# Supplementary material for: Fouling release coatings reduce colonisation of coral seeding devices
Source: Sci Rep. 2025 Jul 5;15:24023. doi: 10.1038/s41598-025-08268-9 (PMC12228731; doi:10.1038/s41598-025-08268-9)
Supplement: Supplementary file 1 — Supplementary Material 1 [file 41598_2025_8268_MOESM1_ESM.csv]

treatment	location	transect	rep	time	gen_1	gen_2	gen_3	surf_exposed	pho_front	pho_back	core_tot_area	legs_tot_area	core_clear	legs_clear	core_cca	legs_cca	core_green_algae	legs_green_algae	core_brown_algae	legs_brown_algae	core_coral	legs_coral	core_other	legs_other	core_tot_fouling	legs_tot_fouling	core_assessed	legs_assesed
control	central	1	1	0	1	1	1	front	1	2	10.36223473	12.24665072	100	100	0	0	0	0	0	0	0	0	0	0	0	0	100	100
inter	central	1	1	0	1	1	1	front	1	2	10.36223473	12.24665072	100	100	0	0	0	0	0	0	0	0	0	0	0	0	100	100
wax	central	1	1	0	1	1	1	front	1	2	10.36223473	12.24665072	100	100	0	0	0	0	0	0	0	0	0	0	0	0	100	100
hempa	central	1	1	0	1	1	1	front	1	2	10.36223473	12.24665072	100	100	0	0	0	0	0	0	0	0	0	0	0	0	100	100
control	central	1	2	0	1	1	1	front	1	2	10.36223473	12.24665072	100	100	0	0	0	0	0	0	0	0	0	0	0	0	100	100
inter	central	1	2	0	1	1	1	front	1	2	10.36223473	12.24665072	100	100	0	0	0	0	0	0	0	0	0	0	0	0	100	100
wax	central	1	2	0	1	1	1	front	1	2	10.36223473	12.24665072	100	100	0	0	0	0	0	0	0	0	0	0	0	0	100	100
hempa	central	1	2	0	1	1	1	front	1	2	10.36223473	12.24665072	100	100	0	0	0	0	0	0	0	0	0	0	0	0	100	100
control	central	1	3	0	1	1	1	front	1	2	10.36223473	12.24665072	100	100	0	0	0	0	0	0	0	0	0	0	0	0	100	100
inter	central	1	3	0	1	1	1	front	1	2	10.36223473	12.24665072	100	100	0	0	0	0	0	0	0	0	0	0	0	0	100	100
wax	central	1	3	0	1	1	1	front	1	2	10.36223473	12.24665072	100	100	0	0	0	0	0	0	0	0	0	0	0	0	100	100
hempa	central	1	3	0	1	1	1	front	1	2	10.36223473	12.24665072	100	100	0	0	0	0	0	0	0	0	0	0	0	0	100	100
control	central	1	4	0	1	1	1	front	1	2	10.36223473	12.24665072	100	100	0	0	0	0	0	0	0	0	0	0	0	0	100	100
inter	central	1	4	0	1	1	1	front	1	2	10.36223473	12.24665072	100	100	0	0	0	0	0	0	0	0	0	0	0	0	100	100
wax	central	1	4	0	1	1	1	front	1	2	10.36223473	12.24665072	100	100	0	0	0	0	0	0	0	0	0	0	0	0	100	100
hempa	central	1	4	0	1	1	1	front	1	2	10.36223473	12.24665072	100	100	0	0	0	0	0	0	0	0	0	0	0	0	100	100
control	central	1	5	0	1	1	1	front	1	2	10.36223473	12.24665072	100	100	0	0	0	0	0	0	0	0	0	0	0	0	100	100
inter	central	1	5	0	1	1	1	front	1	2	10.36223473	12.24665072	100	100	0	0	0	0	0	0	0	0	0	0	0	0	100	100
wax	central	1	5	0	1	1	1	front	1	2	10.36223473	12.24665072	100	100	0	0	0	0	0	0	0	0	0	0	0	0	100	100
hempa	central	1	5	0	1	1	1	front	1	2	10.36223473	12.24665072	100	100	0	0	0	0	0	0	0	0	0	0	0	0	100	100
control	central	1	6	0	1	1	1	front	1	2	10.36223473	12.24665072	100	100	0	0	0	0	0	0	0	0	0	0	0	0	100	100
inter	central	1	6	0	1	1	1	front	1	2	10.36223473	12.24665072	100	100	0	0	0	0	0	0	0	0	0	0	0	0	100	100
wax	central	1	6	0	1	1	1	front	1	2	10.36223473	12.24665072	100	100	0	0	0	0	0	0	0	0	0	0	0	0	100	100
hempa	central	1	6	0	1	1	1	front	1	2	10.36223473	12.24665072	100	100	0	0	0	0	0	0	0	0	0	0	0	0	100	100
control	central	2	1	0	1	1	1	front	1	2	10.36223473	14.81844738	100	100	0	0	0	0	0	0	0	0	0	0	0	0	100	100
inter	central	2	1	0	1	1	1	front	1	2	10.36223473	14.81844738	100	100	0	0	0	0	0	0	0	0	0	0	0	0	100	100
wax	central	2	1	0	1	1	1	front	1	2	10.36223473	14.81844738	100	100	0	0	0	0	0	0	0	0	0	0	0	0	100	100
hempa	central	2	1	0	1	1	1	front	1	2	10.36223473	14.81844738	100	100	0	0	0	0	0	0	0	0	0	0	0	0	100	100
control	central	2	2	0	1	1	1	front	1	2	10.36223473	14.81844738	100	100	0	0	0	0	0	0	0	0	0	0	0	0	100	100
inter	central	2	2	0	1	1	1	front	1	2	10.36223473	14.81844738	100	100	0	0	0	0	0	0	0	0	0	0	0	0	100	100
wax	central	2	2	0	1	1	1	front	1	2	10.36223473	14.81844738	100	100	0	0	0	0	0	0	0	0	0	0	0	0	100	100
hempa	central	2	2	0	1	1	1	front	1	2	10.36223473	14.81844738	100	100	0	0	0	0	0	0	0	0	0	0	0	0	100	100
control	central	2	3	0	1	1	1	front	1	2	10.36223473	14.81844738	100	100	0	0	0	0	0	0	0	0	0	0	0	0	100	100
inter	central	2	3	0	1	1	1	front	1	2	10.36223473	14.81844738	100	100	0	0	0	0	0	0	0	0	0	0	0	0	100	100
wax	central	2	3	0	1	1	1	front	1	2	10.36223473	14.81844738	100	100	0	0	0	0	0	0	0	0	0	0	0	0	100	100
hempa	central	2	3	0	1	1	1	front	1	2	10.36223473	14.81844738	100	100	0	0	0	0	0	0	0	0	0	0	0	0	100	100
control	central	2	4	0	1	1	1	front	1	2	10.36223473	14.81844738	100	100	0	0	0	0	0	0	0	0	0	0	0	0	100	100
inter	central	2	4	0	1	1	1	front	1	2	10.36223473	14.81844738	100	100	0	0	0	0	0	0	0	0	0	0	0	0	100	100
wax	central	2	4	0	1	1	1	front	1	2	10.36223473	14.81844738	100	100	0	0	0	0	0	0	0	0	0	0	0	0	100	100
hempa	central	2	4	0	1	1	1	front	1	2	10.36223473	14.81844738	100	100	0	0	0	0	0	0	0	0	0	0	0	0	100	100
control	central	2	5	0	1	1	1	front	1	2	10.36223473	14.81844738	100	100	0	0	0	0	0	0	0	0	0	0	0	0	100	100
inter	central	2	5	0	1	1	1	front	1	2	10.36223473	14.81844738	100	100	0	0	0	0	0	0	0	0	0	0	0	0	100	100
wax	central	2	5	0	1	1	1	front	1	2	10.36223473	14.81844738	100	100	0	0	0	0	0	0	0	0	0	0	0	0	100	100
hempa	central	2	5	0	1	1	1	front	1	2	10.36223473	14.81844738	100	100	0	0	0	0	0	0	0	0	0	0	0	0	100	100
control	central	2	6	0	1	1	1	front	1	2	10.36223473	14.81844738	100	100	0	0	0	0	0	0	0	0	0	0	0	0	100	100
inter	central	2	6	0	1	1	1	front	1	2	10.36223473	14.81844738	100	100	0	0	0	0	0	0	0	0	0	0	0	0	100	100
wax	central	2	6	0	1	1	1	front	1	2	10.36223473	14.81844738	100	100	0	0	0	0	0	0	0	0	0	0	0	0	100	100
hempa	central	2	6	0	1	1	1	front	1	2	10.36223473	14.81844738	100	100	0	0	0	0	0	0	0	0	0	0	0	0	100	100
control	central	3	1	0	1	1	1	front	1	2	10.36223473	14.81844738	100	100	0	0	0	0	0	0	0	0	0	0	0	0	100	100
inter	central	3	1	0	1	1	1	front	1	2	10.36223473	14.81844738	100	100	0	0	0	0	0	0	0	0	0	0	0	0	100	100
wax	central	3	1	0	1	1	1	front	1	2	10.36223473	14.81844738	100	100	0	0	0	0	0	0	0	0	0	0	0	0	100	100
hempa	central	3	1	0	1	1	1	front	1	2	10.36223473	14.81844738	100	100	0	0	0	0	0	0	0	0	0	0	0	0	100	100
control	central	3	2	0	1	1	1	front	1	2	10.36223473	14.81844738	100	100	0	0	0	0	0	0	0	0	0	0	0	0	100	100
inter	central	3	2	0	1	1	1	front	1	2	10.36223473	14.81844738	100	100	0	0	0	0	0	0	0	0	0	0	0	0	100	100
wax	central	3	2	0	1	1	1	front	1	2	10.36223473	14.81844738	100	100	0	0	0	0	0	0	0	0	0	0	0	0	100	100
hempa	central	3	2	0	1	1	1	front	1	2	10.36223473	14.81844738	100	100	0	0	0	0	0	0	0	0	0	0	0	0	100	100
control	central	3	3	0	1	1	1	front	1	2	10.36223473	14.81844738	100	100	0	0	0	0	0	0	0	0	0	0	0	0	100	100
inter	central	3	3	0	1	1	1	front	1	2	10.36223473	14.81844738	100	100	0	0	0	0	0	0	0	0	0	0	0	0	100	100
wax	central	3	3	0	1	1	1	front	1	2	10.36223473	14.81844738	100	100	0	0	0	0	0	0	0	0	0	0	0	0	100	100
hempa	central	3	3	0	1	1	1	front	1	2	10.36223473	14.81844738	100	100	0	0	0	0	0	0	0	0	0	0	0	0	100	100
control	central	3	4	0	1	1	1	front	1	2	10.36223473	14.81844738	100	100	0	0	0	0	0	0	0	0	0	0	0	0	100	100
inter	central	3	4	0	1	1	1	front	1	2	10.36223473	14.81844738	100	100	0	0	0	0	0	0	0	0	0	0	0	0	100	100
wax	central	3	4	0	1	1	1	front	1	2	10.36223473	14.81844738	100	100	0	0	0	0	0	0	0	0	0	0	0	0	100	100
hempa	central	3	4	0	1	1	1	front	1	2	10.36223473	14.81844738	100	100	0	0	0	0	0	0	0	0	0	0	0	0	100	100
control	central	3	5	0	1	1	1	front	1	2	10.36223473	14.81844738	100	100	0	0	0	0	0	0	0	0	0	0	0	0	100	100
inter	central	3	5	0	1	1	1	front	1	2	10.36223473	14.81844738	100	100	0	0	0	0	0	0	0	0	0	0	0	0	100	100
wax	central	3	5	0	1	1	1	front	1	2	10.36223473	14.81844738	100	100	0	0	0	0	0	0	0	0	0	0	0	0	100	100
hempa	central	3	5	0	1	1	1	front	1	2	10.36223473	14.81844738	100	100	0	0	0	0	0	0	0	0	0	0	0	0	100	100
control	central	3	6	0	1	1	1	front	1	2	10.36223473	14.81844738	100	100	0	0	0	0	0	0	0	0	0	0	0	0	100	100
inter	central	3	6	0	1	1	1	front	1	2	10.36223473	14.81844738	100	100	0	0	0	0	0	0	0	0	0	0	0	0	100	100
wax	central	3	6	0	1	1	1	front	1	2	10.36223473	14.81844738	100	100	0	0	0	0	0	0	0	0	0	0	0	0	100	100
hempa	central	3	6	0	1	1	1	front	1	2	10.36223473	14.81844738	100	100	0	0	0	0	0	0	0	0	0	0	0	0	100	100
control	south	4	1	0	1	1	1	front	1	2	10.36223473	14.81844738	100	100	0	0	0	0	0	0	0	0	0	0	0	0	100	100
inter	south	4	1	0	1	1	1	front	1	2	10.36223473	14.81844738	100	100	0	0	0	0	0	0	0	0	0	0	0	0	100	100
wax	south	4	1	0	1	1	1	front	1	2	10.36223473	14.81844738	100	100	0	0	0	0	0	0	0	0	0	0	0	0	100	100
hempa	south	4	1	0	1	1	1	front	1	2	10.36223473	14.81844738	100	100	0	0	0	0	0	0	0	0	0	0	0	0	100	100
control	south	4	2	0	1	1	1	front	1	2	10.36223473	14.81844738	100	100	0	0	0	0	0	0	0	0	0	0	0	0	100	100
inter	south	4	2	0	1	1	1	front	1	2	10.36223473	14.81844738	100	100	0	0	0	0	0	0	0	0	0	0	0	0	100	100
wax	south	4	2	0	1	1	1	front	1	2	10.36223473	14.81844738	100	100	0	0	0	0	0	0	0	0	0	0	0	0	100	100
hempa	south	4	2	0	1	1	1	front	1	2	10.36223473	14.81844738	100	100	0	0	0	0	0	0	0	0	0	0	0	0	100	100
control	south	4	3	0	1	1	1	front	1	2	10.36223473	14.81844738	100	100	0	0	0	0	0	0	0	0	0	0	0	0	100	100
inter	south	4	3	0	1	1	1	front	1	2	10.36223473	14.81844738	100	100	0	0	0	0	0	0	0	0	0	0	0	0	100	100
wax	south	4	3	0	1	1	1	front	1	2	10.36223473	14.81844738	100	100	0	0	0	0	0	0	0	0	0	0	0	0	100	100
hempa	south	4	3	0	1	1	1	front	1	2	10.36223473	14.81844738	100	100	0	0	0	0	0	0	0	0	0	0	0	0	100	100
control	south	4	4	0	1	1	1	front	1	2	10.36223473	14.81844738	100	100	0	0	0	0	0	0	0	0	0	0	0	0	100	100
inter	south	4	4	0	1	1	1	front	1	2	10.36223473	14.81844738	100	100	0	0	0	0	0	0	0	0	0	0	0	0	100	100
wax	south	4	4	0	1	1	1	front	1	2	10.36223473	14.81844738	100	100	0	0	0	0	0	0	0	0	0	0	0	0	100	100
hempa	south	4	4	0	1	1	1	front	1	2	10.36223473	14.81844738	100	100	0	0	0	0	0	0	0	0	0	0	0	0	100	100
control	south	4	5	0	1	1	1	front	1	2	10.36223473	14.81844738	100	100	0	0	0	0	0	0	0	0	0	0	0	0	100	100
inter	south	4	5	0	1	1	1	front	1	2	10.36223473	14.81844738	100	100	0	0	0	0	0	0	0	0	0	0	0	0	100	100
wax	south	4	5	0	1	1	1	front	1	2	10.36223473	14.81844738	100	100	0	0	0	0	0	0	0	0	0	0	0	0	100	100
hempa	south	4	5	0	1	1	1	front	1	2	10.36223473	14.81844738	100	100	0	0	0	0	0	0	0	0	0	0	0	0	100	100
control	south	4	6	0	1	1	1	front	1	2	10.36223473	14.81844738	100	100	0	0	0	0	0	0	0	0	0	0	0	0	100	100
inter	south	4	6	0	1	1	1	front	1	2	10.36223473	14.81844738	100	100	0	0	0	0	0	0	0	0	0	0	0	0	100	100
wax	south	4	6	0	1	1	1	front	1	2	10.36223473	14.81844738	100	100	0	0	0	0	0	0	0	0	0	0	0	0	100	100
hempa	south	4	6	0	1	1	1	front	1	2	10.36223473	14.81844738	100	100	0	0	0	0	0	0	0	0	0	0	0	0	100	100
control	south	5	1	0	1	1	1	front	1	2	10.36223473	14.81844738	100	100	0	0	0	0	0	0	0	0	0	0	0	0	100	100
inter	south	5	1	0	1	1	1	front	1	2	10.36223473	14.81844738	100	100	0	0	0	0	0	0	0	0	0	0	0	0	100	100
wax	south	5	1	0	1	1	1	front	1	2	10.36223473	14.81844738	100	100	0	0	0	0	0	0	0	0	0	0	0	0	100	100
hempa	south	5	1	0	1	1	1	front	1	2	10.36223473	14.81844738	100	100	0	0	0	0	0	0	0	0	0	0	0	0	100	100
control	south	5	2	0	1	1	1	front	1	2	10.36223473	14.81844738	100	100	0	0	0	0	0	0	0	0	0	0	0	0	100	100
inter	south	5	2	0	1	1	1	front	1	2	10.36223473	14.81844738	100	100	0	0	0	0	0	0	0	0	0	0	0	0	100	100
wax	south	5	2	0	1	1	1	front	1	2	10.36223473	14.81844738	100	100	0	0	0	0	0	0	0	0	0	0	0	0	100	100
hempa	south	5	2	0	1	1	1	front	1	2	10.36223473	14.81844738	100	100	0	0	0	0	0	0	0	0	0	0	0	0	100	100
control	south	5	3	0	1	1	1	front	1	2	10.36223473	14.81844738	100	100	0	0	0	0	0	0	0	0	0	0	0	0	100	100
inter	south	5	3	0	1	1	1	front	1	2	10.36223473	14.81844738	100	100	0	0	0	0	0	0	0	0	0	0	0	0	100	100
wax	south	5	3	0	1	1	1	front	1	2	10.36223473	14.81844738	100	100	0	0	0	0	0	0	0	0	0	0	0	0	100	100
hempa	south	5	3	0	1	1	1	front	1	2	10.36223473	14.81844738	100	100	0	0	0	0	0	0	0	0	0	0	0	0	100	100
control	south	5	4	0	1	1	1	front	1	2	10.36223473	14.81844738	100	100	0	0	0	0	0	0	0	0	0	0	0	0	100	100
inter	south	5	4	0	1	1	1	front	1	2	10.36223473	14.81844738	100	100	0	0	0	0	0	0	0	0	0	0	0	0	100	100
wax	south	5	4	0	1	1	1	front	1	2	10.36223473	14.81844738	100	100	0	0	0	0	0	0	0	0	0	0	0	0	100	100
hempa	south	5	4	0	1	1	1	front	1	2	10.36223473	14.81844738	100	100	0	0	0	0	0	0	0	0	0	0	0	0	100	100
control	south	5	5	0	1	1	1	front	1	2	10.36223473	14.81844738	100	100	0	0	0	0	0	0	0	0	0	0	0	0	100	100
inter	south	5	5	0	1	1	1	front	1	2	10.36223473	14.81844738	100	100	0	0	0	0	0	0	0	0	0	0	0	0	100	100
wax	south	5	5	0	1	1	1	front	1	2	10.36223473	14.81844738	100	100	0	0	0	0	0	0	0	0	0	0	0	0	100	100
hempa	south	5	5	0	1	1	1	front	1	2	10.36223473	14.81844738	100	100	0	0	0	0	0	0	0	0	0	0	0	0	100	100
control	south	5	6	0	1	1	1	front	1	2	10.36223473	14.81844738	100	100	0	0	0	0	0	0	0	0	0	0	0	0	100	100
inter	south	5	6	0	1	1	1	front	1	2	10.36223473	14.81844738	100	100	0	0	0	0	0	0	0	0	0	0	0	0	100	100
wax	south	5	6	0	1	1	1	front	1	2	10.36223473	14.81844738	100	100	0	0	0	0	0	0	0	0	0	0	0	0	100	100
hempa	south	5	6	0	1	1	1	front	1	2	10.36223473	14.81844738	100	100	0	0	0	0	0	0	0	0	0	0	0	0	100	100
control	south	6	1	0	1	1	1	front	1	2	10.36223473	14.81844738	100	100	0	0	0	0	0	0	0	0	0	0	0	0	100	100
inter	south	6	1	0	1	1	1	front	1	2	10.36223473	14.81844738	100	100	0	0	0	0	0	0	0	0	0	0	0	0	100	100
wax	south	6	1	0	1	1	1	front	1	2	10.36223473	14.81844738	100	100	0	0	0	0	0	0	0	0	0	0	0	0	100	100
hempa	south	6	1	0	1	1	1	front	1	2	10.36223473	14.81844738	100	100	0	0	0	0	0	0	0	0	0	0	0	0	100	100
control	south	6	2	0	1	1	1	front	1	2	10.36223473	14.81844738	100	100	0	0	0	0	0	0	0	0	0	0	0	0	100	100
inter	south	6	2	0	1	1	1	front	1	2	10.36223473	14.81844738	100	100	0	0	0	0	0	0	0	0	0	0	0	0	100	100
wax	south	6	2	0	1	1	1	front	1	2	10.36223473	14.81844738	100	100	0	0	0	0	0	0	0	0	0	0	0	0	100	100
hempa	south	6	2	0	1	1	1	front	1	2	10.36223473	14.81844738	100	100	0	0	0	0	0	0	0	0	0	0	0	0	100	100
control	south	6	3	0	1	1	1	front	1	2	10.36223473	14.81844738	100	100	0	0	0	0	0	0	0	0	0	0	0	0	100	100
inter	south	6	3	0	1	1	1	front	1	2	10.36223473	14.81844738	100	100	0	0	0	0	0	0	0	0	0	0	0	0	100	100
wax	south	6	3	0	1	1	1	front	1	2	10.36223473	14.81844738	100	100	0	0	0	0	0	0	0	0	0	0	0	0	100	100
hempa	south	6	3	0	1	1	1	front	1	2	10.36223473	14.81844738	100	100	0	0	0	0	0	0	0	0	0	0	0	0	100	100
control	south	6	4	0	1	1	1	front	1	2	10.36223473	14.81844738	100	100	0	0	0	0	0	0	0	0	0	0	0	0	100	100
inter	south	6	4	0	1	1	1	front	1	2	10.36223473	14.81844738	100	100	0	0	0	0	0	0	0	0	0	0	0	0	100	100
wax	south	6	4	0	1	1	1	front	1	2	10.36223473	14.81844738	100	100	0	0	0	0	0	0	0	0	0	0	0	0	100	100
hempa	south	6	4	0	1	1	1	front	1	2	10.36223473	14.81844738	100	100	0	0	0	0	0	0	0	0	0	0	0	0	100	100
control	south	6	5	0	1	1	1	front	1	2	10.36223473	14.81844738	100	100	0	0	0	0	0	0	0	0	0	0	0	0	100	100
inter	south	6	5	0	1	1	1	front	1	2	10.36223473	14.81844738	100	100	0	0	0	0	0	0	0	0	0	0	0	0	100	100
wax	south	6	5	0	1	1	1	front	1	2	10.36223473	14.81844738	100	100	0	0	0	0	0	0	0	0	0	0	0	0	100	100
hempa	south	6	5	0	1	1	1	front	1	2	10.36223473	14.81844738	100	100	0	0	0	0	0	0	0	0	0	0	0	0	100	100
control	south	6	6	0	1	1	1	front	1	2	10.36223473	14.81844738	100	100	0	0	0	0	0	0	0	0	0	0	0	0	100	100
inter	south	6	6	0	1	1	1	front	1	2	10.36223473	14.81844738	100	100	0	0	0	0	0	0	0	0	0	0	0	0	100	100
wax	south	6	6	0	1	1	1	front	1	2	10.36223473	14.81844738	100	100	0	0	0	0	0	0	0	0	0	0	0	0	100	100
hempa	south	6	6	0	1	1	1	front	1	2	10.36223473	14.81844738	100	100	0	0	0	0	0	0	0	0	0	0	0	0	100	100
control	north	7	1	0	1	1	1	front	1	2	10.36223473	14.81844738	100	100	0	0	0	0	0	0	0	0	0	0	0	0	100	100
inter	north	7	1	0	1	1	1	front	1	2	10.36223473	14.81844738	100	100	0	0	0	0	0	0	0	0	0	0	0	0	100	100
wax	north	7	1	0	1	1	1	front	1	2	10.36223473	14.81844738	100	100	0	0	0	0	0	0	0	0	0	0	0	0	100	100
hempa	north	7	1	0	1	1	1	front	1	2	10.36223473	14.81844738	100	100	0	0	0	0	0	0	0	0	0	0	0	0	100	100
control	north	7	2	0	1	1	1	front	1	2	10.36223473	14.81844738	100	100	0	0	0	0	0	0	0	0	0	0	0	0	100	100
inter	north	7	2	0	1	1	1	front	1	2	10.36223473	14.81844738	100	100	0	0	0	0	0	0	0	0	0	0	0	0	100	100
wax	north	7	2	0	1	1	1	front	1	2	10.36223473	14.81844738	100	100	0	0	0	0	0	0	0	0	0	0	0	0	100	100
hempa	north	7	2	0	1	1	1	front	1	2	10.36223473	14.81844738	100	100	0	0	0	0	0	0	0	0	0	0	0	0	100	100
control	north	7	3	0	1	1	1	front	1	2	10.36223473	14.81844738	100	100	0	0	0	0	0	0	0	0	0	0	0	0	100	100
inter	north	7	3	0	1	1	1	front	1	2	10.36223473	14.81844738	100	100	0	0	0	0	0	0	0	0	0	0	0	0	100	100
wax	north	7	3	0	1	1	1	front	1	2	10.36223473	14.81844738	100	100	0	0	0	0	0	0	0	0	0	0	0	0	100	100
hempa	north	7	3	0	1	1	1	front	1	2	10.36223473	14.81844738	100	100	0	0	0	0	0	0	0	0	0	0	0	0	100	100
control	north	7	4	0	1	1	1	front	1	2	10.36223473	14.81844738	100	100	0	0	0	0	0	0	0	0	0	0	0	0	100	100
inter	north	7	4	0	1	1	1	front	1	2	10.36223473	14.81844738	100	100	0	0	0	0	0	0	0	0	0	0	0	0	100	100
wax	north	7	4	0	1	1	1	front	1	2	10.36223473	14.81844738	100	100	0	0	0	0	0	0	0	0	0	0	0	0	100	100
hempa	north	7	4	0	1	1	1	front	1	2	10.36223473	14.81844738	100	100	0	0	0	0	0	0	0	0	0	0	0	0	100	100
control	north	7	5	0	1	1	1	front	1	2	10.36223473	14.81844738	100	100	0	0	0	0	0	0	0	0	0	0	0	0	100	100
inter	north	7	5	0	1	1	1	front	1	2	10.36223473	14.81844738	100	100	0	0	0	0	0	0	0	0	0	0	0	0	100	100
wax	north	7	5	0	1	1	1	front	1	2	10.36223473	14.81844738	100	100	0	0	0	0	0	0	0	0	0	0	0	0	100	100
hempa	north	7	5	0	1	1	1	front	1	2	10.36223473	14.81844738	100	100	0	0	0	0	0	0	0	0	0	0	0	0	100	100
control	north	7	6	0	1	1	1	front	1	2	10.36223473	14.81844738	100	100	0	0	0	0	0	0	0	0	0	0	0	0	100	100
inter	north	7	6	0	1	1	1	front	1	2	10.36223473	14.81844738	100	100	0	0	0	0	0	0	0	0	0	0	0	0	100	100
wax	north	7	6	0	1	1	1	front	1	2	10.36223473	14.81844738	100	100	0	0	0	0	0	0	0	0	0	0	0	0	100	100
hempa	north	7	6	0	1	1	1	front	1	2	10.36223473	14.81844738	100	100	0	0	0	0	0	0	0	0	0	0	0	0	100	100
control	north	8	1	0	1	1	1	front	1	2	10.36223473	14.81844738	100	100	0	0	0	0	0	0	0	0	0	0	0	0	100	100
inter	north	8	1	0	1	1	1	front	1	2	10.36223473	14.81844738	100	100	0	0	0	0	0	0	0	0	0	0	0	0	100	100
wax	north	8	1	0	1	1	1	front	1	2	10.36223473	14.81844738	100	100	0	0	0	0	0	0	0	0	0	0	0	0	100	100
hempa	north	8	1	0	1	1	1	front	1	2	10.36223473	14.81844738	100	100	0	0	0	0	0	0	0	0	0	0	0	0	100	100
control	north	8	2	0	1	1	1	front	1	2	10.36223473	14.81844738	100	100	0	0	0	0	0	0	0	0	0	0	0	0	100	100
inter	north	8	2	0	1	1	1	front	1	2	10.36223473	14.81844738	100	100	0	0	0	0	0	0	0	0	0	0	0	0	100	100
wax	north	8	2	0	1	1	1	front	1	2	10.36223473	14.81844738	100	100	0	0	0	0	0	0	0	0	0	0	0	0	100	100
hempa	north	8	2	0	1	1	1	front	1	2	10.36223473	14.81844738	100	100	0	0	0	0	0	0	0	0	0	0	0	0	100	100
control	north	8	3	0	1	1	1	front	1	2	10.36223473	14.81844738	100	100	0	0	0	0	0	0	0	0	0	0	0	0	100	100
inter	north	8	3	0	1	1	1	front	1	2	10.36223473	14.81844738	100	100	0	0	0	0	0	0	0	0	0	0	0	0	100	100
wax	north	8	3	0	1	1	1	front	1	2	10.36223473	14.81844738	100	100	0	0	0	0	0	0	0	0	0	0	0	0	100	100
hempa	north	8	3	0	1	1	1	front	1	2	10.36223473	14.81844738	100	100	0	0	0	0	0	0	0	0	0	0	0	0	100	100
control	north	8	4	0	1	1	1	front	1	2	10.36223473	14.81844738	100	100	0	0	0	0	0	0	0	0	0	0	0	0	100	100
inter	north	8	4	0	1	1	1	front	1	2	10.36223473	14.81844738	100	100	0	0	0	0	0	0	0	0	0	0	0	0	100	100
wax	north	8	4	0	1	1	1	front	1	2	10.36223473	14.81844738	100	100	0	0	0	0	0	0	0	0	0	0	0	0	100	100
hempa	north	8	4	0	1	1	1	front	1	2	10.36223473	14.81844738	100	100	0	0	0	0	0	0	0	0	0	0	0	0	100	100
control	north	8	5	0	1	1	1	front	1	2	10.36223473	14.81844738	100	100	0	0	0	0	0	0	0	0	0	0	0	0	100	100
inter	north	8	5	0	1	1	1	front	1	2	10.36223473	14.81844738	100	100	0	0	0	0	0	0	0	0	0	0	0	0	100	100
wax	north	8	5	0	1	1	1	front	1	2	10.36223473	14.81844738	100	100	0	0	0	0	0	0	0	0	0	0	0	0	100	100
hempa	north	8	5	0	1	1	1	front	1	2	10.36223473	14.81844738	100	100	0	0	0	0	0	0	0	0	0	0	0	0	100	100
control	north	8	6	0	1	1	1	front	1	2	10.36223473	14.81844738	100	100	0	0	0	0	0	0	0	0	0	0	0	0	100	100
inter	north	8	6	0	1	1	1	front	1	2	10.36223473	14.81844738	100	100	0	0	0	0	0	0	0	0	0	0	0	0	100	100
wax	north	8	6	0	1	1	1	front	1	2	10.36223473	14.81844738	100	100	0	0	0	0	0	0	0	0	0	0	0	0	100	100
hempa	north	8	6	0	1	1	1	front	1	2	10.36223473	14.81844738	100	100	0	0	0	0	0	0	0	0	0	0	0	0	100	100
control	north	9	1	0	1	1	1	front	1	2	10.36223473	14.81844738	100	100	0	0	0	0	0	0	0	0	0	0	0	0	100	100
inter	north	9	1	0	1	1	1	front	1	2	10.36223473	14.81844738	100	100	0	0	0	0	0	0	0	0	0	0	0	0	100	100
wax	north	9	1	0	1	1	1	front	1	2	10.36223473	14.81844738	100	100	0	0	0	0	0	0	0	0	0	0	0	0	100	100
hempa	north	9	1	0	1	1	1	front	1	2	10.36223473	14.81844738	100	100	0	0	0	0	0	0	0	0	0	0	0	0	100	100
control	north	9	2	0	1	1	1	front	1	2	10.36223473	14.81844738	100	100	0	0	0	0	0	0	0	0	0	0	0	0	100	100
inter	north	9	2	0	1	1	1	front	1	2	10.36223473	14.81844738	100	100	0	0	0	0	0	0	0	0	0	0	0	0	100	100
wax	north	9	2	0	1	1	1	front	1	2	10.36223473	14.81844738	100	100	0	0	0	0	0	0	0	0	0	0	0	0	100	100
hempa	north	9	2	0	1	1	1	front	1	2	10.36223473	14.81844738	100	100	0	0	0	0	0	0	0	0	0	0	0	0	100	100
control	north	9	3	0	1	1	1	front	1	2	10.36223473	14.81844738	100	100	0	0	0	0	0	0	0	0	0	0	0	0	100	100
inter	north	9	3	0	1	1	1	front	1	2	10.36223473	14.81844738	100	100	0	0	0	0	0	0	0	0	0	0	0	0	100	100
wax	north	9	3	0	1	1	1	front	1	2	10.36223473	14.81844738	100	100	0	0	0	0	0	0	0	0	0	0	0	0	100	100
hempa	north	9	3	0	1	1	1	front	1	2	10.36223473	14.81844738	100	100	0	0	0	0	0	0	0	0	0	0	0	0	100	100
control	north	9	4	0	1	1	1	front	1	2	10.36223473	14.81844738	100	100	0	0	0	0	0	0	0	0	0	0	0	0	100	100
inter	north	9	4	0	1	1	1	front	1	2	10.36223473	14.81844738	100	100	0	0	0	0	0	0	0	0	0	0	0	0	100	100
wax	north	9	4	0	1	1	1	front	1	2	10.36223473	14.81844738	100	100	0	0	0	0	0	0	0	0	0	0	0	0	100	100
hempa	north	9	4	0	1	1	1	front	1	2	10.36223473	14.81844738	100	100	0	0	0	0	0	0	0	0	0	0	0	0	100	100
control	north	9	5	0	1	1	1	front	1	2	10.36223473	14.81844738	100	100	0	0	0	0	0	0	0	0	0	0	0	0	100	100
inter	north	9	5	0	1	1	1	front	1	2	10.36223473	14.81844738	100	100	0	0	0	0	0	0	0	0	0	0	0	0	100	100
wax	north	9	5	0	1	1	1	front	1	2	10.36223473	14.81844738	100	100	0	0	0	0	0	0	0	0	0	0	0	0	100	100
hempa	north	9	5	0	1	1	1	front	1	2	10.36223473	14.81844738	100	100	0	0	0	0	0	0	0	0	0	0	0	0	100	100
control	north	9	6	0	1	1	1	front	1	2	10.36223473	14.81844738	100	100	0	0	0	0	0	0	0	0	0	0	0	0	100	100
inter	north	9	6	0	1	1	1	front	1	2	10.36223473	14.81844738	100	100	0	0	0	0	0	0	0	0	0	0	0	0	100	100
wax	north	9	6	0	1	1	1	front	1	2	10.36223473	14.81844738	100	100	0	0	0	0	0	0	0	0	0	0	0	0	100	100
hempa	north	9	6	0	1	1	1	front	1	2	10.36223473	14.81844738	100	100	0	0	0	0	0	0	0	0	0	0	0	0	100	100
control	central	1	1	8	1	1	1	front	623	624	12.92151231	15.08036756	0	0	14.0815644	1.282874451	28.60469251	37.89567236	44.54967274	36.23499111	0	0	9.748693937	3.455399572	87.23592965	75.41353793	96.98462359	78.8689375
inter	central	1	1	8	0	0	0	back	633	632	9.849430012	13.16508455	67.51998239	17.58814969	1.137448582	16.42283853	0.735462037	4.572523688	6.610078554	10.60204655	0	0	5.763733165	0	8.482989173	31.59740877	81.76670473	49.18555846
wax	central	1	1	8	1	1	1	front	638	639	10.36223473	12.24665072	67.35937918	9.942490451	16.89897987	19.45831638	3.214517197	9.165761327	10.70032126	24.2820248	0	0	0	0	30.81381832	52.90610251	98.1731975	62.84859296
hempa	central	1	1	8	1	1	1	front	644	645	12.00559083	13.9716999	79.18605061	4.818492642	7.336470008	27.04106818	0.234369493	0.768608782	0.316663142	28.46048085	0	0	0	0	7.887502643	56.27015781	87.07355325	61.08865045
control	central	1	2	8	1	1	1	front	651	652	11.39418064	14.22575862	1.663061194	1.046102237	26.61470835	16.01750097	7.399022077	1.962766925	31.8840322	20.58326015	0	0	0	9.474417096	65.89776263	38.56352804	67.56082383	49.08404738
inter	central	1	2	8	1	1	1	front	657	658	11.10564496	13.25816547	31.27452465	2.092643743	7.778359103	20.76613019	0.845598528	4.859385181	6.397635537	21.22956035	0	0	18.52629502	0	15.02159317	46.85507572	64.82241284	48.94771947
wax	central	1	2	8	1	1	1	front	663	664	13.82626985	16.40691021	7.193764266	1.30994907	0.574162349	19.20085837	3.107343171	5.197488271	59.62989992	23.59042356	0	0	0	0	63.31140544	47.9887702	70.5051697	49.29871927
hempa	central	1	2	8	1	1	1	front	669	670	14.01223248	17.14905049	74.92322159	1.645537201	5.207760205	26.98454865	2.241829477	10.65246592	7.383898709	30.93797936	0	0	0	0	14.83348839	68.57499394	89.75670998	70.22053114
control	central	1	3	8	1	1	1	front	676	677	12.08291827	15.70359143	3.180312831	0.672202122	61.09118751	55.8833664	7.341155906	8.448516376	12.57065054	12.34473215	0	0	1.23622653	5.564633109	81.00299396	76.67661492	85.41953332	82.91345016
inter	central	1	3	8	1	1	1	front	682	683	11.4075542	14.66335154	81.07769788	5.558255445	0.914747827	42.110924	0.055930849	15.05106558	1.37212174	10.11215214	0	0	2.646182901	0	2.342800416	67.27414172	86.06668119	72.83239716
wax	central	1	3	8	1	0	1	front	688	689	13.1682546	16.50461422	47.35716365	2.420001272	22.05127796	36.36284115	3.956480311	24.20716967	13.4019591	3.12249507	0	0	0	0	39.40971738	63.69250588	86.76688102	66.11250716
hempa	central	1	3	8	1	1	na	front	694	695	13.01555486	17.29099283	87.03542631	1.875543759	0.750291889	56.31807122	0.030168394	16.1135442	2.81565152	5.584310256	0	0	0	0	3.596111803	78.01592568	90.63153812	79.89146944
control	central	1	4	8	1	1	1	front	700	701	10.82846051	14.93383625	9.376261351	8.856756291	56.03130341	49.64503068	20.21828431	3.987697742	10.07650561	16.7269571	0	0	0	0	86.32609332	70.35968552	95.70235468	79.21644181
inter	central	1	4	8	1	na	1	front	706	707	12.75733916	15.50271177	57.92820446	10.6497632	13.34094461	59.37276193	0.30343724	5.373108467	1.400677528	7.373801548	0.120442162	0	4.182146567	0	15.04505938	72.11967194	77.1554104	82.76943514
wax	central	1	4	8	1	1	1	front	713	714	11.69915849	14.96499272	30.50835023	0.727260213	53.87211398	30.75331846	3.034645681	3.868397255	6.133119432	17.63950147	0	0	0	3.317407788	63.03987909	52.26121719	93.54822932	56.30588519
hempa	central	1	4	8	1	1	1	front	719	720	12.3523262	15.88675736	71.18754319	0	12.11086527	41.88476636	0.307458917	26.00273357	7.65541193	7.052517181	0	0	0	0	20.07373612	74.94001712	91.26127931	74.94001712
control	central	1	5	8	0	1	1	front	725	726	12.66848374	16.4158851	4.709446669	2.090402746	23.40942402	22.26234406	14.36785047	18.16117767	17.47913631	13.26510422	0	0	0	0	55.2564108	53.68862595	59.96585747	55.7790287
inter	central	1	5	8	1	na	1	back	732	731	10.62267576	15.40095473	81.5699649	9.014531439	4.991010017	34.22289676	0	1.142515187	2.518622107	13.61805662	0	0	6.159422358	0	7.509632124	48.98346857	95.23901938	57.99800001
wax	central	1	5	8	1	1	0	front	737	738	12.51747782	16.26786061	62.06944048	0	8.240207904	48.11659528	0.900161843	2.427042225	2.973937033	26.66083753	0	0	0	0	12.11430678	77.20447503	74.18374726	77.20447503
hempa	central	1	5	8	1	1	1	front	744	745	11.29879058	14.19062653	65.16370818	3.382698278	0	18.54556407	0.239728513	6.163701093	10.26521891	34.17265998	0	0	0	0	10.50494742	58.88192515	75.66865561	62.26462342
control	central	1	6	8	1	1	na	front	750	751	9.874662013	11.61173092	2.03593814	1.490883904	38.71469548	23.62226065	4.25273052	9.21074142	11.69810748	4.728625143	0	0	28.45735128	13.87268441	54.66553348	37.56162722	85.1588229	52.92519553
inter	central	1	6	8	1	1	1	front	756	757	9.66642889	11.87562359	71.60859098	5.58885804	5.354074342	26.66898031	0.147288725	8.898073364	2.614590197	17.10030007	0	0	0	0	8.115953264	52.66735375	79.72454424	58.25621179
wax	central	1	6	8	1	1	1	front	762	763	12.45424186	16.15552759	15.31937954	2.238968366	19.1406427	12.07629794	7.97568889	9.1176036	14.18868293	36.46732487	0	0	0	0	41.30501451	57.66122641	56.62439405	59.90019477
hempa	central	1	6	8	na	1	1	front	769	770	14.16661885	17.35247289	30.89238123	0.779754973	0	29.54130658	1.538394164	29.43745276	14.54582233	23.76277743	0	0	29.39152413	0	16.0842165	82.74153676	76.36812185	83.52129174
control	central	2	1	8	1	1	1	front	456	457	11.59621477	17.52913262	1.696371815	0.652678983	41.00056111	30.54579422	11.40632952	6.015420175	12.21257217	3.016886987	0	0	0	5.357518566	64.61946279	39.57810138	66.31583461	45.58829893
inter	central	2	1	8	1	1	1	front	462	463	12.02501819	18.33254955	70.50523058	0.129225384	3.189013635	24.64537992	0.19115533	6.288014482	0.857021652	17.77257968	0	0	2.964023983	1.835327603	4.237190618	48.70597408	77.70644518	50.67052707
wax	central	2	1	8	1	1	1	front	468	469	12.55175837	18.09492978	78.36732099	1.685095312	8.589209392	66.65816114	3.522158042	5.85797435	0.873485657	3.690899084	0	0	0	0	12.98485309	76.20703457	91.35217408	77.89212988
hempa	central	2	1	8	1	0	1	front	474	475	11.47744924	17.37162138	66.32760514	1.055590135	8.327358681	67.49642141	2.221637204	7.794828623	0	9.68091982	0	0	21.25930739	0	10.54899588	84.97216986	98.13590841	86.02775999
control	central	2	2	8	1	1	1	front	480	481	12.93335345	18.74926185	2.586840114	0.918407073	30.71741797	31.20530199	18.31520262	15.69905922	26.85010394	19.33053765	0	0	0	0	75.88272453	66.23489886	78.46956464	67.15330593
inter	central	2	2	8	1	0	1	back	487	486	12.98144725	19.7865551	83.55634186	2.760828104	0.442932317	38.89143374	0	5.823437221	0.484485574	15.59998963	0	0	0.114861187	0	0.927417891	60.31486059	84.59862094	63.07568869
wax	central	2	2	8	1	1	1	front	492	493	12.36618858	16.85655549	2.213774355	2.367163134	17.30816302	38.71737484	4.390724675	8.713375404	21.99889528	9.027561462	0	0	30.1411227	0	43.69778298	56.4583117	76.05268003	58.82547484
hempa	central	2	2	8	1	0	0	front	498	499	13.17884862	21.6995382	73.18908153	3.738437676	1.849869141	52.08516638	0.397181737	1.547941342	0.515952507	25.29060914	0	0	11.58830482	0.735194585	2.763003385	78.92371686	87.54038974	83.39734913
control	central	2	3	8	1	0	1	front	504	505	12.34750599	21.73003082	1.924854423	0	32.99673414	54.9017531	12.71964959	8.348911967	28.18883446	14.66739396	0	0	0	0	73.90521819	77.91805903	75.83007261	77.91805903
inter	central	2	3	8	1	1	1	front	510	511	14.63442515	19.99383889	65.40160444	0.677931507	3.768848357	7.571936065	0.657086104	10.29435349	5.321162837	77.60396165	0	0	10.34848884	1.565560107	9.747097298	95.4702512	85.49719058	97.71374281
wax	central	2	3	8	0	0	0	front	516	517	12.82195586	19.1679046	33.33852606	0	21.84946591	55.43943709	1.636319762	2.504005222	42.52690291	13.52009533	0	0	0	0	66.01268858	71.46353765	99.35121464	71.46353765
hempa	central	2	3	8	1	1	0	front	522	523	1519.530874	1976.182747	68.08559408	0	3.334176985	10.35382594	0	0.947692526	0	11.41585175	0	0	24.49599743	51.55394028	3.334176985	22.71737022	95.9157685	74.27131049
control	central	2	4	8	1	1	1	front	528	529	12.93458756	20.11087699	0	0	68.91466181	61.52044422	4.648206166	5.535083291	16.04277612	26.74793875	0	0	0	1.743732122	89.6056441	93.80346626	89.6056441	95.54719838
inter	central	2	4	8	1	1	1	front	535	536	12.4892697	20.19841557	74.15710168	1.268567087	3.076352347	38.39314836	0	3.09774413	0.70348374	8.061246286	0	0	3.522718336	3.266195718	3.779836087	49.55213877	81.45965611	54.08690158
wax	central	2	4	8	1	0	1	front	541	542	13.40386187	21.04098821	61.8161688	3.200711269	10.96265918	38.99385049	5.267195682	17.45422165	10.87330322	37.30993719	0	0	0	0	27.10315807	93.75800932	88.91932688	96.95872059
hempa	central	2	4	8	1	1	1	front	547	548	12.1241277	19.46650519	56.54261174	0	6.464074953	66.40908134	0	0.409093846	6.101810218	18.44173382	0.045911981	0	23.44654798	0	12.56588517	85.25990901	92.55504488	85.25990901
control	central	2	5	8	1	1	1	front	553	554	13.18693622	18.64317354	7.52942913	0.493119073	19.64008512	58.84940287	10.82450767	6.802390217	35.1343838	14.41541597	0	0	0	1.564842421	65.59897659	80.06720906	73.12840572	82.12517055
inter	central	2	5	8	1	1	1	front	559	560	11.18840259	17.79575308	57.11706605	1.2365612	3.36639691	45.06780884	0.143800317	9.582191475	6.27725121	30.56524405	0	0	14.53621774	0.681282459	9.787448437	85.21524437	81.44073223	87.13308803
wax	central	2	5	8	1	1	1	front	565	566	13.32653974	20.21551763	43.12676749	0.540591031	20.84072532	20.72343456	0	4.937942952	35.6118225	33.67590225	0	0	0	0	56.45254782	59.33727976	99.57931531	59.8778708
hempa	central	2	5	8	0	0	1	front	572	573	13.12727978	19.11922454	79.04884	12.49341833	2.478953257	27.04734855	0.333403524	6.511347908	1.419700329	28.8265853	0	0	2.683124208	2.660622681	4.23205711	62.38528176	85.96402132	77.53932278
control	central	2	6	8	1	1	1	front	579	580	12.09915839	19.33416373	3.570438982	0.297212271	43.306179	46.84552155	15.90278273	5.22693158	19.19027827	27.43188935	0	0	0	0	78.39924	79.50434249	81.96967898	79.80155476
inter	central	2	6	8	1	1	1	front	585	586	11.78919949	18.59492303	50.08169881	0	3.319299849	72.12210433	0	0.67131009	4.46612926	10.19149529	0	0	9.778836635	0	7.785429109	82.98490971	67.64596456	82.98490971
wax	central	2	6	8	0	1	1	front	591	592	13.22656349	20.67659846	9.094092772	1.29024683	38.47310632	53.68548766	3.522275471	2.972162791	44.27227594	13.51533917	0	0	0	0	86.26765773	70.17298962	95.3617505	71.46323645
hempa	central	2	6	8	0	0	0	front	597	598	13.02527778	19.86170185	33.14021407	1.779314598	0	35.69647672	0	5.036533956	6.144510081	7.844741028	0	0	38.69233376	0	6.144510081	48.5777517	77.9770579	50.3570663
control	central	3	1	8	0	1	0	front	39	40	11.72332816	18.26572576	1.605080428	0	59.39059283	49.95732054	12.13493144	2.964528629	26.29584075	30.77222719	0	0	0	1.996111427	97.82136502	83.69407636	99.42644544	85.69018779
inter	central	3	1	8	0	0	0	front	32	33	12.10861774	19.70020672	30.93736485	0	4.34102405	16.33550935	0	5.840843109	0	10.35985389	0	0	4.80547564	59.02179933	4.34102405	32.53620635	40.08386454	91.55800567
wax	central	3	1	8	0	0	0	front	25	26	15.33308634	21.38039934	45.37119107	0	12.54444234	14.5106139	9.407003881	12.8458629	31.64228355	66.15534411	0	0	0	0	53.59372977	93.51182091	98.96492084	93.51182091
hempa	central	3	1	8	na	0	0	front	18	19	10.17562094	16.36925317	73.01088399	0	7.767454208	10.91472051	0	6.797706144	0.698345279	38.43327689	0	0	8.090257499	0	8.465799487	56.14570355	89.56694098	56.14570355
control	central	3	2	8	1	1	1	front	12	13	13.92056399	19.88250384	1.451362699	0.465020054	22.50056195	28.76635681	11.79821896	18.86669582	21.76378031	10.26382483	0	0	0	0	56.06256123	57.89687745	57.51392392	58.36189751
inter	central	3	2	8	0	1	1	front	5	6	10.85379517	14.42705774	71.88736841	0	0.455215479	11.56142164	0.399967501	40.23485458	3.910303284	20.46049587	0.075871284	0	0	0	4.765486263	72.25677209	76.65285467	72.25677209
wax	central	3	2	8	1	0	1	front	1999	2000	13.42854428	19.70678643	70.99553424	1.769019176	3.466109524	34.0156834	7.234962163	6.304141064	17.9566156	30.66727443	0	0	0	2.393158345	28.65768728	70.98709889	99.65322152	75.14927641
hempa	central	3	2	8	0	1	0	front	1993	1994	13.32118499	19.7403905	80.98465086	6.981150277	1.834524215	39.20202196	0	5.974802724	1.836414502	19.80629353	0	0	4.883085706	0	3.670938717	64.98311821	89.53867529	71.96426849
control	central	3	3	8	0	0	0	front	1986	1987	12.02947138	16.76550646	9.539273991	0	35.1308954	36.64558468	11.3416711	20.83502409	11.40184054	22.93762622	0	0	0	0	57.87440704	80.41823499	67.41368103	80.41823499
inter	central	3	3	8	1	1	1	front	1978	1979	11.24656503	17.71566733	86.50284386	0.593016406	2.40679225	17.45238039	0.046767216	33.75438819	3.300871383	14.07469629	0	0	3.385465024	26.00766563	5.75443085	65.28146487	95.64273973	91.8821469
wax	central	3	3	8	0	0	1	front	1970	1972	12.54086977	18.57124319	52.47884521	1.530651253	10.78746027	23.63487622	1.137196558	29.53371969	14.39523662	13.13031689	0	0	18.12746208	0	26.31989345	66.29891279	96.92620075	67.82956405
hempa	central	3	3	8	1	1	1	front	1964	1965	11.50244747	17.32158796	86.79824065	0	0	28.09206909	1.811265904	30.17120755	0.814078605	21.01321502	0	0	0	0	2.625344509	79.27649167	89.42358515	79.27649167
control	central	3	4	8	1	1	na	front	1957	1958	12.40936175	18.99022313	0.857857527	0	26.78856712	18.61983013	13.53429473	30.0296245	5.232895331	19.58171214	0	0	20.53698821	0	45.55575718	68.23116678	66.95060292	68.23116678
inter	central	3	4	8	1	1	0	front	1950	1951	12.09160112	17.47323605	81.93076393	1.074533757	1.247592288	17.01379641	0.055841241	28.14355132	1.092085034	17.20556118	0	0	2.908692502	1.730913783	2.395518564	62.36290891	87.234975	65.16835645
wax	central	3	4	8	1	0	0	front	1943	1944	11.85187528	18.2228194	77.55189177	1.190913346	8.279809939	50.67117879	1.254673767	12.86988036	1.408077	5.259267259	0	0	0	1.558843648	10.94256071	68.80032641	88.49445248	71.5500834
hempa	central	3	4	8	1	0	1	front	1936	1937	11.12139039	17.16282804	73.0128952	0.099594535	6.420976264	45.23353961	0.072549264	15.44309034	1.390161147	14.93592432	0	0	9.380595393	0	7.883686675	75.61255427	90.27717727	75.71214881
control	central	3	5	8	1	1	1	front	1929	1930	12.36827067	17.77314916	2.142568387	0.037154706	22.40488703	28.5810907	7.210327872	5.513802862	29.63740947	34.92008401	0	0	0	0	59.25262438	69.01497757	61.39519276	69.05213228
inter	central	3	5	8	1	1	1	front	1921	1922	12.25679452	17.98998322	51.79394492	7.080377852	15.18126623	56.0528105	0	7.547870365	4.208195877	8.767594258	0	0	10.21179898	0	19.38946211	72.36827512	81.39520601	79.44865298
wax	central	3	5	8	1	0	1	front	1915	1916	13.91983046	20.66394385	50.38843285	2.803942044	19.42121132	19.14450761	0.565934374	7.348613499	28.38212648	44.77992131	0	0	0	2.044152858	48.36927218	71.27304243	98.75770503	76.12113733
hempa	central	3	5	8	1	1	1	front	1908	1909	12.35862628	17.91843476	85.12219451	1.649687649	0.254156276	8.452568011	0	40.26316611	0.236699917	21.02467247	0.071092677	0	0	0	0.490856193	69.74040659	85.61305071	71.39009424
control	central	3	6	8	1	1	1	front	1901	1902	14.62218061	21.8850973	1.976231583	0	47.94582544	27.9653093	27.10348257	19.1399598	22.68559647	30.37197642	0.160141782	0	0	0	97.73490448	77.47724552	99.71113607	77.47724552
inter	central	3	6	8	1	1	1	front	1893	1894	12.37293333	18.34053467	70.39200262	1.143844031	2.557194737	35.60372152	0.335499352	14.48087191	1.3006886	13.93841832	0.074697213	0	8.203569799	0	4.193382688	64.02301176	82.7889551	65.16685579
wax	central	3	6	8	1	0	na	front	1886	1887	11.22556675	19.56429741	47.20371354	4.508967479	19.93505715	0.382075576	8.829193451	6.842703444	23.82061679	36.38433167	0	0	0	0	52.58486739	43.60911069	99.78858092	48.11807817
hempa	central	3	6	8	1	1	1	front	1879	1880	13.86762375	20.28891023	74.65362758	0	5.839469272	22.76577174	0.611337339	17.10034827	2.433546138	35.93154693	0.06035132	0	0	0	8.88435275	75.79766693	83.53798033	75.79766693
control	south	4	1	8	na	na	na	na	na	na	na	na	na	na	na	na	na	na	na	na	na	na	na	na	na	na	na	na
inter	south	4	1	8	na	1	1	front	2679	2680	11.08279208	19.60164184	69.78957345	27.22866504	2.778542106	18.7427863	0.031406948	2.026206055	2.245457805	15.11250045	0	0	0	0	5.055406859	35.88149281	74.84498031	63.11015784
wax	south	4	1	8	0	0	0	front	2673	2674	12.75494629	18.17753394	64.80295337	20.76490131	19.84901181	49.19525652	0.864585927	6.003868918	3.417855535	9.702400779	0	0	0	0	24.13145327	64.90152622	88.93440665	85.66642753
hempa	south	4	1	8	1	1	na	front	2667	2668	13.60343364	20.63772129	76.11216372	2.745772633	10.65120958	46.62099338	0.834013575	0.511883217	0.509494674	24.25900375	0	0	0	0	11.99471783	71.39188035	88.10688155	74.13765298
control	south	4	2	8	1	1	1	front	375	376	12.2447036	18.55254245	10.440673	8.824518465	46.54290474	46.27944991	5.065084857	5.644791054	6.099485546	5.21815667	0	0	0	0	57.70747515	57.14239763	68.14814815	65.9669161
inter	south	4	2	8	1	1	na	front	369	370	12.43259869	18.88165445	72.87444809	4.073962718	11.86621598	48.73507431	0	3.302121811	4.032497183	7.09475131	0	0	0	0	15.89871316	59.13194743	88.77316125	63.20591015
wax	south	4	2	8	1	1	1	front	363	364	13.52653871	19.21009856	71.85413697	6.20418214	7.167340516	54.55930229	0.282003942	36.18470177	0.675796739	2.998383826	0.300274412	0	0	0	8.125141197	93.74238789	79.97927816	99.94657003
hempa	south	4	2	8	1	na	1	front	357	358	12.18698497	19.2597928	90.8754725	0	2.298897699	44.28688917	0.1877711	5.519015103	0.590098696	38.43179026	0.157667819	0	0	0	3.076767495	88.23769454	93.95224	88.23769454
control	south	4	3	8	1	1	1	front	351	352	12.3128762	17.62449506	0	3.763405258	48.46213471	48.84828925	12.55689689	18.701315	14.95852299	9.24435646	0.121404336	0	0	0	75.97755459	76.79396071	75.97755459	80.55736596
inter	south	4	3	8	0	0	1	front	345	346	13.77305941	19.90516669	75.9285305	0	10.64276142	24.82812488	0.21262792	9.297512469	2.380580299	28.71999619	0.039236418	0	0	0	13.23596964	62.84563354	89.16450013	62.84563354
wax	south	4	3	8	1	1	1	front	339	340	13.27441449	18.94953428	72.5662099	12.40315445	7.888012011	36.78614523	0	4.870136293	5.537166617	13.49046216	0	0	0	0	13.42517863	55.14674368	85.99138853	67.54989813
hempa	south	4	3	8	1	1	1	front	332	333	12.34024346	20.53426158	90.39901473	1.074344231	0.597495783	7.445779849	0.455596112	18.96310045	1.060677727	31.487274	0	0	0.612221221	0	2.113769623	57.8961543	93.12500558	58.97049853
control	south	4	4	8	1	1	1	front	326	327	13.26561946	19.22561563	15.01314367	19.74378124	10.40407865	3.583259641	6.514211078	6.651286821	18.36820933	18.19670929	0	0	2.493730003	0	35.28649906	28.43125576	52.79337274	48.175037
inter	south	4	4	8	1	1	1	front	320	321	12.41338666	15.35988579	36.08101072	5.464929725	3.238562124	37.36105907	0	0.208951783	0.375286131	21.95674938	0.114462891	0	18.3276189	0	3.613848255	59.52676024	58.02247787	64.99168996
wax	south	4	4	8	0	0	na	front	314	315	12.59613786	19.3897452	68.05379408	2.140138274	22.05211404	37.55729045	0.164297597	3.985408737	0.244181641	14.62654393	0	0	9.133958131	0	22.46059328	56.16924312	99.64834549	58.30938139
hempa	south	4	4	8	1	1	1	front	308	309	11.96770145	18.59170661	95.79444793	14.50656101	0	3.838762731	0	3.838762731	0.381091106	31.1135688	0.156494397	0	0	1.581766372	0.381091106	38.79109426	96.17553903	54.87942165
control	south	4	5	8	0	1	1	front	302	303	12.9480645	19.79915046	0	0	32.19162939	28.85968981	0.229574785	6.407048465	25.19898195	26.12049605	0.081871475	0	0	0	57.62018613	61.38723432	57.62018613	61.38723432
inter	south	4	5	8	1	na	0	front	296	297	12.80793908	20.45289127	47.13088271	5.495147604	1.50329188	34.65617508	0	3.27704154	0.387405511	1.633093293	0	0	28.28669837	2.522506709	1.890697391	39.56630992	77.30827847	47.58396423
wax	south	4	5	8	1	1	1	front	289	290	13.91841579	19.87220208	39.15825529	2.109452914	9.944103164	57.93263523	0.051834159	1.34693926	1.923817796	10.48849551	0	0	24.21110512	0	11.91975512	69.76807	75.28911553	71.87752291
hempa	south	4	5	8	1	1	1	front	283	284	12.34214306	18.3695102	82.3953169	1.743256412	7.69441147	37.73996386	0	15.25503108	0.546982287	10.85786192	0	0	0	0	8.241393757	63.85285686	90.63671066	65.59611327
control	south	4	6	8	1	1	1	front	277	278	13.43335607	20.6231423	3.995132397	9.580633354	36.12174167	38.51096711	3.560402136	3.582612586	15.40217924	7.420424044	0	0	0	0	55.08432305	49.51400374	59.07945545	59.0946371
inter	south	4	6	8	1	1	1	front	271	272	11.90539607	15.38873381	63.05136795	9.334840755	2.895516228	41.0401209	0	2.412821416	1.424999393	13.1691077	0.217316197	0	3.814968563	0	4.320515622	56.62205002	71.18685214	65.95689077
wax	south	4	6	8	1	1	1	front	263	264	13.26069686	17.43077724	41.9983862	0.947802747	17.46728509	42.40413917	0.100023872	8.341172668	29.2831228	25.64697208	0	0	1.817396262	0	46.85043176	76.39228392	90.66621422	77.34008666
hempa	south	4	6	8	0	1	1	back	2686	2685	11.44912964	17.8120855	84.31650803	9.661951331	0.210758768	30.22756371	0.080934297	0.976819235	0.569836044	17.15593077	0	0	0	0	0.861529109	48.36031371	85.17803714	58.02226504
control	south	5	1	8	1	na	1	front	525	526	14.02941217	19.685819	1.078784551	6.034756948	63.37013403	46.85444123	4.757190279	0.024392519	9.602014471	3.866214209	0	0	0	0	77.72933878	50.74504796	78.80812333	56.77980491
inter	south	5	1	8	1	1	1	front	501	502	13.27859007	19.2606844	61.22415558	2.765105867	5.724423649	49.35361056	0	4.125865824	6.972364381	1.654477237	0.30460398	0	1.418920895	0	12.69678803	55.13395362	75.3398645	57.89905949
wax	south	5	1	8	1	1	1	back	496	495	13.32920953	19.56553561	66.74587486	6.51364101	1.011201561	25.44739404	0.282416991	22.62424603	5.112906266	10.30121847	0	0	0	19.11951084	6.406524818	58.37285855	73.15239968	84.0060104
hempa	south	5	1	8	1	1	1	back	484	483	11.8098843	19.33741796	86.37559353	12.06284195	1.313634333	50.26989027	0	6.523825534	0.883476995	4.269951401	0	0	2.090123477	0	2.197111328	61.06366721	90.66282834	73.12650915
control	south	5	2	8	1	1	1	front	489	490	14.25968373	19.89206549	7.15973792	1.22463123	35.76032291	32.91631715	5.124721397	5.760690007	12.82554826	15.43714652	0	0	0	4.120071841	53.71059257	54.11415368	60.87033049	59.45885675
inter	south	5	2	8	1	1	1	front	519	520	14.24549259	20.03424009	46.75049549	4.720143843	18.63885181	32.24725944	2.432957165	6.797894554	8.226314228	16.85299577	0	0	0	0	29.29812321	55.89814976	76.0486187	60.6182936
wax	south	5	2	8	1	1	0	front	477	478	13.60459343	18.58311726	62.69193223	1.492745861	16.79189034	55.21420864	0.283922121	3.244917445	0.079217777	15.85167245	0.207841614	0	1.052790236	0	17.15503024	74.31079854	80.89975271	75.8035444
hempa	south	5	2	8	1	1	1	front	507	508	12.68972001	18.98830001	61.84243133	0.941426367	0.639189292	24.90845574	0	6.469216948	5.993741925	28.34579083	0.167715455	0	5.17629333	0	6.632931217	59.72346352	73.65165588	60.66488989
control	south	5	3	8	0	0	0	front	471	472	13.97567177	20.89362109	2.753639056	2.6868663	39.81936171	61.70176222	12.61940388	0.99247765	4.373895848	0.528511852	0	0	0	1.629842595	56.81266144	63.22275172	59.5663005	67.53946061
inter	south	5	3	8	1	1	1	front	465	466	11.75684914	15.9380506	51.56095772	0	30.87729435	77.82905464	0	0.087469822	1.828398738	0.21829535	0.176944985	0	0	0	32.70569309	78.13481981	84.26665081	78.13481981
wax	south	5	3	8	1	0	na	front	513	514	15.0717457	21.05438016	1.854882435	0.479971736	11.23325557	16.50818408	4.577598485	10.97228027	23.08480528	31.93535461	0	0	0	0	38.89565934	59.41581896	40.75054177	59.8957907
hempa	south	5	3	8	1	1	na	front	459	460	12.06790623	18.37853787	87.55613379	6.028251369	2.248730888	55.21904506	0	8.340120225	0.608272506	7.083128235	0.081763117	0	0	0	2.857003394	70.64229352	90.41313718	76.67054489
control	south	5	4	8	1	1	1	front	453	454	13.5032376	20.50286669	1.016618042	0.307556346	52.59277076	61.64748951	2.160290389	4.172494923	11.46756902	11.11124117	0.108193742	0	0	0	66.22063017	76.9312256	67.23724821	77.23878195
inter	south	5	4	8	0	1	na	back	447	446	10.07503993	17.51067304	73.30927925	0.685733018	3.611670791	63.25991911	0	3.802025562	4.625117715	8.404517681	0	0	0	0	8.236788507	75.46646236	81.54606776	76.15219537
wax	south	5	4	8	1	1	1	front	440	441	11.24882352	14.63491952	67.49506769	7.656878764	17.46464939	33.89226433	1.126329734	4.666042695	1.938242334	5.143011247	0	0	0	0	20.52922146	43.70131827	88.02428915	51.35819704
hempa	south	5	4	8	0	0	0	front	434	435	13.41268559	19.15531719	74.2332563	0.426499044	3.452964945	33.12380494	0	11.65959651	1.815251764	25.30556223	0	0	0	11.61723285	5.268216709	70.08896369	79.50147301	82.13269559
control	south	5	5	8	0	0	0	front	428	429	14.62306306	20.21015766	27.17113241	18.45338794	39.82163114	41.55085854	3.879131625	6.04131422	11.88186974	20.14273679	0	0	6.356346568	0	55.58263251	67.73490956	89.11011148	86.1882975
inter	south	5	5	8	1	1	1	front	422	423	10.87565552	18.24288006	80.05435572	3.73705276	3.096985079	40.5618383	0.343238614	33.93760715	3.571617924	11.56949897	0	0	0	0	7.011841617	86.06894442	87.06619734	89.80599718
wax	south	5	5	8	1	1	1	front	415	416	12.29819843	18.25748478	77.59703157	54.68012194	18.48232375	23.59663136	2.832980491	15.86764408	0.512645405	4.137699431	0	0	0	0	21.82794965	43.60197487	99.42498122	98.28209681
hempa	south	5	5	8	1	1	na	front	409	410	11.81601619	12.45042004	75.98562907	4.466801825	4.097877684	32.26457172	0.207663466	19.0514445	8.697590353	22.38672073	0	0	0	0	13.0031315	73.70273695	88.98876057	78.16953877
control	south	5	6	8	1	1	0	front	402	403	12.87103738	14.14905603	6.176031602	13.49001065	27.87462546	46.08294362	0.910570201	0.90221626	17.79124443	12.09913509	0	0	0	0	46.57644009	59.08429496	52.75247169	72.57430561
inter	south	5	6	8	1	1	0	front	396	397	11.46090641	17.86546456	55.41215536	2.911212085	14.42357267	40.50783748	0.207557273	0.357869461	4.364505054	26.52634992	0	0	7.488308325	0	18.995635	67.39205687	81.89609869	70.30326895
wax	south	5	6	8	1	1	0	front	390	391	14.01772289	16.3366565	76.45731938	2.869495495	16.97890971	53.06850564	0.764217615	4.909782069	0.259183946	7.659294639	0	0	0	0	18.00231127	65.63758234	94.45963064	68.50707784
hempa	south	5	6	8	1	1	1	front	384	385	12.50744765	17.42542447	78.17326585	4.831703546	5.525454004	35.6269295	0	15.1394412	0.187853528	9.690038732	0	0	4.520988389	0	5.713307532	60.45640943	88.40756177	65.28811298
control	south	6	1	8	1	1	1	front	2660	2661	13.11918896	19.66095239	0.516623927	0.84319657	31.90169814	19.29723058	1.047750178	3.450617692	41.41948737	46.73659096	0	0	5.533403968	0	74.36893568	69.48443923	80.41896358	70.3276358
inter	south	6	1	8	1	1	na	front	2654	2655	11.54850566	19.15591196	52.13353513	2.13038426	14.65028663	39.32317811	0.509678841	0.419752891	11.29312493	25.8238935	0	0	0	0	26.4530904	65.5668245	78.58662554	67.69720876
wax	south	6	1	8	1	1	na	front	2648	2649	10.33890496	14.786325	60.46926178	4.579400223	2.874683005	38.38749656	0	1.95146529	13.73512949	16.46335381	0	0	0	0	16.60981249	56.80231565	77.07907427	61.38171588
hempa	south	6	1	8	1	0	1	front	2642	2643	12.63899142	18.38163007	63.62917919	0.401324865	1.627493851	49.75821977	0.671403844	1.36427716	10.34686162	23.56428777	0	0	0	0	12.64575931	74.6867847	76.27493851	75.08810957
control	south	6	2	8	1	1	1	front	2636	2637	10.42408929	16.06483625	1.386771219	3.699672994	34.23991604	39.81747796	2.531633037	2.558262465	25.58992231	34.02983992	0	0	0	0	62.36147139	76.40558034	63.74824261	80.10525334
inter	south	6	2	8	1	0	1	front	2630	3631	12.47912078	14.87686688	84.642791	50.10048808	2.500715597	18.73419193	0.134700544	0.999412111	2.543819771	1.757516099	0	0	0	0	5.179235911	21.49112013	89.82202691	71.59160822
wax	south	6	2	8	1	0	1	front	2624	2625	16.65998568	23.30079582	51.05271484	0	19.78010262	60.1476959	13.91537012	1.541226316	13.27019108	9.895089498	0	0	0	0	46.96566382	71.58401171	98.01837866	71.58401171
hempa	south	6	2	8	1	1	1	front	2622	2622	14.57866137	18.09486782	55.30001947	1.510693769	1.244593083	50.82206082	0.93249037	1.768244912	6.726147526	25.09020803	0	0	0	0	8.903230979	77.68051376	64.20325045	79.19120753
control	south	6	3	8	1	1	1	front	2618	2617	12.58243143	19.84042655	4.816642775	2.920536348	31.57627334	39.03539917	36.21630286	11.35725458	5.533680511	1.215091642	0	0	0	0	73.32625671	51.6077454	78.14289948	54.52828175
inter	south	6	3	8	0	1	0	front	2611	2612	13.26236217	17.57557898	71.00275888	2.609295399	18.50835132	53.0765734	0.130990947	0.168822008	1.592836186	10.67027196	0.15129911	0	0	0	20.23217845	63.91566737	91.23493733	66.52496277
wax	south	6	3	8	0	0	1	front	2605	2606	11.19854773	17.52033962	66.20938388	1.51024978	15.84030919	40.09995323	0.168086825	1.421350928	4.073065294	30.58932209	0	0	12.79875393	0	20.08146131	72.11062625	99.08959911	73.62087603
hempa	south	6	3	8	1	1	1	front	2599	2600	11.83249333	18.64733596	84.22623626	5.193436925	8.281477945	44.02460135	0	1.809529628	0.150659134	4.094793937	0.200466686	0	0	0	8.432137079	49.92892491	92.65837334	55.12236184
control	south	6	4	8	1	1	1	front	2593	2534	12.21283287	19.19533531	2.316036135	0.6659077	50.78163123	41.09672634	5.676146314	3.914972816	40.68767695	33.77193233	0	0	0	4.530918369	97.1454545	78.78363149	99.46149064	83.98045755
inter	south	6	4	8	1	0	0	front	2587	2588	11.23064065	16.51478232	66.86900251	2.776438583	15.44494994	14.99205092	0	6.853283515	6.820420982	17.351665	0.139043663	0	2.57834338	0	22.26537093	39.19699944	91.71271682	41.97343802
wax	south	6	4	8	1	1	1	front	2581	2582	11.58435395	13.38519411	77.1288902	19.86425299	13.86059546	54.28600429	0.270549316	2.563570729	4.042225921	19.45295192	0	0	0	0	18.1733707	76.30252694	95.3022609	96.16677994
hempa	south	6	4	8	1	1	1	front	2575	2576	12.21668921	16.30817957	89.52965671	1.096750633	8.501669436	25.12286525	0	1.563959155	1.310228103	19.59590366	0	0	0	0	9.81189754	46.28272806	99.34155425	47.37947869
control	south	6	5	8	1	1	1	front	2570	2569	11.50263001	17.13116456	1.653517692	7.712251913	22.17410134	22.45086911	0.628276849	1.749740563	45.79395792	23.59612142	0	0	0	0	68.59633612	47.79673109	70.24985381	55.50898301
inter	south	6	5	8	1	1	na	front	2563	2564	10.65767304	13.5557362	61.70526706	20.89652055	4.47522519	23.63866525	0	10.06187969	4.860134728	10.34978191	0	0	7.111845866	0	9.335359918	44.05032685	78.15247285	64.94684741
wax	south	6	5	8	1	1	0	front	2557	2558	10.14142303	15.10558624	85.69931913	3.425881081	3.50480412	7.156745071	0.839856913	17.27698344	6.426806297	17.05886275	0	0	0	0	10.77146733	41.49259127	96.47078646	44.91847235
hempa	south	6	5	8	1	1	na	front	2551	2552	12.10018249	18.30333368	83.46010477	0.523120105	2.795586415	39.4721177	0.22573058	5.220377873	0.70740942	4.242143277	0	0	0	3.320008803	3.728726415	48.93463885	87.18883118	52.77776776
control	south	6	6	8	1	1	1	front	2545	2546	11.09618083	17.04826798	24.41722824	32.79943229	28.46161856	36.65054922	3.770882345	0.404358909	6.675974864	8.988449997	0	0	0	0	38.90847577	46.04335812	63.32570401	78.84279041
inter	south	6	6	8	na	1	0	front	2540	2539	12.55285483	17.1449235	76.61272845	8.659605624	10.2403484	49.86720546	0.226691847	6.023980728	1.783263331	4.877970735	0	0	0	0	12.25030357	60.76915693	88.86303203	69.42876255
wax	south	6	6	8	1	1	1	front	2534	2535	9.952664728	12.49272049	63.18373124	0.190155463	11.0576549	39.09436646	8.177544879	20.10954503	22.49602843	11.82278285	0	0	0	0	41.73122821	71.02669434	104.9149595	71.21684981
hempa	south	6	6	8	1	na	1	front	2529	2528	11.84745688	16.17695739	78.95826348	1.736016914	3.649576512	28.74019817	0	18.84061715	0.393117289	12.75519212	0.095245906	0	4.234150181	0	4.042693801	60.33600744	87.23510746	62.07202436
control	north	7	1	8	1	1	1	front	2045	2046	13.91698387	21.14815394	0.368660558	1.77005597	36.26785185	19.88397854	26.2268855	12.29856576	4.513620671	13.74300373	0	0	0	8.304570896	67.00835801	45.92554804	67.37701857	56.00017491
inter	north	7	1	8	1	1	1	front	2053	2054	10.10566104	14.39348893	37.77950378	5.877073267	14.4615919	8.805773794	4.271372541	17.95827032	9.936947324	22.6509125	0	0	7.644473604	0	28.66991176	49.41495662	74.09388915	55.29202989
wax	north	7	1	8	1	1	1	front	2059	2060	17.45884116	23.54720697	5.699592505	12.29725415	0	0	43.09749631	66.38090677	22.29033578	8.462643678	0	0	0	0	65.38783209	74.84355045	71.0874246	87.1408046
hempa	north	7	1	8	1	1	1	front	2065	2066	11.93972287	17.91922006	28.34865272	0	0	8.632883368	3.296210835	33.35652348	51.92127996	28.78870576	0	0	0	0	55.2174908	70.7781126	83.56614352	70.7781126
control	north	7	2	8	1	1	na	front	2073	2074	12.6642377	17.1165189	4.758833297	5.445494711	29.7477524	28.86180306	16.93922374	40.51028748	11.54596754	6.967887898	0	0	0	0	58.23294368	76.33997844	62.99177698	81.78547315
inter	north	7	2	8	1	na	na	front	2079	2080	13.22938196	19.79041539	56.71223964	6.082093256	0.46343461	14.03774822	0	2.427066815	9.249572664	18.10894218	0.281497766	0	14.60760729	3.293332318	9.713007274	34.57375721	81.0328542	43.94918278
wax	north	7	2	8	1	1	1	back	2086	2085	10.85217085	17.96142559	52.48708796	4.351135229	8.458735567	15.00879716	1.450406966	8.041247813	21.37989779	20.12498888	0.139083291	0	0	0	31.28904032	43.17503385	83.77612828	47.52616908
hempa	north	7	2	8	1	1	1	front	2093	2094	13.27705919	18.15812261	77.60527717	2.32738557	5.608526166	27.47784901	0.297517406	22.46757312	0.451968015	1.454139616	0.232474374	0	0	5.225593075	6.358011587	51.39956174	83.96328875	58.95254039
control	north	7	3	8	1	1	1	front	2100	2101	12.6706121	18.10418782	3.5132081	2.315903264	49.72935079	51.65754995	15.21529866	11.32668974	2.736137947	2.280460286	0.153149906	0	0	3.886913271	67.68078739	65.26469998	71.19399549	71.46751651
inter	north	7	3	8	1	1	1	front	2106	2107	11.30422685	19.56658449	71.41005931	14.3331366	4.583144312	12.65338842	0.497126871	0.863438426	2.791639364	0.661856899	0.120216111	0	0	0	7.871910547	14.17868374	79.28196986	28.51182034
wax	north	7	3	8	1	1	1	front	2112	2113	12.59067575	18.92799106	67.73939718	7.704449194	31.28039147	55.20697265	0.309524249	14.24118276	0.056863938	0.72883268	0.039318156	0	0	1.337430234	31.64677966	70.17698809	99.38617684	79.21886751
hempa	north	7	3	8	1	1	1	front	2118	2119	12.31385767	18.17844041	64.31510482	0	2.516260503	0	5.80074254	79.49196674	2.651927533	14.32990587	0.109218543	0	14.75532479	0	10.96893058	93.82187261	90.03936019	93.82187261
control	north	7	4	8	1	1	1	front	2126	2127	11.80422229	18.20210564	4.485587342	6.303011479	60.51469303	40.51481151	33.67208605	19.51288323	0.91367578	5.269506024	0.154101844	0	0	2.967736926	95.10045486	65.29720076	99.5860422	74.56794917
inter	north	7	4	8	0	1	0	front	2133	2134	11.10673957	18.00794789	48.01864205	0.922395808	10.81520556	27.66136353	1.563320231	22.93727008	0.391363541	14.18215406	0.199275766	0	13.99220687	2.105330212	12.76988933	64.78078767	74.78073826	67.80851369
wax	north	7	4	8	1	1	1	back	2140	2141	12.11085849	18.18505953	58.79284379	16.46403724	0.748159841	19.03449452	25.01738852	22.55315519	3.292024265	4.107419186	0.060465802	0	6.405627226	1.616648999	29.05757262	45.6950689	94.25604364	63.77575514
hempa	north	7	4	8	1	1	1	front	2147	2148	11.64631278	18.49409301	85.51344284	1.772647635	0.799757543	59.93659846	3.072291269	3.062435825	0.334380307	15.94409518	0.120578962	0	3.956207451	1.303720499	4.206429119	78.94312946	93.67607941	82.0194976
control	north	7	5	8	1	1	1	front	2154	2155	12.59379031	20.07248573	1.436341423	9.185174025	13.40771382	34.45750723	50.92086685	36.3401807	9.826576451	7.691559201	0	0	15.77722237	8.661302397	74.15515712	78.48924713	91.36872092	96.33572356
inter	north	7	5	8	1	0	1	front	2161	2162	11.91725398	18.07611655	50.09637208	6.984918375	4.147230681	25.28454323	0.67061279	30.26120659	7.181715537	16.06694992	0.402688997	0	8.318031653	3.452730796	11.99955901	71.61269974	70.41396274	82.05034891
wax	north	7	5	8	1	1	1	front	2167	2168	12.46335412	19.84192351	0	0	22.07888322	5.527674968	52.2824191	26.93306568	20.48096975	25.60148882	0	0	4.48835405	6.576124459	94.84227207	58.06222947	99.33062612	64.63835393
hempa	north	7	5	8	na	1	1	front	2173	2174	11.86856749	18.88493782	69.17227045	8.219047392	0.027391646	31.60207026	4.340007695	28.6529762	11.65796825	18.09462478	0	0	0	2.409902927	16.02536759	78.34967125	85.19763805	88.97862157
control	north	7	6	8	1	1	1	front	2179	2180	11.7568349	18.47909027	13.92729764	8.876488383	29.46683197	39.20403657	31.24083216	15.8304207	5.994743152	8.23921894	0	0	0	10.56445707	66.70240728	63.2736762	80.62970492	82.71462166
inter	north	7	6	8	1	1	1	front	2185	2186	12.62210577	19.14955382	64.36019128	3.939055047	7.315523916	26.36375802	0.237299105	30.93701909	6.021165163	12.43368795	0.249448683	0	11.85416891	8.034869383	13.57398818	69.73446506	89.78834837	81.70838949
wax	north	7	6	8	0	0	na	front	2191	2192	11.49227602	18.60878557	28.71428227	0	30.241814	64.25382459	0.848427878	10.21737417	10.17269846	4.275438182	0	0	29.83869024	20.38859433	41.26294033	78.74663695	99.81591284	99.13523128
hempa	north	7	6	8	1	0	0	front	2197	2198	12.17560059	19.42642257	70.44464135	0	2.803297631	12.05973082	0	3.395225464	5.534051516	21.65320758	0	0	5.565141693	44.20316338	8.337349148	37.10816387	84.34713219	81.31132724
control	north	8	1	8	1	1	1	front	2520	2521	14.02941217	19.685819	1.078784551	6.034756948	63.37013403	46.85444123	4.757190279	0.024392519	9.602014471	3.866214209	0	0	0	0	77.72933878	50.74504796	78.80812333	56.77980491
inter	north	8	1	8	1	0	1	front	2513	2514	13.27859007	19.2606844	61.22415558	2.765105867	5.724423649	49.35361056	0	4.125865824	6.972364381	1.654477237	0.30460398	0	1.418920895	0	12.69678803	55.13395362	75.3398645	57.89905949
wax	north	8	1	8	1	1	1	front	2507	2508	13.32920953	19.56553561	66.74587486	6.51364101	1.011201561	25.44739404	0.282416991	22.62424603	5.112906266	10.30121847	0	0	0	19.11951084	6.406524818	58.37285855	73.15239968	84.0060104
hempa	north	8	1	8	1	1	1	front	2501	2502	11.8098843	19.33741796	86.37559353	12.06284195	1.313634333	50.26989027	0	6.523825534	0.883476995	4.269951401	0	0	2.090123477	0	2.197111328	61.06366721	90.66282834	73.12650915
control	north	8	2	8	1	1	1	front	2495	2496	14.25968373	19.89206549	7.15973792	1.22463123	35.76032291	32.91631715	5.124721397	5.760690007	12.82554826	15.43714652	0	0	0	4.120071841	53.71059257	54.11415368	60.87033049	59.45885675
inter	north	8	2	8	1	1	1	front	2489	2490	14.24549259	20.03424009	46.75049549	4.720143843	18.63885181	32.24725944	2.432957165	6.797894554	8.226314228	16.85299577	0	0	0	0	29.29812321	55.89814976	76.0486187	60.6182936
wax	north	8	2	8	1	1	0	front	2482	2483	13.60459343	18.58311726	62.69193223	1.492745861	16.79189034	55.21420864	0.283922121	3.244917445	0.079217777	15.85167245	0.207841614	0	1.052790236	0	17.15503024	74.31079854	80.89975271	75.8035444
hempa	north	8	2	8	1	1	1	front	2475	2476	12.68972001	18.98830001	61.84243133	0.941426367	0.639189292	24.90845574	0	6.469216948	5.993741925	28.34579083	0.167715455	0	5.17629333	0	6.632931217	59.72346352	73.65165588	60.66488989
control	north	8	3	8	na	na	na	na	na	na	na	na	na	na	na	na	na	na	na	na	na	na	na	na	na	na	na	na
inter	north	8	3	8	1	1	1	front	2468	2469	11.75684914	15.9380506	51.56095772	0	30.87729435	77.82905464	0	0.087469822	1.828398738	0.21829535	0.176944985	0	0	0	32.70569309	78.13481981	84.26665081	78.13481981
wax	north	8	3	8	1	1	1	front	2462	2463	15.0717457	21.05438016	1.854882435	0.479971736	11.23325557	16.50818408	4.577598485	10.97228027	23.08480528	31.93535461	0	0	0	0	38.89565934	59.41581896	40.75054177	59.8957907
hempa	north	8	3	8	1	1	1	front	2455	2456	12.06790623	18.37853787	87.55613379	6.028251369	2.248730888	55.21904506	0	8.340120225	0.608272506	7.083128235	0.081763117	0	0	0	2.857003394	70.64229352	90.41313718	76.67054489
control	north	8	4	8	0	1	1	front	2449	2450	12.21283287	19.19533531	2.316036135	0.6659077	50.78163123	41.09672634	5.676146314	3.914972816	40.68767695	33.77193233	0	0	0	4.530918369	97.1454545	78.78363149	99.46149064	83.98045755
inter	north	8	4	8	1	1	1	front	2442	2443	11.23064065	16.51478232	66.86900251	2.776438583	15.44494994	14.99205092	0	6.853283515	6.820420982	17.351665	0.139043663	0	2.57834338	0	22.26537093	39.19699944	91.71271682	41.97343802
wax	north	8	4	8	1	1	1	front	2437	2438	11.58435395	13.38519411	77.1288902	19.86425299	13.86059546	54.28600429	0.270549316	2.563570729	4.042225921	19.45295192	0	0	0	0	18.1733707	76.30252694	95.3022609	96.16677994
hempa	north	8	4	8	1	0	1	front	2431	2432	12.21668921	16.30817957	89.52965671	1.096750633	8.501669436	25.12286525	0	1.563959155	1.310228103	19.59590366	0	0	0	0	9.81189754	46.28272806	99.34155425	47.37947869
control	north	8	5	8	1	1	1	front	2425	2426	11.50263001	17.13116456	1.653517692	7.712251913	22.17410134	22.45086911	0.628276849	1.749740563	45.79395792	23.59612142	0	0	0	0	68.59633612	47.79673109	70.24985381	55.50898301
inter	north	8	5	8	0	1	1	front	2419	2420	10.65767304	13.5557362	61.70526706	20.89652055	4.47522519	23.63866525	0	10.06187969	4.860134728	10.34978191	0	0	7.111845866	0	9.335359918	44.05032685	78.15247285	64.94684741
wax	north	8	5	8	1	1	1	front	2413	2414	10.14142303	15.10558624	85.69931913	3.425881081	3.50480412	7.156745071	0.839856913	17.27698344	6.426806297	17.05886275	0	0	0	0	10.77146733	41.49259127	96.47078646	44.91847235
hempa	north	8	5	8	1	1	1	front	2407	2408	12.10018249	18.30333368	83.46010477	0.523120105	2.795586415	39.4721177	0.22573058	5.220377873	0.70740942	4.242143277	0	0	0	3.320008803	3.728726415	48.93463885	87.18883118	52.77776776
control	north	8	6	8	0	1	na	front	2401	2402	11.09618083	17.04826798	24.41722824	32.79943229	28.46161856	36.65054922	3.770882345	0.404358909	6.675974864	8.988449997	0	0	0	0	38.90847577	46.04335812	63.32570401	78.84279041
inter	north	8	6	8	1	1	1	front	2395	2396	12.55285483	17.1449235	76.61272845	8.659605624	10.2403484	49.86720546	0.226691847	6.023980728	1.783263331	4.877970735	0	0	0	0	12.25030357	60.76915693	88.86303203	69.42876255
wax	north	8	6	8	1	1	1	front	2389	2390	9.952664728	12.49272049	63.18373124	0.190155463	11.0576549	39.09436646	8.177544879	20.10954503	22.49602843	11.82278285	0	0	0	0	41.73122821	71.02669434	104.9149595	71.21684981
hempa	north	8	6	8	na	1	na	front	2383	2384	11.84745688	16.17695739	78.95826348	1.736016914	3.649576512	28.74019817	0	18.84061715	0.393117289	12.75519212	0.095245906	0	4.234150181	0	4.042693801	60.33600744	87.23510746	62.07202436
control	north	9	1	8	1	1	1	front	2205	2206	13.91698387	21.14815394	0.368660558	1.77005597	36.26785185	19.88397854	26.2268855	12.29856576	4.513620671	13.74300373	0	0	0	8.304570896	67.00835801	45.92554804	67.37701857	56.00017491
inter	north	9	1	8	na	na	1	back	2213	2212	10.10566104	14.39348893	37.77950378	5.877073267	14.4615919	8.805773794	4.271372541	17.95827032	9.936947324	22.6509125	0	0	7.644473604	0	28.66991176	49.41495662	74.09388915	55.29202989
wax	north	9	1	8	1	1	1	front	2218	2219	17.45884116	23.54720697	5.699592505	12.29725415	0	0	43.09749631	66.38090677	22.29033578	8.462643678	0	0	0	0	65.38783209	74.84355045	71.0874246	87.1408046
hempa	north	9	1	8	1	1	1	front	2224	2225	11.93972287	17.91922006	28.34865272	0	0	8.632883368	3.296210835	33.35652348	51.92127996	28.78870576	0	0	0	0	55.2174908	70.7781126	83.56614352	70.7781126
control	north	9	2	8	1	1	1	front	2232	2233	12.6642377	17.1165189	4.758833297	5.445494711	29.7477524	28.86180306	16.93922374	40.51028748	11.54596754	6.967887898	0	0	0	0	58.23294368	76.33997844	62.99177698	81.78547315
inter	north	9	2	8	1	1	1	front	2238	2239	13.22938196	19.79041539	56.71223964	6.082093256	0.46343461	14.03774822	0	2.427066815	9.249572664	18.10894218	0.281497766	0	14.60760729	3.293332318	9.713007274	34.57375721	81.0328542	43.94918278
wax	north	9	2	8	1	1	1	front	2246	2247	10.85217085	17.96142559	52.48708796	4.351135229	8.458735567	15.00879716	1.450406966	8.041247813	21.37989779	20.12498888	0.139083291	0	0	0	31.28904032	43.17503385	83.77612828	47.52616908
hempa	north	9	2	8	1	1	1	front	2254	2255	13.27705919	18.15812261	77.60527717	2.32738557	5.608526166	27.47784901	0.297517406	22.46757312	0.451968015	1.454139616	0.232474374	0	0	5.225593075	6.358011587	51.39956174	83.96328875	58.95254039
control	north	9	3	8	1	1	1	front	2261	2262	12.6706121	18.10418782	3.5132081	2.315903264	49.72935079	51.65754995	15.21529866	11.32668974	2.736137947	2.280460286	0.153149906	0	0	3.886913271	67.68078739	65.26469998	71.19399549	71.46751651
inter	north	9	3	8	1	1	1	front	2267	2269	11.30422685	19.56658449	71.41005931	14.3331366	4.583144312	12.65338842	0.497126871	0.863438426	2.791639364	0.661856899	0.120216111	0	0	0	7.871910547	14.17868374	79.28196986	28.51182034
wax	north	9	3	8	1	1	1	front	2275	2276	12.59067575	18.92799106	67.73939718	7.704449194	31.28039147	55.20697265	0.309524249	14.24118276	0.056863938	0.72883268	0.039318156	0	0	1.337430234	31.64677966	70.17698809	99.38617684	79.21886751
hempa	north	9	3	8	1	1	1	front	2281	2282	12.31385767	18.17844041	64.31510482	0	2.516260503	0	5.80074254	79.49196674	2.651927533	14.32990587	0.109218543	0	14.75532479	0	10.96893058	93.82187261	90.03936019	93.82187261
control	north	9	4	8	1	1	1	front	2287	2288	11.80422229	18.20210564	4.485587342	6.303011479	60.51469303	40.51481151	33.67208605	19.51288323	0.91367578	5.269506024	0.154101844	0	0	2.967736926	95.10045486	65.29720076	99.5860422	74.56794917
inter	north	9	4	8	1	1	1	front	2294	2295	11.10673957	18.00794789	48.01864205	0.922395808	10.81520556	27.66136353	1.563320231	22.93727008	0.391363541	14.18215406	0.199275766	0	13.99220687	2.105330212	12.76988933	64.78078767	74.78073826	67.80851369
wax	north	9	4	8	0	0	0	front	2301	2302	12.11085849	18.18505953	58.79284379	16.46403724	0.748159841	19.03449452	25.01738852	22.55315519	3.292024265	4.107419186	0.060465802	0	6.405627226	1.616648999	29.05757262	45.6950689	94.25604364	63.77575514
hempa	north	9	4	8	1	1	1	front	2307	2308	11.64631278	18.49409301	85.51344284	1.772647635	0.799757543	59.93659846	3.072291269	3.062435825	0.334380307	15.94409518	0.120578962	0	3.956207451	1.303720499	4.206429119	78.94312946	93.67607941	82.0194976
control	north	9	5	8	1	1	1	front	2313	2314	12.59379031	20.07248573	1.436341423	9.185174025	13.40771382	34.45750723	50.92086685	36.3401807	9.826576451	7.691559201	0	0	15.77722237	8.661302397	74.15515712	78.48924713	91.36872092	96.33572356
inter	north	9	5	8	na	1	1	front	2319	2320	11.91725398	18.07611655	50.09637208	6.984918375	4.147230681	25.28454323	0.67061279	30.26120659	7.181715537	16.06694992	0.402688997	0	8.318031653	3.452730796	11.99955901	71.61269974	70.41396274	82.05034891
wax	north	9	5	8	1	1	1	front	2325	2326	12.46335412	19.84192351	0	0	22.07888322	5.527674968	52.2824191	26.93306568	20.48096975	25.60148882	0	0	4.48835405	6.576124459	94.84227207	58.06222947	99.33062612	64.63835393
hempa	north	9	5	8	1	1	1	front	2331	2332	11.86856749	18.88493782	69.17227045	8.219047392	0.027391646	31.60207026	4.340007695	28.6529762	11.65796825	18.09462478	0	0	0	2.409902927	16.02536759	78.34967125	85.19763805	88.97862157
control	north	9	6	8	1	1	1	front	2339	2340	11.7568349	18.47909027	13.92729764	8.876488383	29.46683197	39.20403657	31.24083216	15.8304207	5.994743152	8.23921894	0	0	0	10.56445707	66.70240728	63.2736762	80.62970492	82.71462166
inter	north	9	6	8	1	1	1	front	2345	2346	12.62210577	19.14955382	64.36019128	3.939055047	7.315523916	26.36375802	0.237299105	30.93701909	6.021165163	12.43368795	0.249448683	0	11.85416891	8.034869383	13.57398818	69.73446506	89.78834837	81.70838949
wax	north	9	6	8	1	1	1	front	2352	2353	11.49227602	18.60878557	28.71428227	0	30.241814	64.25382459	0.848427878	10.21737417	10.17269846	4.275438182	0	0	29.83869024	20.38859433	41.26294033	78.74663695	99.81591284	99.13523128
hempa	north	9	6	8	1	1	1	front	2358	2359	12.17560059	19.42642257	70.44464135	0	2.803297631	12.05973082	0	3.395225464	5.534051516	21.65320758	0	0	5.565141693	44.20316338	8.337349148	37.10816387	84.34713219	81.31132724
control	central	1	1	20	1	1	1	back	2974	2973	10.83046431	16.56483568	2.888973491	0.202931701	57.79610075	12.44512394	7.358486785	0.485516388	29.00514958	44.4687683	0.568457331	0	0	11.5289836	94.15973711	57.39940863	97.61716793	69.13132393
inter	central	1	1	20	0	0	0	front	2981	2982	11.48661163	14.13375699	45.73311008	1.531087412	12.81718417	22.3549966	0.061893096	2.352475719	13.99444542	54.4031455	0	0	13.03661027	0	26.87352268	79.11061783	85.64324303	80.64170524
wax	central	1	1	20	0	1	0	front	2987	2988	11.31004744	14.11086506	19.84204719	4.864276143	34.74795568	34.25188933	1.913723001	0.724232093	10.89073293	12.50251385	0	0	0	0	47.55241161	47.47863527	67.3944588	52.34291142
hempa	central	1	1	20	1	1	1	front	2993	2994	13.22761407	16.14043302	54.54762656	4.530968486	33.34741902	43.27989631	0.260317766	1.275211622	2.89238	27.61482676	6.39561525	0	0	0	36.50011679	72.1699347	97.4433586	76.70090318
control	central	1	2	20	0	0	1	front	3004	3005	12.21860761	16.16326713	0.385379705	3.094142665	47.20618568	40.32191398	2.101299808	3.254486785	20.50808279	36.88784178	0	0	0	0	69.81556828	80.46424255	70.20094799	83.55838521
inter	central	1	2	20	1	1	1	front	3010	3011	11.63198816	14.591806	50.84663971	5.5784092	16.70571341	37.99594219	0.030939029	2.857843092	2.388726518	10.51014299	3.177379873	0	8.748545476	0	19.12537895	51.36392826	81.89794401	56.94233746
wax	central	1	2	20	1	0	1	front	3019	3020	11.37433284	14.64131653	22.75502911	1.433357963	19.38065499	48.4469162	0.839138012	0.99934271	25.71142882	9.416440405	6.461343934	0	7.537984455	0	45.93122182	58.86269932	82.68557932	60.29605728
hempa	central	1	2	20	1	1	1	front	3026	3027	11.95183163	14.97271046	59.85874115	3.480928722	3.910349662	69.82284025	0.042953064	1.608411288	13.51157504	7.328500822	5.287684222	0	1.993467893	0	17.46487777	78.75975236	84.60477103	82.24068108
control	central	1	3	20	1	1	0	front	3037	3038	11.52098125	14.89012647	8.182711304	3.504420752	42.48814087	56.98956053	1.787206121	3.845791061	14.6813004	10.17910497	0	0	0	3.081626482	58.95664739	71.01445657	67.13935869	77.6005038
inter	central	1	3	20	1	0	1	front	3047	3048	11.00853536	14.86926516	67.35130389	1.392691749	8.56703837	26.42577988	0.043902011	2.539790264	7.570813943	16.01010456	6.156466766	0	0	0	16.18175432	44.9756747	89.68952498	46.36836645
wax	central	1	3	20	1	0	1	front	3053	3054	11.1501553	13.38959904	8.312325539	0.862242313	51.55409386	64.55663961	1.300873474	2.820250897	4.447535246	1.392966398	0	0	0	0	57.30250258	68.76985691	65.61482812	69.63209922
hempa	central	1	3	20	1	0	na	back	3060	3059	10.343228	14.99515984	62.2236211	0	1.463821527	71.07784423	0	0.460690727	2.002108714	19.97639414	1.651306058	0	10.74664448	0	3.465930241	91.5149291	78.08750188	91.5149291
control	central	1	4	20	na	na	na	na	na	na	na	na	na	na	na	na	na	na	na	na	na	na	na	na	na	na	na	na
inter	central	1	4	20	1	na	1	front	3066	3067	11.21687612	15.10233534	34.34825726	9.202736715	16.43847966	30.04005814	0.054269911	4.233742055	3.074116435	12.57032494	6.556052686	0	4.778580532	0	19.56686601	46.84412513	65.24975649	56.04686185
wax	central	1	4	20	1	1	1	front	3076	3077	12.93558019	15.22080999	34.11361447	0.242197278	21.65372421	47.19255603	1.146938168	3.33245714	0.560168114	8.570581739	11.17816044	0	0	0	23.36083049	59.09559491	68.6526054	59.33779219
hempa	central	1	4	20	1	0	1	front	3084	3085	11.7691966	15.10093544	40.6789248	0	0	68.65260578	0	1.975682066	18.55296557	4.393835732	20.82934895	0	0	0	18.55296557	75.02212358	80.06123932	75.02212358
control	central	1	5	20	0	1	1	front	3092	3093	11.67940708	15.57635435	2.742071212	0	64.32267113	38.15199736	12.58706963	19.54848856	3.078677103	15.88947373	2.479301452	0	0	0	79.98841786	73.58995966	85.20979053	73.58995966
inter	central	1	5	20	1	na	1	back	3103	3102	14.57318427	17.48182875	55.60491402	1.299727155	4.605694962	39.16791373	0	2.97182294	27.14705682	31.72186974	2.054654595	0	1.159247684	17.78491998	31.75275178	73.86160641	90.57156808	92.94625355
wax	central	1	5	20	0	0	0	front	3108	3109	12.75	14.79979167	15.20343137	0	1.460648148	26.26702703	0.03295207	1.623755965	72.04384532	38.48132716	0	0	5.879901961	0	73.53744553	66.37211016	94.62077887	66.37211016
hempa	central	1	5	20	1	1	1	front	3114	3115	12.68457711	15.50551252	51.78876377	0	0	76.00249054	0	2.145463777	0.34448981	4.115058243	0.920951118	0	41.5246318	0	0.34448981	82.26301256	94.5788365	82.26301256
control	central	1	6	20	1	1	na	back	3123	3122	10.66727655	13.58150254	6.886578898	0	54.97057648	43.84507806	4.620550935	3.344363689	9.232765383	8.609889713	1.381719154	0	0	8.590414503	68.8238928	55.79933146	77.09219085	64.38974597
inter	central	1	6	20	1	1	0	front	3128	3129	11.6017764	15.06569389	31.92885026	2.893590541	22.54118085	53.94307381	6.822444529	6.60209012	14.4351336	2.16043169	2.732978549	0	0	0	43.79875898	62.70559562	78.46058779	65.59918616
wax	central	1	6	20	1	1	1	front	3135	3136?	11.61772463	12.33280376	0	0	24.26932792	18.06375415	0.181125384	0.454031744	35.5830948	26.75455796	0	0	38.8361067	30.07425299	60.03354811	45.27234386	98.86965481	75.34659684
hempa	central	1	6	20	0	1	1	front	3143	3144	12.30518731	14.0072623	47.013216	3.043074787	0	31.05683568	0	0.49415828	13.80711916	30.6084655	0	0	22.83575511	0	13.80711916	62.15945946	83.65609026	65.20253424
control	central	2	1	20	1	1	1	front	2790	2791	11.39149162	17.71151622	5.582941065	0.642131666	51.28465038	48.4229472	4.779118511	4.609107752	16.50520788	17.97992678	0	0	3.082451211	0	72.56897677	71.01198174	81.23436905	71.6541134
inter	central	2	1	20	1	1	1	front	2796	2797	12.13756575	18.53137352	54.51003608	0.548487499	7.229104069	41.00802725	0.227640823	8.398338603	4.786712388	9.974576241	13.45806293	0	3.283255331	4.728358822	12.24345728	59.3809421	83.49481162	64.65778842
wax	central	2	1	20	1	1	1	back	2804	2803	10.58400151	17.85829782	5.522674011	0	86.00814246	68.71017008	0.350673121	0.386210901	3.123841781	5.707906794	0	0	0	12.52721775	89.48265736	74.80428778	95.00533137	87.33150553
hempa	central	2	1	20	1	0	1	front	2809	2810	11.27803983	18.11903102	74.0032154	7.348350542	0.037987821	52.11778751	0	14.83140977	1.241839967	20.67906123	4.240390551	0	7.885638568	1.880812612	1.279827789	87.62825851	87.40907231	96.85742167
control	central	2	2	20	1	0	1	front	2816	2817	11.70556294	17.96481508	1.457784657	0.290603559	46.1974011	11.63675022	3.81661606	2.853113676	30.17558961	41.0392307	0	0	0	7.161579937	80.18960677	55.5290946	81.64739143	62.9812781
inter	central	2	2	20	na	0	0	front	2822	2824	11.05580901	17.22618209	31.53550999	1.105871128	35.82839859	29.82449966	0.674078848	0.995336154	10.01433425	30.38760236	0	0	4.399472285	0	46.51681169	61.20743817	82.45179396	62.3133093
wax	central	2	2	20	1	1	1	front	2829	2830	10.83851973	15.94297878	20.21394593	1.617951606	6.237495391	65.44748494	0.369169301	3.730885025	33.86686332	9.38712749	7.391243903	0	0	0	40.47352801	78.56549746	68.07871784	80.18344906
hempa	central	2	2	20	1	0	0	back	2845	2844	11.93175049	18.98837214	79.38610861	3.137366486	3.401005768	25.01219865	0	5.269930076	4.905149377	6.318842368	0	0	0	0	8.306155146	36.60097109	87.69226376	39.73833758
control	central	2	3	20	1	0	1	front	2850	2851	10.30543531	17.34007915	1.159833765	0.777667522	29.78385837	39.3935155	2.318451772	0.915948668	31.21500895	19.89179391	0	0	0	0	63.31731909	60.20125808	64.47715286	60.9789256
inter	central	2	3	20	1	1	1	front	2856	2857	11.684775	18.65792775	28.34628823	3.899213834	3.334681241	49.22283237	0.064827949	1.863354037	14.91599111	31.66242698	5.131463807	0	8.418005481	0	18.3155003	82.74861339	60.21125781	86.64782722
wax	central	2	3	20	0	0	0	front	2863	2864	12.8740435	17.29166952	33.55412044	1.167162538	36.8738999	62.30879944	1.207736135	2.110837622	7.427186252	9.948092345	0	0	9.046445021	10.43940562	45.50882228	74.36772941	88.10938775	85.97429756
hempa	central	2	3	20	1	1	0	front	2869	2870	12.91109008	18.66988025	80.04962584	14.10166431	1.077702009	22.43819613	0	7.337325043	2.410522775	17.17696213	1.496638461	0	0	3.151147616	3.488224784	46.9524833	85.03448909	64.20529523
control	central	2	4	20	1	1	1	front	2877	2878	11.32931482	16.77164514	22.2129051	10.53179356	64.13640266	48.64218483	4.887495757	3.332843769	6.690358776	5.782477593	1.742301728	0	0	0	75.71425719	57.7575062	99.66946402	68.28929976
inter	central	2	4	20	1	1	1	front	2883	2884	10.60930274	17.56453969	61.27161786	0.842935581	11.51651246	56.85871162	0.134498042	1.194201703	4.315694182	33.9107571	1.539203123	0	19.48951879	3.527784222	15.96670468	91.96367042	98.26704445	96.33439023
wax	central	2	4	20	1	0	1	front	2889	2890	14.46702289	19.50691545	13.91730705	5.217103234	17.52366687	52.14818538	0.292998171	0.495588633	28.54684788	12.77582944	10.40026818	0	24.84034676	8.230807602	46.36351292	65.41960345	95.52143491	78.86751429
hempa	central	2	4	20	0	0	0	front	2897	2898	17.07019022	24.3931385	16.51196069	0	0.372940595	40.89187342	0.696493472	4.904767649	4.677428546	33.33601405	0	1.001648639	42.47422974	10.06125431	5.746862613	79.13265511	64.73305305	90.19555806
control	central	2	5	20	1	1	1	front	2903	2904	13.04250029	20.4316405	3.282613292	2.224203346	29.29344296	34.72487639	1.598166993	1.868483808	11.94273187	24.19731401	7.121375745	0	12.88856637	17.11984865	42.83434183	60.7906742	66.12689724	80.1347262
inter	central	2	5	20	1	1	1	front	2909	2910	10.90698811	16.76394266	45.09195007	0.303353305	18.33021864	43.89156755	0.056699964	7.813816749	9.330891542	21.27487914	12.80816349	0	5.726207603	8.777364328	27.71781014	72.98026344	91.34413131	82.06098107
wax	central	2	5	20	0	1	0	front	2918	2919	12.48417468	18.76615294	5.511070881	0	5.700295715	33.58933782	0.252914144	2.713021117	61.49274638	49.30946376	0	0	0	4.429058899	67.44595624	85.61182269	72.95702712	90.04088159
hempa	central	2	5	20	0	0	1	front	2925	2926	11.62642562	18.642625	69.51160348	1.172715752	2.072970701	35.75126893	0.020969614	2.785417826	7.994220917	26.02342749	2.002242682	0	0.845004345	1.888012015	10.08816123	64.56011425	82.44701174	67.62084202
control	central	2	6	20	1	1	1	front	2942	2943	11.66437608	17.51672081	1.530523586	0	58.8061916	64.77768713	2.254180535	3.115988271	21.6766251	14.16889478	6.55919584	0	5.699195306	15.71133926	82.73699723	82.06257018	96.52591196	97.77390944
inter	central	2	6	20	1	na	1	front	2949	2950	11.46432358	18.43153976	45.22590796	6.067652107	4.428632173	34.80690213	0.022606047	0.526477113	25.48975282	18.02782403	0	0	4.92668285	15.61418504	29.94099104	53.36120327	80.09358186	75.04304042
wax	central	2	6	20	0	1	0	front	2956	2957	13.56137477	16.8416103	4.58150029	1.523107796	2.392740441	16.80545678	12.76010355	3.873167612	22.03145997	34.9792435	0	0	37.06887528	20.78337165	37.18430396	55.6578679	78.83467953	77.96434734
hempa	central	2	6	20	0	0	0	front	2962	2963	12.32372137	16.7431293	28.00338285	3.526442094	1.057508457	31.44115043	0	1.900435418	15.36976026	25.82629905	0	0	21.45197823	3.63555863	16.42726872	59.16788489	65.8826298	66.32988562
control	central	3	1	20	0	0	0	front	3388	3389	13.29896596	19.46181531	0	0	37.96186256	61.44640838	1.711408138	5.801485148	13.83081219	16.97891435	0	0	9.64505154	7.6211889	53.50408289	84.22680788	63.14913443	91.84799678
inter	central	3	1	20	0	0	0	front	3381	3382	12.26183582	19.19118424	23.55503768	0	3.664591909	15.3606754	0	1.347411783	5.021430704	15.28088998	0	0	19.46900453	12.64797085	8.686022613	31.98897716	51.71006482	44.63694801
wax	central	3	1	20	0	0	0	front	3375	3376	11.97166723	18.33359317	14.28268502	0	36.66282021	54.00116891	0.277470938	4.13559322	10.61194835	13.16228327	0	0	8.486369733	9.255795831	47.55223949	71.29904539	70.32129425	80.55484122
hempa	central	3	1	20	0	0	0	front	3368	3369	14.44370393	19.87952371	83.73356563	1.543625436	9.712672785	35.35580204	0.087649994	4.142415802	0.63286267	40.89093582	0	0	0	0	10.43318545	80.38915366	94.16675108	81.9327791
control	central	3	2	20	1	1	1	front	3362	3363	11.76598593	18.7997555	7.479212302	0	38.60432459	35.77829574	18.42285938	8.540391161	9.301337169	21.59308082	1.978120179	0	2.091302405	0	66.32852114	65.91176772	77.87715603	65.91176772
inter	central	3	2	20	0	0	1	front	3354	3355	11.89654787	19.7608796	52.99693888	0	13.54263813	51.27958184	0.406504065	5.879869031	1.351356294	5.940477998	2.702163999	0	22.92990136	10.02179259	15.30049848	63.09992887	93.92950272	73.12172145
wax	central	3	2	20	1	0	0	front	3348	3349	11.43835614	16.72528538	11.93758988	0	36.24910742	62.32844819	0.324785369	12.67618098	15.72379094	13.6483079	2.367609652	0	33.04271569	10.95222146	52.29768372	88.65293708	99.64559894	99.60515854
hempa	central	3	2	20	0	1	0	front	3338	3339	11.88961661	18.63786377	81.74647879	0.81140156	1.678609963	27.81120608	0	2.289078836	0.94743159	18.18480147	1.975440142	0	2.308645064	14.89808612	2.626041553	48.28508639	88.65660555	63.99457407
control	central	3	3	20	0	0	0	front	3326	3327	12.71758355	19.39279053	3.105449628	0	60.43095339	52.27944748	7.158595711	4.983049069	5.070591974	14.3472749	0	0	13.92343773	16.82551289	72.66014108	71.60977145	89.68902844	88.43528434
inter	central	3	3	20	1	1	1	back	3304	3303	11.40747845	19.08706422	48.87873819	0.955365453	5.023492055	46.88846256	0	0.982219461	2.951691019	1.870336107	0	0	21.03459453	25.13227874	7.975183074	49.74101813	77.8885158	75.82866233
wax	central	3	3	20	0	0	0	front	3297	3298	12.85500928	19.00139164	9.900522388	0	6.752545222	33.8985647	0.249997699	3.475507478	43.99668101	14.19117425	0	0	24.32815035	18.44158355	50.99922393	51.56524643	85.22789668	70.00682998
hempa	central	3	3	20	1	1	1	front	3279	3280	11.68318783	18.98988414	82.51417769	4.6510868	0.170454213	45.10319047	0.285455939	5.827636836	0.15304301	10.37514105	2.258920681	0	6.278128603	6.99852305	0.608953162	61.30596836	91.66018014	72.95557821
control	central	3	4	20	1	1	na	front	3273	3274	13.32438414	18.8952269	12.47752928	1.129906664	61.08398047	60.26774348	6.142240595	6.813439648	3.069300806	5.339499848	0	0	2.644995306	0	70.29552187	72.42068297	85.41804645	73.55058964
inter	central	3	4	20	1	1	0	front	3264	3265	11.88758062	17.55632038	45.51776856	0	2.319499137	24.57731796	0	2.416682005	3.398569247	18.06862238	0	0	10.67088291	35.72003255	5.718068384	45.06262235	61.90671985	80.7826549
wax	central	3	4	20	1	0	0	front	3258	3259	11.436036	17.71832243	47.65626839	0.838313077	40.56613694	35.13057655	0.629232882	1.756792371	3.414871493	31.53584496	0	0	0	4.101470327	44.61024132	68.42321388	92.26650971	73.36299728
hempa	central	3	4	20	1	0	1	front	3252	3253	12.40684854	17.27271226	40.03168042	1.045800563	0	57.04150167	0	3.718858864	4.041781607	16.17105985	0	0	27.7533169	11.67862617	4.041781607	76.93142038	71.82677892	89.65584711
control	central	3	5	20	1	1	1	front	3245	3246	10.60289282	17.26765657	3.412607739	2.224203346	30.45348973	34.72487639	1.661455848	1.868483808	12.41567483	24.19731401	7.403388649	0	13.39896523	146.5793992	44.53062041	60.7906742	68.74558202	209.5942767
inter	central	3	5	20	1	1	1	front	3239	3240	9.800068929	14.82113568	44.36904115	0.303353305	18.03635069	43.89156755	0.055790957	7.813816749	9.181299769	21.27487914	12.6028245	0	5.634405706	7.751222071	27.27344142	72.98026344	89.87971277	81.03483881
wax	central	3	5	20	1	0	1	front	3230	3233	11.34580952	16.71271021	5.400475208	0	5.585902695	33.58933782	0.247838686	2.713021117	60.25871549	49.30946376	0	0	0	3.934523515	66.09245687	85.61182269	71.49293208	89.54634621
hempa	central	3	5	20	1	1	1	front	3221	3222	13.14219108	21.84968481	72.07320916	1.172715752	2.149362746	35.75126893	0.021742375	2.785417826	8.288819813	26.02342749	2.076028295	0	0.139114348	0.412897862	10.45992493	64.56011425	84.74827673	66.14572787
control	central	3	6	20	1	1	1	front	3214	3215	11.92871253	20.35478733	2.899488112	0	68.01530881	38.15199736	13.30966847	19.54848856	3.255417883	15.88947373	2.621633258	0	0	0	84.58039516	73.58995966	90.10151653	73.58995966
inter	central	3	6	20	1	1	1	front	3208	3209	13.00886222	18.61271979	54.81077252	1.299727155	4.53991708	39.16791373	0	2.97182294	26.75934641	31.72186974	2.025310309	0	0.940745999	15.36929475	31.29926348	73.86160641	89.07609231	90.53062832
wax	central	3	6	20	na	0	1	front	3201	3202	12.03930748	19.27122981	17.32681564	0	1.664649286	26.26702703	0.208255742	1.623755965	74.34667908	38.48132716	0	0	6.080384854	0	76.21958411	66.37211016	99.62678461	66.37211016
hempa	central	3	6	20	1	1	1	front	3195	3196	14.80858961	20.82038206	49.22832258	0	0	76.00249054	0	2.145463777	0.327458203	4.115058243	0.875419211	0	36.17564416	0	0.327458203	82.26301256	86.60684416	82.26301256
control	south	4	1	20	1	1	1	front	2138	2139	10.9789937	18.04674769	0	0	49.28608882	48.20698736	10.06613949	4.673989503	23.11092453	18.60012385	14.40808506	0	0	0	82.46315284	71.48110071	96.8712379	71.48110071
inter	south	4	1	20	1	1	0	front	2144	2145	11.07760407	17.41867901	60.02541686	2.119133841	18.55486454	47.28656349	0.220316471	10.33147142	3.549296504	9.743005022	8.422896634	0	0	4.034283079	22.32447751	67.36103994	90.77279101	73.51445686
wax	south	4	1	20	1	1	1	front	2151	2152	12.51346932	18.42058875	24.92343679	2.245871174	33.90857206	51.04856996	0.14201743	3.0457765	5.561608725	3.970890751	30.52166077	0	0	45.63872623	39.61219821	58.06523721	95.05729577	105.9498346
hempa	south	4	1	20	1	na	1	front	2158	2159	11.27966143	17.23075099	91.4214353	0	0.328707328	21.72990626	0	4.974304811	2.607766913	25.02206949	0	0	0	1.948026357	2.936474241	51.72628056	94.35790954	53.67430691
control	south	4	2	20	0	1	1	front	2168	2169	11.84666574	16.58167948	2.125789955	0.266902212	31.98970738	24.74550072	4.834839591	2.019947738	14.4055775	31.17647492	11.80500565	0	2.225582706	3.210040116	51.23012447	57.94192337	67.38650277	61.4188657
inter	south	4	2	20	0	0	1	front	2176	2177	12.21303791	20.10871162	40.73033294	0	42.86493311	46.72996847	0.585438866	1.548848292	6.368264792	15.61881724	1.28911182	0	0	0	49.81863677	63.897634	91.83808153	63.897634
wax	south	4	2	20	1	1	1	front	2187	2188	12.73882646	19.87696928	41.6397924	2.238919505	25.83999313	20.9168669	1.278290943	2.092441085	5.783277477	18.61822443	0.476035288	0	0	4.731944492	32.90156154	41.62753241	75.01738923	48.59839641
hempa	south	4	2	20	0	1	0	front	2193	2194	12.2540919	19.93778808	82.51229428	1.053001194	5.424093403	43.13592328	0	1.833344904	6.758842748	17.81741205	1.054433043	0	0	3.12087178	12.18293615	62.78668023	95.74966347	66.9605532
control	south	4	3	20	0	0	0	front	2199	2200	10.23823093	16.98980584	3.083329806	3.172300439	72.00397917	55.85633206	1.688149967	1.151833403	14.45325177	8.151574897	0	0	0	0	88.14538091	65.15974036	91.22871072	68.3320408
inter	south	4	3	20	1	1	1	front	2206	2207	12.20616977	20.76531362	60.56855484	14.18108053	6.080337356	56.07063864	0.092133736	0.180122502	8.682748488	18.6203521	7.048312322	0	5.08757597	0	14.85521958	74.87111325	87.55966271	89.05219377
wax	south	4	3	20	0	0	na	front	2214	2215	11.07573636	17.18355971	35.76469142	3.794561528	52.07339562	23.32444819	0.276821572	1.047519512	3.20690927	6.944311274	0	0	6.695147939	0	55.55712647	31.31627898	98.01696582	35.11084051
hempa	south	4	3	20	0	1	1	front	2223	2224	11.99977345	18.42668419	88.44866976	0.564752961	0.514967352	65.74299741	0	0.956081162	2.068416582	14.30066746	0.241635787	0	0	0	2.583383934	80.99974604	91.27368948	81.564499
control	south	4	4	20	1	1	1	front	2234	2235	11.65375239	19.07646515	5.530255476	1.083749022	48.62908345	44.26033636	3.104055936	2.786595424	18.53240178	21.75555512	14.01359625	0	3.444940172	0	70.26554117	68.8024869	93.25433307	69.88623593
inter	south	4	4	20	0	0	0	front	2240	2241	12.02862769	18.60521784	68.35915399	3.229271346	12.14443657	42.01402503	0.076514317	0.879941572	4.281151505	1.427324097	0	0	3.306682016	3.489893082	16.50210239	44.3212907	88.1679384	51.04045513
wax	south	4	4	20	1	1	1	front	2250	2251	11.0703448	18.62915738	32.04600574	0.543948434	33.15724881	39.36998519	0.552523276	5.774021914	27.13612211	23.06923059	6.298937468	0	0	4.218539792	60.8458942	68.21323769	99.19083741	72.97572591
hempa	south	4	4	20	1	1	1	front	2256	2257	12.24150448	18.81123061	72.09211942	5.955089977	0.286669058	29.72026051	0	1.336315129	10.13024674	43.15965683	3.522076507	0	0	1.638941201	10.4169158	74.21623248	86.03111173	81.81026365
control	south	4	5	20	1	1	1	front	2267	2268	11.52759064	16.95777618	0.865624897	4.085128876	54.6696708	36.1850265	0.803877504	1.43930022	12.96327482	19.08633095	0	0	7.100369517	5.137219125	68.43682313	56.71065767	76.40281754	65.93300567
inter	south	4	5	20	1	1	1	front	2275	2278	12.05301661	18.47195587	69.56042659	9.622494951	5.493027954	33.41851794	0.175284982	3.126974263	3.374358873	11.19828077	6.625575538	0	0.581113166	1.333436901	9.042671809	47.74377298	85.8097871	58.69970483
wax	south	4	5	20	1	1	1	front	2286	2287	11.15468566	17.39940639	8.106403197	2.445771172	48.38388242	46.92237084	0.544230534	0.322902884	1.573426925	10.46722738	9.161716225	0	0	2.517302265	50.50153988	57.71250111	67.7696593	62.67557455
hempa	south	4	5	20	0	1	1	front	2295	2296	11.84190293	18.83960284	84.86158711	1.732931574	2.51261913	35.57053705	0.113886419	1.76529806	1.0328529	12.29488748	0	0	0	2.721894718	3.65935845	49.63072259	88.52094556	54.08554888
control	south	4	6	20	1	1	1	front	2306	2307	11.7360124	18.022275	9.935161076	9.455521015	30.5584457	41.61627763	1.654510469	2.301318785	26.13309672	20.12648237	6.531073566	0	3.093536705	0	58.34605289	64.04407879	77.90582424	73.4995998
inter	south	4	6	20	na	1	1	front	2312	2313	12.30249599	19.66108847	84.05995494	2.349554269	2.344536367	33.67133554	0.13576344	6.554218748	0.689285317	3.219678264	1.28451862	0	0	2.859118195	3.169585124	43.44523255	88.51405868	48.65390501
wax	south	4	6	20	0	0	0	back	2343	2342	10.15647438	18.45993327	48.04502349	1.149948644	27.30887639	49.37931716	0.445887339	0.85640231	6.619209032	16.57354365	0	0	1.362580809	4.554733155	34.37397276	66.80926312	83.78157706	72.51394492
hempa	south	4	6	20	1	1	na	front	2348	2349	11.7067752	18.98654362	61.62114367	0.291554205	2.84249813	35.54973429	1.086512443	1.659061225	2.495919411	31.21470611	10.90597967	0	0	0	6.424929984	68.42350162	78.95205332	68.71505583
control	south	5	1	20	1	na	1	front	2375	2376	11.40641515	18.272136	14.58186311	0.919479799	54.8393209	77.36277538	5.260908991	0.157141084	3.182260238	12.62488408	7.022472453	0	0	1.693355824	63.28249012	90.14480054	84.88682569	92.75763617
inter	south	5	1	20	1	1	1	front	2381	2382	11.86921363	19.06127754	5.601850201	0.636807234	60.61949663	74.82876712	0.165026796	0.489524577	20.2458617	10.97266989	0	0	0	1.398066076	81.03038513	86.29096159	86.63223533	88.3258349
wax	south	5	1	20	0	0	0	front	2387	2388	11.50847928	18.04286654	22.93236123	0	46.24807933	45.20006338	0.343543742	0.449986557	16.15277665	38.71600795	0	0	0	0	62.74439972	84.36605788	85.67676095	84.36605788
hempa	south	5	1	20	1	1	1	front	2398	2399	11.63645813	17.89006717	61.08239448	0.080210635	3.115540193	22.62208267	0	1.738493451	10.44078516	32.37229662	10.45151969	0	1.620788117	0	13.55632535	56.73287274	86.71102765	56.81308338
control	south	5	2	20	1	1	1	front	2406	2407	13.33565979	20.92345051	0.231085017	3.622842047	51.96863775	48.70831213	0.18843342	6.841204496	13.27164402	29.15876467	31.62232678	0	2.419645059	0	65.42871519	84.7082813	99.70177204	88.33112334
inter	south	5	2	20	1	1	1	back	2416	2415	9.704606186	18.88642982	72.54711661	6.121502688	14.76102521	40.30305802	0	1.330452148	2.105536304	6.642987083	0	0	0	1.099499985	16.86656151	48.27649725	89.41367812	55.49749992
wax	south	5	2	20	na	na	na	na	na	na	na	na	na	na	na	na	na	na	na	na	na	na	na	na	na	na	na	na
hempa	south	5	2	20	1	1	1	front	2422	2423	11.30083251	18.48901853	85.01245948	0.249104679	0.603800106	49.59641807	0	8.819815361	3.551499439	19.8559075	0	0	1.171730898	6.332111534	4.155299545	78.27214093	90.33948993	84.85335714
control	south	5	3	20	0	0	0	front	2428	2429	12.25976823	18.64174987	1.699071873	1.962220364	71.9425891	60.47544776	0.054350605	3.612950865	11.03298343	18.13919844	0	0	0	0	83.02992313	82.22759707	84.72899501	84.18981743
inter	south	5	3	20	1	1	1	front	2434	2435	10.94542661	16.62739238	29.147265	1.708790413	27.19012794	54.42078896	1.014239812	1.875021092	5.322401429	6.191031381	17.59277609	0	0	0	33.52676918	62.48684143	80.26681026	64.19563185
wax	south	5	3	20	1	1	0	front	2442	2443	13.24993077	20.27396229	24.01162545	2.602682986	26.24567219	47.19223372	0.188650891	2.352890953	15.181509	9.55982375	14.33425786	0	11.06795663	17.10204322	41.61583208	59.10494842	91.02967203	78.80967462
hempa	south	5	3	20	na	1	1	front	2448	2449	13.58236844	19.63367423	60.56356069	0.629359342	7.156000452	36.1001395	0	1.369510831	1.550005371	25.48473005	19.09010525	0	0	6.637383415	8.706005823	62.95438038	88.35967176	70.22112314
control	south	5	4	20	na	na	na	na	na	na	na	na	na	na	na	na	na	na	na	na	na	na	na	na	na	na	na	na
inter	south	5	4	20	na	0	1	back	2455	2454	11.25014376	18.48127941	63.46753865	4.329615768	11.79359175	30.59873622	0.88311107	23.87330939	5.445472254	1.419408738	0	0	7.5551897	0	18.12217508	55.89145435	89.14490343	60.22107012
wax	south	5	4	20	0	0	1	front	2460	2461	11.52105552	18.0452041	23.58622393	1.438328054	48.00600098	37.28409905	5.372451967	6.736716456	6.081608144	41.78044579	0	0	1.8640837	0	59.46006109	85.8012613	84.91036872	87.23958935
hempa	south	5	4	20	0	0	0	front	2466	2467	11.61072521	18.30858689	85.07759013	5.859840527	0.964192621	49.2827393	0	2.023761257	2.890976745	18.45944983	0	0	0	0	3.855169366	69.76595039	88.93275949	75.62579092
control	south	5	5	20	1	0	0	front	2474	2475	11.15179856	17.10173734	5.637356443	4.541724012	45.49198181	34.83265081	3.090277716	1.782289619	20.96143554	20.50713323	0	0	5.370468823	0	69.54369507	57.12207365	80.55152033	61.66379766
inter	south	5	5	20	1	1	1	front	2480	2481	12.88345026	20.58528898	52.0127158	0.96681685	21.77309572	41.07876283	0.118804529	2.878309705	6.79382464	27.58725718	0.971474537	0	12.16369655	2.367664528	28.68572489	71.54432972	93.83361178	74.8788111
wax	south	5	5	20	1	1	1	front	2487	2488	13.04644939	20.69319274	20.83944984	8.045659431	45.10227613	39.545568	1.232982411	0.785505587	12.98716977	13.70316832	14.66946378	0	0	5.677263317	59.32242831	54.0342419	94.83134193	67.75716465
hempa	south	5	5	20	1	0	na	front	2493	2494	11.9070708	18.38516307	81.60227201	5.522118304	3.809193266	17.1793387	0.459028874	13.37743541	1.007251163	32.91044471	0.929626768	0	0	0	5.275473304	63.46721882	87.80737208	68.98933712
control	south	5	6	20	0	0	0	front	2523	2524	11.63388384	19.07830956	0	0	57.36604398	21.76974152	13.48904027	1.93860883	7.040463534	12.66139319	0	0	2.835419599	22.26671406	77.89554778	36.36974354	80.73096738	58.63645759
inter	south	5	6	20	0	0	0	back	2500	2499	11.39887788	20.8088604	73.65110474	2.245765028	7.396904635	29.90929989	0.211502849	0.733358846	5.819568628	25.91240306	0	0	3.207302249	2.028516907	13.42797611	56.55506179	90.2863831	60.82934373
wax	south	5	6	20	1	0	0	front	2505	2506	12.21385495	17.8127262	42.15370888	0	46.98797575	77.99747335	0.267506697	0.570818853	1.692824282	8.393689672	0	0	0	0	48.94830672	86.96198188	91.1020156	86.96198188
hempa	south	5	6	20	na	1	1	front	2511	2512	12.25070062	20.17690758	80.98444707	0	2.400574106	46.89833326	0	8.2434801	1.998996585	13.4681093	1.870923628	0	4.319974936	3.163487005	4.399570691	68.60992266	91.57491633	71.77340966
control	south	6	1	20	1	1	1	front	2562	2563	11.47862732	17.83223794	6.05210602	0.67778186	33.01836723	59.41453855	5.019735342	1.583838569	5.498966057	5.618378345	16.06445044	0	3.848391688	3.40115745	43.53706863	66.61675547	69.50201678	70.69569478
inter	south	6	1	20	1	0	na	front	2568	2569	10.87571181	18.02956719	51.60246536	0.912420028	23.24512604	42.94118264	0.859777697	2.893621682	3.567614508	12.85439147	4.008358329	0	0	12.85439147	27.67251824	58.68919579	83.28334193	72.45600728
wax	south	6	1	20	1	1	0	back	2575	2574	11.38663014	18.63550029	2.542912975	0	2.898709762	7.790145069	3.713919125	7.392134653	64.19114264	47.27695971	2.267307635	0	10.31114281	11.21933791	70.80377153	62.45923943	85.92513495	73.67857734
hempa	south	6	1	20	1	0	1	front	2581	2582	13.25475671	20.56620621	65.9516239	1.309233206	9.049331898	35.09947514	3.977551502	9.22736731	5.540439794	24.87418864	0.944327979	0	0	4.120500637	18.56732319	69.20103109	85.46327507	74.63076493
control	south	6	2	20	1	1	1	back	2596	2595	10.39656752	20.2967226	1.846687722	0.918750179	29.52112728	35.02906893	8.693964591	3.221210299	27.30385441	15.35670304	0	0	1.024192002	0	65.51894628	53.60698227	68.38982601	54.52573245
inter	south	6	2	20	1	0	1	front	2605	2604	11.64452791	18.59077963	83.51634559	1.434772487	6.694796991	29.42216081	0.254824406	0.38513434	2.47673468	9.47891086	0	0	0.447057463	4.93790538	9.426356077	39.28620601	93.38975913	45.65888387
wax	south	6	2	20	0	0	0	front	2615	2616	12.03096799	18.35555081	43.67498503	0	21.8342188	40.19506608	0.190062855	6.733993247	6.079953607	10.68145537	0	0	4.550658485	0	28.10423526	57.6105147	76.32987878	57.6105147
hempa	south	6	2	20	1	1	1	front	2621	2622	12.21402299	17.75572384	73.14735252	0	6.425558629	49.31719353	0	6.730252662	1.345025798	24.38132655	0	0	3.063975046	2.607940248	7.770584427	80.42877274	83.98191199	83.03671299
control	south	6	3	20	1	1	1	front	2629	2630	12.85922121	20.39139418	0	0	41.34832317	45.19600142	3.573127693	2.710664688	33.83936756	14.0587745	0	0	0	3.371191567	78.76081843	61.96544061	78.76081843	65.33663217
inter	south	6	3	20	0	0	0	front	2635	2636	11.44512763	18.48356784	68.46048164	5.55548031	17.25216852	17.28371652	0	12.49946388	2.122871028	10.0049662	0	0	0	0	19.37503954	39.78814659	87.83552118	45.3436269
wax	south	6	3	20	1	0	0	back	2651	2650	10.70846738	18.82767155	76.66369715	1.294069815	6.324327873	28.27747769	1.806656101	3.605996657	15.04777802	30.13120107	0	0	0	0	23.17876199	62.01467542	99.84245914	63.30874523
hempa	south	6	3	20	1	0	1	front	2657	2658	12.9297422	19.19635328	37.89278254	0.926086951	5.873139604	21.16536946	0.973001848	0.051225811	25.22706522	32.61262284	9.207010026	0	7.72580596	10.23664432	32.07320667	53.82921811	86.89880519	64.99194938
control	south	6	4	20	0	1	1	front	2664	2665	11.76962252	19.26818668	8.724363353	8.382557431	62.79494441	40.992848	15.71548269	1.441837133	7.104089704	20.2703608	0	0	0	0	85.6145168	62.70504594	94.33888016	71.08760337
inter	south	6	4	20	1	0	0	front	2672	2673	11.23179875	20.45798992	36.66754186	4.14715689	31.94877572	27.3399073	0.164818877	4.138154541	9.141264854	13.26822385	0	0	0	0	41.25485945	44.74628569	77.92240131	48.89344258
wax	south	6	4	20	1	1	1	front	2681	2682	12.93069696	18.69004804	12.75648803	1.771692511	32.47591004	41.55170382	1.469747854	5.47791865	9.341104802	8.075481925	0	0	0	0	43.2867627	55.1051044	56.04325073	56.87679691
hempa	south	6	4	20	1	1	1	front	2698	2699	11.14772198	17.91570657	59.18697803	0.566361703	9.314742101	68.84315039	0.169946876	4.104932509	0.514703201	13.96903499	1.199110149	0	0	0	9.999392179	86.91711789	70.38548036	87.48347959
control	south	6	5	20	1	1	1	front	2691	2692	13.02733182	21.71099761	5.630375787	1.083749022	49.50946935	44.26033636	3.160252082	2.786595424	18.86791428	21.75555512	14.26729983	0	3.507307721	0	71.53763571	68.8024869	94.94261905	69.88623593
inter	south	6	5	20	1	1	na	back	2710	2709	19.17041186	30.50836945	70.33403873	3.229271346	12.49528735	42.01402503	0.078724803	0.879941572	4.40483327	1.427324097	0	0	3.402211517	3.489893082	16.97884542	44.3212907	90.71509566	51.04045513
wax	south	6	5	20	1	1	0	back	2719	2718	9.890147468	17.23649173	33.1885249	0.543948434	34.33938653	39.36998519	0.572222093	5.774021914	25.07313212	23.06923059	6.523510128	0	0	4.218539792	59.98474074	68.21323769	99.69677577	72.97572591
hempa	south	6	5	20	na	na	na	na	na	na	na	na	na	na	na	na	na	na	na	na	na	na	na	na	na	na	na	na
control	south	6	6	20	1	1	1	back	2728	2727	11.1036737	17.20974473	1.731869133	1.962220364	73.33130008	60.47544776	0.055399737	3.612950865	11.2459536	18.13919844	0	0	0	0	84.63265342	82.22759707	86.36452255	84.18981743
inter	south	6	6	20	na	1	0	front	2735	2734	15.3614095	23.65914385	29.55114517	1.708790413	27.56688897	54.42078896	1.028293664	1.875021092	5.396151485	6.191031381	17.83655105	0	0	0	33.99133412	62.48684143	81.37903035	64.19563185
wax	south	6	6	20	1	1	0	front	2740	2741	15.91593091	23.66277037	23.33082409	2.602682986	25.50152893	47.19223372	0.183302074	2.352890953	14.75106784	9.55982375	13.92783881	0	10.75414698	12.48694793	40.43589885	59.10494842	88.44870873	74.19457934
hempa	south	6	6	20	1	na	1	front	2746	2748	14.71219554	22.18346305	63.17382647	0.629359342	7.464421273	36.1001395	0	1.369510831	1.616809997	25.48473005	19.91288132	0	0	5.253922688	9.08123127	62.95438038	92.16793906	68.83766241
control	north	7	1	20	1	1	1	front	1684	1685	13.74937909	18.96902829	0	0	46.18840912	37.39488697	12.29942764	4.732312921	17.02775333	15.5986361	3.782035591	0	18.67217324	34.5874956	75.51559009	57.72583599	97.96979892	92.3133316
inter	north	7	1	20	1	1	1	front	1693	1692	16.34027503	19.87126695	35.430386	1.012674345	3.012242783	23.57409763	1.312721948	6.536072545	11.35205201	19.3411353	27.39440174	0	6.383316873	0	15.67701674	49.45130548	84.88512135	50.46397982
wax	north	7	1	20	1	1	1	front	1701	1702	19.81478081	26.32705409	15.91614807	10.61222406	10.93412618	29.73105192	0.688878794	8.289224742	29.97948195	16.39733572	0	0	15.77321068	6.93879461	41.60248692	54.41761238	73.29184568	71.96863105
hempa	north	7	1	20	1	1	1	front	1709	1710	11.41320911	17.99325077	11.96974536	5.111523924	12.53164131	32.41843725	0	1.80489441	15.46903101	25.40629797	2.060845449	0	35.97176233	29.64136899	28.00067233	59.62962963	78.00302546	94.38252254
control	north	7	2	20	1	1	na	front	1720	1721	9.497087028	16.33576411	0.595483101	1.621697159	24.1659343	36.76912671	3.428914701	6.29751983	28.53169791	21.02415329	12.64531488	0	18.60554926	17.27231566	56.12654691	64.09079984	87.97289416	82.98481266
inter	north	7	2	20	1	na	na	front	1727	1728	13.74806017	21.17137965	46.74294929	2.240670948	5.347217457	30.72278925	0	13.44416048	8.8514719	11.1734306	8.858162355	0	8.759864132	6.070825852	14.19868936	55.34038033	78.55966513	63.65187713
wax	north	7	2	20	1	1	1	front	1735	1736	12.26416098	18.6225099	47.1149669	9.148296252	23.42761983	29.38985222	0.068134308	5.352902799	6.196323346	24.31714725	7.082255004	0	2.718503199	4.61926974	29.69207748	59.05990227	86.60780259	72.82746826
hempa	north	7	2	20	1	1	0	front	1745	1746	10.56251985	17.62691851	75.73887238	2.227624431	4.201305313	47.51452499	0	1.385955044	4.328436753	27.53893983	0.626434298	0	0	0	8.529742066	76.43941987	84.89504875	78.6670443
control	north	7	3	20	1	1	1	front	1751	1752	11.52375777	17.89901327	2.145228308	4.409600468	64.80424067	74.67524705	1.318304346	1.822335565	16.48323731	1.811045585	8.86871687	0	4.227542194	0	82.60578233	78.3086282	97.8472697	82.71822867
inter	north	7	3	20	1	1	1	back	1759	1758	9.378226864	17.69031547	30.4245736	5.806749923	53.54638628	30.90874356	0.11826683	10.04057595	0.687156179	5.44556717	0	0	2.82092287	0	54.35180929	46.39488668	87.59730576	52.20163661
wax	north	7	3	20	1	1	1	back	1765	1764	9.798413778	17.43684273	27.27439496	0.514393668	58.9920029	79.09410065	0.206949925	2.428265536	3.178009421	10.39194745	7.133370914	0	2.839398832	1.421046614	62.37696225	91.91431363	99.62412696	93.84975391
hempa	north	7	3	20	1	1	1	front	1772	1771	12.16487301	19.11715474	77.79415706	2.542382335	0.371431469	36.2600082	0	7.294865037	6.030192616	15.69840566	7.308380479	0	0	0	6.401624085	59.2532789	91.50416163	61.79566123
control	north	7	4	20	1	1	1	front	1781	1780	13.16237985	20.25850792	0.772858664	0.620483257	23.21500414	44.6327999	4.500228206	7.553975	4.232466149	4.265772554	39.06435418	0	0	0	31.9476985	56.45254745	71.78491134	57.07303071
inter	north	7	4	20	0	1	0	front	1790	1791	10.22248708	16.78831369	39.51479679	2.262267108	22.02823517	30.2463636	0.660793465	4.121796423	10.30148119	20.06890833	0	0	7.434625484	4.884182842	32.99050983	54.43706836	79.9399321	61.58351831
wax	north	7	4	20	1	1	1	front	1796	1797	11.52692313	17.81834759	39.78581789	16.26914882	11.26442948	13.34748596	20.82871391	18.96079255	5.271105283	6.827944447	0	0	0	0	37.36424867	39.13622296	77.15006656	55.40537178
hempa	north	7	4	20	1	1	1	front	1803	1804	13.36262299	20.68627544	59.03412522	0	0.262787661	14.85910303	0.847255973	1.445353457	15.40706062	40.85326303	12.05209353	0	0	9.119187608	16.51710425	57.15771952	87.60332299	66.27690712
control	north	7	5	20	1	1	1	front	1814	1815	11.71292098	16.11310011	1.158467956	1.301178954	28.25446556	27.19678246	7.060411598	6.7599291	38.013696	37.28283616	7.802641261	0	2.405388152	0	73.32857315	71.23954772	84.69507052	72.54072668
inter	north	7	5	20	1	na	1	back	1821	1820	9.725619364	17.56334486	29.50517211	0	22.64939752	73.10879464	0	0.614046105	5.913787812	4.023005489	8.517574504	0	13.90542276	0	28.56318533	77.74584623	80.49135471	77.74584623
wax	north	7	5	20	1	0	1	front	1829	1830	16.19452755	24.07847462	0	0.328570345	1.880200898	7.386421917	2.316137889	1.983909307	65.86909286	63.63271477	10.95021112	0	2.961549316	8.237895188	70.06543165	73.00304599	83.97719208	81.56951153
hempa	north	7	5	20	na	1	1	front	1835	1836	12.18300074	19.89223866	32.5319462	1.643807777	0.894616654	32.54108868	0	1.15384415	35.73069736	40.49384582	2.480807669	0	3.96292852	6.383336286	36.62531401	74.18877865	75.6009964	82.21592271
control	north	7	6	20	1	1	0	back	1846	1845	11.33449937	19.4426087	1.243444826	0.810582843	55.51125535	48.36572449	6.472856189	2.512386309	10.78686633	25.07290793	7.185399868	0	0	3.793191302	72.77097787	75.95101873	81.19982257	80.55479288
inter	north	7	6	20	1	1	1	front	1857	1858	16.49852854	26.09971917	18.53619521	0.235139705	13.32402641	19.52082221	0	7.314913686	36.27926592	46.27102242	4.478521362	0	10.26030306	5.020466275	49.60329232	73.10675832	82.87831196	78.3623643
wax	north	7	6	20	0	0	na	front	1863	1864	14.06882375	21.27572364	10.98987038	0	1.289264848	12.50854619	26.84320079	4.219747672	44.61631029	64.52994183	0	0	7.255126901	10.6281479	72.74877593	81.25823569	90.99377321	91.88638358
hempa	north	7	6	20	0	0	0	front	1869	1870	11.37179658	17.16697564	74.14000784	0	0.520086377	27.18054783	0	15.90837719	1.735747282	17.29189215	0	0	20.13557963	37.06818105	2.25583366	60.38081717	96.53142113	97.44899822
control	north	8	1	20	1	1	1	back	1525	1524	9.92539236	16.95240634	5.159896402	1.23602069	34.87253792	72.05737637	0.619947106	3.881606694	41.92118597	13.27555784	0	0	0	7.748791732	77.413671	89.21454091	82.5735674	98.19935333
inter	north	8	1	20	1	0	1	front	1530	1531	10.54236805	16.12014904	16.4548412	0	30.52634143	56.78700798	0.114715724	0.869569789	7.525174344	5.649925433	3.637684337	0	21.26160722	4.152975587	38.1662315	63.3065032	79.52036426	67.45947878
wax	north	8	1	20	na	0	na	front	1542	1541	11.15876559	18.85081739	50.74822588	1.829854881	28.39384654	55.76099539	0.131769039	1.305642166	7.1475972	7.428583125	0	0	0	4.098638411	35.67321278	64.49522068	86.42143866	70.42371397
hempa	north	8	1	20	1	1	1	front	1547	1550	13.53610823	21.15424706	55.44233804	0.303855144	0.880434409	32.18956182	0.812605803	5.534187402	5.381578897	25.73034705	21.13558461	0	4.163529992	11.79384005	7.074619109	63.45409628	87.81607175	75.55179147
control	north	8	2	20	1	1	1	front	1555	1556	12.2283885	19.63517543	6.08204533	0.479871465	33.70727475	38.09202308	16.35141546	9.403572044	5.208024209	27.24940639	10.4568764	0	0	6.954931395	55.26671443	74.74500152	71.80563615	82.17980438
inter	north	8	2	20	1	1	1	front	1563	1564	10.18595486	16.40476406	39.34202699	0.591737192	3.209587003	43.53167606	0.456954105	4.726214303	25.30036083	21.43123312	24.18464968	0	5.681161594	7.471690478	28.96690193	69.68912348	98.1747402	77.75255115
wax	north	8	2	20	1	1	1	front	1572	1573	13.04286715	18.2445702	34.24699634	2.200834642	34.59802349	48.94022093	0.86660328	2.098789022	6.988849726	15.49930354	0	0	7.939328166	0	42.4534765	66.53831349	84.639801	68.73914813
hempa	north	8	2	20	1	0	1	front	1578	1579	10.52939247	16.7597225	61.49694627	0	6.019235546	57.76325508	1.029901667	0.269072491	2.067474175	11.31562287	6.065991146	0	11.25714119	14.39246264	9.116611388	69.34795044	87.93669	83.74041308
control	north	8	3	20	na	na	na	na	na	na	na	na	na	na	na	na	na	na	na	na	na	na	na	na	na	na	na	na
inter	north	8	3	20	1	1	1	front	1585	1586	11.48640213	19.06471555	62.50173847	0	26.44707007	70.35225684	0.253152293	0	9.177864489	14.00107314	0	0	0.831652162	2.080663297	35.87808686	84.35332998	99.21147749	86.43399328
wax	north	8	3	20	1	1	1	back	1593	1592	11.86768477	20.14415499	57.34531109	0.39574922	13.63715005	44.66694044	1.588098294	2.210367816	8.121678787	21.69749309	2.250677314	0	0	9.280861324	23.34692714	68.57480135	82.94291554	78.25141189
hempa	north	8	3	20	1	1	1	front	1600	1599	12.24524221	16.94016355	60.55519498	2.141079335	12.51975822	56.02305882	1.139574724	0.584773303	4.374403942	15.51073291	2.184994348	0	10.39900569	4.283606845	18.03373689	72.11856503	91.1729319	78.54325121
control	north	8	4	20	0	0	1	front	1607	1608	11.55104707	18.89374524	0	0.197176715	40.10678361	43.52050958	2.736683681	1.962407108	1.522340649	2.739413913	6.79642523	0	0	0	44.36580794	48.2223306	51.16223317	48.41950732
inter	north	8	4	20	1	1	na	front	1613	1614	12.73446299	19.20920872	36.01244169	0	31.92800438	56.01243638	0.809415134	0.67714768	4.697638509	11.47095715	2.518644896	0	4.767528292	8.649927643	37.43505802	68.16054122	80.7336729	76.81046886
wax	north	8	4	20	1	1	1	front	1621	1622	13.26808424	20.88283843	12.22618441	2.744471893	43.92886999	31.45837099	0.39872252	5.298146251	26.74788066	22.71996947	4.660742976	0	1.706571574	0	71.07547318	59.47648671	89.66897214	62.22095861
hempa	north	8	4	20	0	0	0	front	1627	1628	10.32229155	17.67426313	75.13860095	3.103458692	6.000983137	41.44056789	0.733292013	1.471076877	3.554681656	6.780244676	0	0	3.350573853	1.930222021	10.28895681	49.69188944	88.77813161	54.72557016
control	north	8	5	20	1	1	1	front	1633	1635	10.66540118	17.15943578	2.596228593	2.924398146	79.73163176	62.89399264	3.504039952	0.716068411	0.538120421	0.439473562	5.636793008	0	0	0	83.77379214	64.04953462	92.00681374	66.97393276
inter	north	8	5	20	0	1	1	front	1640	1641	11.64561397	19.7768909	18.86885808	3.358352169	67.86452473	52.06760772	0.091575092	1.137646239	6.37115245	6.89453708	2.838229309	0	0.928120536	12.85641179	74.32725227	60.09979104	96.9624602	76.31455499
wax	north	8	5	20	na	na	na	na	na	na	na	na	na	na	na	na	na	na	na	na	na	na	na	na	na	na	na	na
hempa	north	8	5	20	1	1	1	front	1647	1648	11.15168208	17.88485228	81.51050807	1.496592981	2.791431842	52.71362322	0.70378408	2.972944871	0.77489751	5.692737469	0.319551048	0	3.563940529	3.624264354	4.270113432	61.37930556	89.66411308	66.5001629
control	north	8	6	20	na	1	na	back	1656	1655	9.286482188	15.15487333	0	0	29.50944823	36.47602772	2.064868874	4.323473442	17.44717256	49.07717382	0	0	0	1.050679518	49.02148966	89.87667499	49.02148966	90.92735451
inter	north	8	6	20	1	1	1	front	1661	1662	11.12079751	18.4108343	32.26466802	0	8.912439079	37.29215692	0.116376902	1.298141638	29.71784674	20.24781383	12.23569525	0	14.5146509	0	38.74666272	58.83811239	97.76167689	58.83811239
wax	north	8	6	20	1	1	1	front	1669	1670	11.13001824	16.67401999	20.40879164	0	37.72063165	41.97351123	5.755367726	19.69310111	8.182857655	6.585976235	23.29125844	0	0	2.690526118	51.65885703	68.25258858	95.3589071	70.94311469
hempa	north	8	6	20	na	1	0	front	1675	1676	10.97064373	16.61045789	47.3983343	0	2.8606753	6.829829939	0.655673467	13.55653551	18.40395363	46.5529599	0	0	4.524349605	1.368827554	21.9203024	66.93932535	73.8429863	68.3081529
control	north	9	1	20	na	na	na	na	na	na	#VALUE!	na	na	na	na	na	na	na	na	na	na	na	na	na	na	na	na	na
inter	north	9	1	20	na	1	1	back	2076	2075	9.295212261	16.6984775	76.73717136	1.760014035	2.38142304	44.50504696	0.258840219	8.895307674	0.6283794	10.64764632	0	0	4.015162967	0	3.268642659	64.04800095	84.02097699	65.80801499
wax	north	9	1	20	1	1	1	front	2069	2068	11.11626807	17.30706322	57.64434776	4.105691196	8.801315459	48.70422493	0.59245547	7.060557663	0.707162125	8.84932347	13.77169269	0	0	0	10.10093306	64.61410607	81.5169735	68.71979726
hempa	north	9	1	20	1	1	1	front	2062	2063	11.84354333	17.57471766	60.68118677	0.673272577	7.281968627	38.81433702	0.216670555	18.92541546	1.183558487	27.90881999	18.34736567	0	1.687944917	1.465866579	8.682197669	85.64857247	89.39869503	87.78771162
control	north	9	2	20	1	1	1	front	2056	2057	9.827865422	17.00485304	2.385565859	0.754278696	70.68906272	59.09056017	2.826073469	2.695378207	5.083495998	10.4339105	15.31420172	0	0	2.384655435	78.59863218	72.21984888	96.29839976	75.35878301
inter	north	9	2	20	1	1	1	back	2049	2048	10.60499856	15.98422687	45.80212509	4.086034659	37.67675263	69.08800544	0	1.253414883	2.250548543	5.583826028	9.193676184	0	0	0	39.92730117	75.92524635	94.92310245	80.01128101
wax	north	9	2	20	0	0	0	front	2042	2043	11.56478923	19.79712041	20.05486508	1.931088287	45.46800519	23.50532226	5.451502807	0.42138803	24.86859706	19.87378557	0	0	1.25928929	5.185673312	75.78810507	43.80049587	97.10225943	50.91725747
hempa	north	9	2	20	1	0	0	back	2028	2027	9.699140404	18.49859153	76.21191292	2.54454863	1.65845977	26.172251	0.070487665	6.749095707	7.631914415	18.74554989	0	0	0	4.631598644	9.360861849	51.66689661	85.57277476	58.84304388
control	north	9	3	20	1	1	1	back	2022	2021	10.7320692	20.08465586	0.325904856	0.432627756	47.35712311	21.40839823	7.785412385	6.147448756	26.53201928	17.27108576	0	0	0	0	81.67455477	44.82693275	82.00045963	45.2595605
inter	north	9	3	20	1	1	1	front	2011	2012	10.08502851	18.49236955	51.87234676	0	5.466570549	7.470162992	1.37196343	5.978274822	1.850720309	7.427274416	4.634467291	0	18.50262607	17.78954697	8.689254288	20.87571223	83.6986944	38.6652592
wax	north	9	3	20	1	1	1	front	2005	2006	10.63153571	17.16955403	14.87678433	2.336612577	31.11527431	33.42789034	14.70882063	3.115886787	16.14666368	21.81743064	9.326599404	0	0.870273426	3.360317518	61.97075863	58.36120777	87.04441578	64.05813787
hempa	north	9	3	20	1	1	1	front	1996	1997	12.61001889	18.44350701	48.72395822	1.046842907	1.53859405	26.08656518	0.213517324	6.120293176	26.39349142	43.74500737	0	0	1.80303518	8.660268599	28.1456028	75.95186573	78.67259619	85.65897723
control	north	9	4	20	1	1	1	front	1985	1986	12.85699172	20.77178529	0.96632628	1.264240509	36.41539845	52.91613258	2.616502874	0.298395605	15.82511599	14.15733662	23.2594034	0	0	2.803231743	54.85701731	67.37186481	79.082747	71.43933706
inter	north	9	4	20	0	0	0	front	1976	1977	11.69081692	18.44958002	71.3777543	1.355220601	3.073363079	29.04064934	0.283120782	18.38831224	2.815074679	6.78835153	3.620308143	0	5.257030965	4.297049803	6.17155854	54.21731311	86.42665195	59.86958351
wax	north	9	4	20	0	0	0	front	1963	1964	11.81253019	18.43195206	14.09378566	4.713464615	37.56594545	46.33014812	3.702550979	5.634912831	36.38574771	16.37585552	0	0	2.030524144	7.387377724	77.65424414	68.34091647	93.77855395	80.44175881
hempa	north	9	4	20	1	0	1	front	1953	1954	10.51075489	14.27089364	14.74269295	1.49710833	2.489596197	14.48462683	1.405427936	3.2234163	2.711750921	13.40877163	5.778461634	0	51.08693965	36.23310394	6.606775054	31.11681476	78.21486929	68.84702702
control	north	9	5	20	1	0	1	front	1947	1948	10.82069782	17.40774436	6.093563287	0.479871465	33.77110836	38.09202308	16.38238118	9.403572044	5.217886976	27.24940639	10.47667925	0	0	6.954931395	55.37137652	74.74500152	71.94161905	82.17980438
inter	north	9	5	20	na	1	1	front	1941	1942	12.59237196	20.24585846	39.27508588	0.591737192	3.204125837	43.53167606	0.45617659	4.726214303	25.25731184	21.43123312	24.1434991	0	5.671495003	7.471690478	28.91761427	69.68912348	98.00769426	77.75255115
wax	north	9	5	20	0	1	1	front	1933	1932	13.36429113	18.7241544	34.3019024	2.200834642	34.65349233	48.94022093	0.867992651	2.098789022	7.00005451	15.49930354	0	0	7.952056793	0	42.52153949	66.53831349	84.77549869	68.73914813
hempa	north	9	5	20	1	1	1	front	1925	1926	8.916273279	14.16623405	61.38483359	0	6.008262112	57.76325508	1.028024094	0.269072491	2.063705043	11.31562287	6.054932474	0	11.23661873	14.39246264	9.099991249	69.34795044	87.77637605	83.74041308
control	north	9	6	20	na	1	1	front	1915	1916	15.9921459	28.41081943	0.615031589	1.621697159	24.95925231	36.76912671	3.541478932	6.29751983	29.46833498	21.02415329	13.06043461	0	18.0673531	16.82513597	57.96906623	64.09079984	89.71188552	82.53763297
inter	north	9	6	20	1	1	1	back	1904	1903	10.0668002	15.77299472	47.55882148	2.240670948	5.440550164	30.72278925	0	13.44416048	9.00596942	11.1734306	9.012776653	0	8.912762689	5.801239021	14.44651958	55.34038033	79.9308804	63.3822903
wax	north	9	6	20	1	1	1	back	1898	1897	12.74723866	19.00323991	46.25621079	9.148296252	23.00060878	29.38985222	0.066892436	5.352902799	6.083384065	24.31714725	6.953168004	0	2.486685307	4.61926974	29.15088528	59.05990227	84.84694938	72.82746826
hempa	north	9	6	20	1	na	1	front	1892	1891	12.85846396	20.70940708	73.09514792	2.227624431	4.054655471	47.51452499	0	1.385955044	4.17734929	27.53893983	0.60456812	0	0	0	8.232004761	76.43941987	81.9317208	78.6670443
control	central	1	1	30	1	1	1	front	3715	3716	11.85618733	15.38437558	3.078477178	2.551453075	18.62177283	12.56163992	4.351504928	14.57478065	18.64979503	11.45699348	1.689533232	0	5.175630807	11.6633641	41.62307279	38.59341405	51.56671401	52.80823123
inter	central	1	1	30	0	0	0	front	3718	3719	11.87555893	17.67240833	32.80204323	0.809067869	2.915059866	21.29643625	3.442003592	5.366221772	43.47359088	22.67799603	0	0	6.214936972	3.588725841	49.83065434	49.34065404	88.84763454	53.73844776
wax	central	1	1	30	0	0	0	front	3726	3725	11.90602252	15.47361586	9.223463972	6.649298088	10.17613625	13.06106327	0.268450004	4.021556517	43.5975465	37.39303579	0	0	3.630140237	6.706652274	54.04213276	54.47565558	66.89573697	67.83160594
hempa	central	1	1	30	1	1	1	front	3731	3732	12.62026911	14.49806312	39.43881104	3.036602314	3.480278422	14.03478709	0.153547685	7.866094051	1.288931669	19.68751182	29.10821514	0	1.757856252	8.193330938	4.922757776	41.58839296	75.22764021	52.81832621
control	central	1	2	30	0	0	1	front	3738	3739	13.08863068	15.83495055	1.582850831	1.473878538	25.12619629	35.00543943	1.943015289	1.855140515	29.09771607	40.63708016	0	0	3.436388575	8.044627718	56.16692764	77.49766011	61.18616705	87.01616637
inter	central	1	2	30	1	1	1	front	3744	3745	11.37951511	15.88034961	28.03055755	3.264797083	11.60356505	5.638199273	0.179088724	1.066946061	4.0688612	27.10999794	22.50634813	0	13.88442289	12.53883773	15.85151497	33.81514328	80.27284355	49.61877809
wax	central	1	2	30	1	0	1	front	3751	3752	13.84115502	16.86658221	6.649303735	0	6.093042984	4.531682086	0.897623918	1.376767198	24.21064659	23.35328034	0.441846961	0	11.33213024	36.48452341	31.20131349	29.26172962	49.62459443	65.74625303
hempa	central	1	2	30	1	1	1	front	3763	3764	13.03120791	15.01138377	23.16774715	7.915884377	0	6.586436664	0	0.969861498	16.45487887	16.64618165	26.49880506	0	4.269362886	12.69880854	16.45487887	24.20247981	70.39079397	44.81717274
control	central	1	3	30	1	1	0	front	3772	3773	12.23218016	14.64663114	7.366947519	4.818878463	25.05889966	2.444291506	1.766857716	1.751988565	31.13124323	45.33012604	14.10303479	0	3.494360952	6.152529437	57.95700061	49.52640611	82.92134386	60.49781401
inter	central	1	3	30	1	0	1	front	3779	3780	11.25206552	14.46493183	31.75731009	0	15.31674098	28.15423928	0.096531588	0.279845675	11.08741779	28.71126348	17.4983285	0	3.563360724	2.142337635	26.50069036	57.14534844	79.31968967	59.28768607
wax	central	1	3	30	1	na	1	front	3785	3786	13.42499493	16.39815545	0	0	15.09709557	18.60660981	1.599521492	1.326119824	22.98921131	8.659318146	9.861774434	0	19.51361249	15.4433597	39.68582838	28.59204778	69.0612153	44.03540749
hempa	central	1	3	30	1	0	na	front	3795	3796	13.25717538	16.0156269	62.38755498	1.778028095	4.035024235	9.967420045	0.182460361	2.930086518	2.717028444	21.85135145	16.11486848	0	3.610472613	10.84356665	6.93451304	34.74885801	89.04740911	47.37045275
control	central	1	4	30	1	1	1	front	3804	3805	13.04661328	14.84065832	1.324342535	3.540788574	14.81962795	15.22913435	0.102951047	2.898917928	4.534260109	14.56249736	38.08864176	0.794349164	8.38486295	10.67828973	19.4568391	32.69054964	67.25468635	47.70397711
inter	central	1	4	30	1	na	1	front	3811	3812	13.05589941	14.55378333	9.6697852	2.846333546	1.473142724	10.12538091	0	6.157403958	7.55369998	9.476448757	28.40036723	0	18.7214013	10.93353936	9.026842704	25.75923362	65.81839643	39.53910653
wax	central	1	4	30	1	1	1	front	3817	3818	12.30058326	15.07379642	18.86624776	2.541189124	4.468107869	19.22473419	3.027380944	0.565135504	8.174770161	18.05279099	37.30555536	0	2.633106764	11.26359875	15.67025897	37.84266069	74.47516886	51.64744857
hempa	central	1	4	30	1	0	1	front	3823	3824	10.29376646	13.47974442	38.2460716	0	0	29.26900525	0.098376783	0.843944516	10.98756817	12.39749156	7.405458513	0	5.951032766	10.22604513	11.08594496	42.51044133	62.68850784	52.73648645
control	central	1	5	30	na	1	1	back	3831	3830	12.40785471	14.68006361	2.284391613	0	28.36214962	35.98856142	17.17317354	8.416754888	24.88104831	26.26467077	10.165759	0	8.153936844	7.510956793	70.41637147	70.66998707	91.02045893	78.18094387
inter	central	1	5	30	1	na	1	back	3841	3840	17.6348723	20.27061861	20.97495303	0.66891788	3.672574644	21.5914196	23.52262571	5.375838627	11.12544914	38.71522148	8.388886862	0	8.985992303	3.923062047	38.3206495	65.68247971	76.6704817	70.27445963
wax	central	1	5	30	0	0	0	front	3848	3849	11.28996371	15.07271758	6.468921535	0	28.61089032	36.20313597	3.691263244	5.772385399	32.75437399	29.16969603	0	0	7.732071555	7.264021562	65.05652755	71.14521739	79.25752064	78.40923895
hempa	central	1	5	30	1	1	1	front	3854	3855	12.04907992	16.15598681	13.05322967	0.34541387	7.616737551	20.23816899	0.201392581	1.982447083	14.29499675	25.3096541	10.31366295	0	18.91225855	7.24295302	22.11312688	47.53027018	64.39227804	55.11863707
control	central	1	6	30							na	na	na	na	na	na	na	na	na	na	na	na	na	na	na	na	na	na
inter	central	1	6	30	1	1	0	front	3861	3862	11.01324635	15.22030216	27.43524986	2.671243462	30.61729968	36.72973317	0.221829192	6.673228186	13.91359903	19.712215	5.4432462	0	8.102198807	4.745307293	44.7527279	63.11517636	85.73342276	70.53172712
wax	central	1	6	30	1	1	1	back	3868	3867	11.5783582	15.23768627	16.73451609	0.481384037	17.02653415	17.40297304	1.386534968	2.302221089	26.85684844	29.29359661	0	0	11.38107764	9.753242388	45.26991756	48.99879074	73.38551129	59.23341717
hempa	central	1	6	30	na	1	1	front	3873	3874	13.24876767	14.079779	20.69044143	2.428031671	0	7.635890754	0	13.78884929	53.19666319	20.66136029	0	0	2.69822732	14.03506706	53.19666319	42.08610034	76.58533194	58.54919907
control	central	2	1	30	1	0	1	front	3559	3560	13.74880873	18.93903584	0	0	40.83795466	14.5601944	7.00576561	2.079662366	19.8606159	35.99869266	17.31381481	0	23.06211457	32.07838345	67.70433618	52.63854942	108.0802656	84.71693287
inter	central	2	1	30	1	1	1	front	3565	3566	13.74378379	21.33867483	21.68525904	0.998641857	2.558444127	29.18430088	0.388096102	5.10948285	8.397639653	22.01757697	39.47647518	0	7.575972304	10.39495387	11.34417988	56.3113607	80.08188641	67.70495643
wax	central	2	1	30	1	1	1	back	3574	3573	10.36909103	15.64706645	19.87972295	8.334956562	4.268453767	28.70558845	2.525180446	1.921213331	16.42096058	10.88241166	2.226992952	0	11.39899126	15.94055573	23.21459479	41.50921345	56.72030195	65.78472574
hempa	central	2	1	30	1	0	1	front	3579	3580	13.68970426	19.08640846	44.29324407	4.813886923	0	39.75897253	0	11.86658638	14.51098709	6.668920983	17.49591904	0	11.35716779	7.544333139	14.51098709	58.2944799	87.65731799	70.65269996
control	central	2	2	30	1	0	1	front	3585	3586	13.80024852	19.80311068	12.92436072	1.98730464	9.351505999	7.310709302	2.229788689	7.337313855	18.18520935	32.82627643	0	0	15.68920667	7.52091298	29.76650404	47.47429959	58.38007142	56.98251721
inter	central	2	2	30	na	0	0	front	3591	3592	10.79073702	15.96348919	22.8413704	0	15.98166582	23.51502556	0	1.009576191	26.31784952	25.58473547	0	0	8.370371004	9.95895918	42.29951534	50.10933722	73.51125674	60.0682964
wax	central	2	2	30	1	0	1	front	3597	3598	12.66681222	18.46719978	28.45527258	0.334289675	2.239029394	48.9105714	2.117638205	7.474266348	14.81103384	16.67890947	8.572639211	0	27.46680147	15.96728795	19.16770144	73.06374722	83.6624147	89.36532485
hempa	central	2	2	30	0	na	0	back	3605	3604	12.70403845	18.98161447	57.85230563	0	0	18.90485745	0	4.193928011	8.379346815	15.23558079	0	0	17.17020464	12.74144756	8.379346815	38.33436626	83.40185708	51.07581381
control	central	2	3	30	1	0	1	front	3610	3611	11.64884204	17.4661412	0	0	43.72278636	36.74521383	3.394135267	1.4319112	16.10650683	14.90965688	3.429692572	0	14.40340715	6.25132104	63.22342845	53.08678191	81.05652818	59.33810295
inter	central	2	3	30	1	1	1	front	3616	3617	12.80940401	20.7377434	8.583858386	0	1.007350735	8.445244242	0.460921092	1.043287167	3.890451545	32.54175812	9.922929793	0	24.52351485	6.012776203	5.358723372	42.03028952	48.3890264	48.04306573
wax	central	2	3	30	1	1	1	front	3622	3623	12.26554858	17.1155062	5.633379573	0	33.37437503	21.00609885	1.294925232	3.934250743	25.95373225	15.30952012	0	0	28.15162905	30.36057862	60.62303252	40.24986971	94.40804114	70.61044833
hempa	central	2	3	30	1	1	0	front	3628	3629	14.6853131	20.96714087	18.59274286	5.078354783	0	21.58957864	0.644166055	3.326707529	19.80830757	23.16736964	7.721937224	0	10.09305367	9.393130175	20.45247362	48.08365581	56.86020737	62.55514076
control	central	2	4	30	1	1	1	front	3636	3637	14.02680848	20.97421274	0	0.487506412	14.34273416	11.49706742	3.918986831	2.779182092	28.68684307	23.51526239	16.04728569	0	14.3485387	25.2958227	46.94856406	37.7915119	77.34438845	63.57484101
inter	central	2	4	30	1	1	1	front	3643	3644	11.5938542	17.19385208	7.325313039	2.222973544	0.782141768	36.92887799	0.095537552	0.699668479	56.06231811	33.46418856	14.23087474	0	6.235455942	9.063759051	56.93999743	71.09273503	84.73164115	82.37946763
wax	central	2	4	30	1	0	1	front	3649	3650	11.82351614	17.64715386	12.44370585	0	2.796957568	0.705129731	0.196759599	3.032828095	20.29025064	21.31732518	19.688225	0	19.688225	19.89796276	23.28396781	25.05528301	75.10412366	44.95324577
hempa	central	2	4	30	0	0	0	front	3655	3656	12.50662973	17.58869323	34.89370276	0.586406509	0	19.97107042	0.446063625	2.72287568	5.17143145	23.47444791	0	0	13.84415683	8.159533262	5.617495074	46.16839401	54.35535466	54.91433378
control	central	2	5	30	1	1	0	back	3662	3661	11.42484201	16.05019058	0	0	0	0	4.168411129	4.078459952	42.47797586	30.23875388	0	0	11.21760058	26.3419819	46.64638699	34.31721383	57.86398756	60.65919573
inter	central	2	5	30	1	1	1	front	3669	3670	13.22416885	19.24531006	5.15389089	0	0.920595276	11.89093758	1.31341866	9.015566959	27.61380081	34.47720932	20.33409524	0	24.61547941	19.62656291	29.84781475	55.38371385	79.95128028	75.01027677
wax	central	2	5	30	0	0	0	front	3675	3676	10.54228783	17.09459858	17.6287843	1.814727724	7.440870935	29.62337093	0.662103099	0.749139798	3.999501509	30.00199275	0	0	9.263034209	8.905849375	12.10247554	60.37450347	38.99429406	71.09508057
hempa	central	2	5	30	0	0	1	front	3682	3683	11.13683911	15.9700454	45.05939692	8.150410044	2.566609668	32.42849497	0	2.626035598	12.44585728	35.08885451	7.577193392	0	3.224382491	1.278376045	15.01246695	70.14338508	70.87343975	79.57217117
control	central	2	6	30	1	1	1	front	3688	3689	11.53668705	16.86654183	0	0	11.91540681	14.45742949	0.849331569	1.46554798	35.02188538	19.96281554	11.58613696	0	11.58613696	19.0566111	47.78662376	35.88579301	70.95889769	54.94240411
inter	central	2	6	30	1	0	1	front	3695	3696	11.50342101	16.95962473	47.76561456	4.690725475	4.196900051	23.31295316	0	0.989706312	10.34154834	17.03874398	0	0	11.26059611	14.84211552	14.53844839	41.34140345	73.56465905	60.87424444
wax	central	2	6	30	na	1	0	front	3701	3702	11.65777889	17.76229537	6.454687229	0	12.33456223	27.27768815	0.516106095	9.699748505	22.4996863	15.63371927	0	0	15.90921313	15.31887634	35.35035463	52.61115593	57.71425498	67.93003227
hempa	central	2	6	30	0	0	na	front	3707	3708	11.79386416	17.31494488	48.19001777	13.3831583	2.725754286	3.703458046	1.049243057	0.305983	12.30529784	13.97272309	0	0	13.33996386	26.45282481	16.08029519	17.98216413	77.61027681	57.81814723
control	central	3	1	30	0	0	0	front	5158	5159	12.09908525	18.47426629	2.612816721	0	13.35998211	37.5011161	8.527666597	7.869710885	52.11852581	36.5824108	0	0	3.804211223	6.444948426	74.00617452	81.95323779	80.42320246	88.39818622
inter	central	3	1	30	0	0	0	front	5152	5153	11.45780058	17.26138043	39.73472869	1.196263739	2.408124874	33.28296904	0.38559402	9.669943924	8.735843036	11.05165202	0	0	12.97386882	9.887324435	11.52956193	54.00456499	64.23815944	65.08815316
wax	central	3	1	30	0	0	0	front	5146	5147	12.11892765	18.06157852	19.59547001	0	36.21497941	36.93306846	8.780455236	5.455933241	22.73618033	17.96717738	0	0	4.9262506	4.933795112	67.73161498	60.35617907	92.25333559	65.28997419
hempa	central	3	1	30	0	0	na	front	5137	5138	11.14676404	17.40605829	73.72789593	1.915113356	0	14.63671394	0	7.337374198	6.353028986	46.72511912	0	0	6.687611796	10.50634264	6.353028986	68.69920726	86.76853671	81.12066325
control	central	3	2	30	1	1	1	front	5130	5131	12.14791603	19.07460507	0	0	8.043245991	22.42014892	2.682308169	8.132188981	14.06397611	14.33279947	27.03058353	0	27.82263526	8.767157883	24.78953027	44.88513737	79.64274906	53.65229526
inter	central	3	2	30	na	0	1	front	5120	5121	11.41440564	17.85701873	42.73488103	0	8.738434943	35.33129998	1.956692709	2.197285099	3.111714559	24.97195291	8.439802346	0	9.058027467	21.24936517	13.80684221	62.50053799	74.03955305	83.74990316
wax	central	3	2	30	0	0	1	front	5114	5115	12.54888797	19.05106793	27.92976383	0	5.721098109	6.522917048	3.37846936	6.441902468	28.86707807	38.32565505	0	0	5.750491811	21.21312462	37.96664554	51.29047457	71.64690118	72.50359919
hempa	central	3	2	30	0	1	na	front	5101	5102	11.26919487	16.64128825	60.43456273	1.571745669	0.553459208	15.03445438	0	6.914347975	10.71447517	23.74106765	9.242768781	0	4.009308017	16.01723009	11.26793438	45.68987001	84.95457391	63.27884576
control	central	3	3	30	0	0	0	front	5095	5096	10.78485611	17.13025902	0	0	23.73330778	32.33098116	7.67542607	12.71815618	23.63693654	11.634622	0	0	27.67734244	10.76010225	55.04567039	56.68375934	82.72301283	67.44386159
inter	central	3	3	30	1	1	1	back	5090	5089	12.05301623	19.77982856	27.92824132	0	0.292050046	7.688665286	0	6.888766753	14.44558274	34.25710622	0	0	20.30703481	20.67095083	14.73763279	48.83453825	62.97290892	69.50548909
wax	central	3	3	30	0	0	0	front	5083	5084	11.45314526	17.15758639	10.56109474	0	38.03377422	21.32238555	5.349535879	17.8948062	7.527196371	25.02728828	0	0	13.72303862	18.25993909	50.91050647	64.24448003	75.19463982	82.50441912
hempa	central	3	3	30	1	1	1	back	5970	5069	11.7617868	17.95917723	67.57073559	2.490232093	0.262152957	22.85631829	0	25.58993018	1.261518954	16.03782844	0	0	12.43870074	4.678547059	1.523671911	64.48407691	81.53310824	71.65285606
control	central	3	4	30							na	na	na	na	na	na	na	na	na	na	na	na	na	na	na	na	na	na
inter	central	3	4	30	1	1	0	front	5060	5061	11.03744005	15.84855211	15.76529911	0	0	3.863700366	0	0.707468945	15.80075971	26.74551769	9.171298823	0	45.504673	27.85584655	15.80075971	31.31668701	86.24203065	59.17253356
wax	central	3	4	30							na	na	na	na	na	na	na	na	na	na	na	na	na	na	na	na	na	na
hempa	central	3	4	30	0	0	0	front	5052	5053	12.84189936	20.09185898	65.43429683	0.816665753	3.296042117	38.35286538	0.115272525	13.04707713	1.602678604	24.12670679	0	0	11.32375381	8.143615052	5.013993246	75.5266493	81.77204388	84.4869301
control	central	3	5	30	1	0	1	front	5046	5045	13.42830147	19.54982442	2.551735076	0	28.73729506	29.03022336	0.996532961	0.105824277	26.59274071	33.24533123	24.83861739	0	4.123093981	1.358837929	56.32656873	62.38137887	87.84001518	63.7402168
inter	central	3	5	30	1	1	1	back	5035	5034	11.59082127	18.10052192	31.09172393	0	9.912174417	11.45584899	0	1.763066283	11.15749904	47.53062843	0	0	7.723308022	18.92752389	21.06967346	60.74954371	59.8847054	79.6770676
wax	central	3	5	30	1	0	1	front	5027	5028	12.29925164	18.02980683	12.98314722	0	49.70502542	45.54921966	3.567514035	2.233618321	5.300454934	18.88250197	7.920081454	0	4.912657479	5.121355693	58.57299439	66.66533996	84.38888054	71.78669565
hempa	central	3	5	30	1	1	1	front	5013	5014	12.47604404	18.51603083	25.07422416	0	1.277353924	23.88084575	0	5.750928723	32.74396881	43.41936604	11.10594424	0	14.19636059	15.05204319	34.02132273	73.05114051	84.39785172	88.1031837
control	central	3	6	30	1	0	0	front	5005	5006	9.809204384	14.89250603	0	0	26.49274926	21.54823276	3.192383944	1.492620119	6.53819166	35.18087422	27.41886082	0	1.592154504	5.660904937	36.22332487	58.2217271	65.23434019	63.88263204
inter	central	3	6	30	1	1	1	front	4998	4999	11.08966071	15.51559725	22.18751693	0	7.340517283	48.83017581	0.181242197	7.696613221	17.69909907	19.38512613	25.32390967	0	18.80599585	4.858983306	25.22085855	75.91191516	91.53828099	80.77089847
wax	central	3	6	30	na	0	1	front	4992	4993	11.58040997	20.41479461	0	0	6.734042159	22.27082704	6.415089928	4.505091247	19.29768161	19.76826603	6.230966618	0	16.89141401	8.645757829	32.44681369	46.54418432	55.56919432	55.18994215
hempa	central	3	6	30	1	1	1	back	4984	4983	11.04864601	15.89668328	52.64213373	3.042510396	5.104553318	29.82225185	0	5.732603734	1.519676179	19.19281662	23.55498077	0	7.583096794	9.719507096	6.624229497	54.74767221	90.40444079	67.5096897
control	south	4	1	30	0	na	0	front	5187	5188	11.02603493	17.21616158	4.228832639	1.276675195	32.63153953	25.96658946	8.896550938	10.90611139	16.66463177	17.9206342	0	0	2.900617468	5.600970879	58.19272225	54.79333505	65.32217235	61.67098112
inter	south	4	1	30	1	1	0	front	5193	5194	11.72856338	18.25076403	18.35510563	6.292746866	7.568959149	33.98651929	0.247129788	3.532744591	16.35237933	13.11081271	28.22567187	0	11.39965837	7.581185328	24.16846826	50.63007659	82.14890414	64.50400878
wax	south	4	1	30	1	1	1	front	5201	5202	13.75330868	16.26998032	1.461804061	2.33344788	6.187638216	26.3234671	0.342580811	4.044339374	1.405674239	28.79795968	81.96640576	0	0	3.250790444	7.935893267	59.16576616	91.36410309	64.75000449
hempa	south	4	1	30	1	0	1	front	5209	5210	10.97897323	18.18100968	73.38091251	0.958981448	0.423133296	9.854800333	0	1.49602993	3.381407532	30.11591755	8.612462847	0	2.100170243	2.734937087	3.804540827	41.46674781	87.89808643	45.16066635
control	south	4	2	30	1	0	0	front	5222	5223	13.49282001	21.24090014	2.10625664	1.498382656	15.60270906	31.18655478	1.018427177	0.684606916	27.25502099	15.67280796	25.79488542	0	2.442675925	2.357725948	43.87615723	47.54396965	74.21997521	51.40007825
inter	south	4	2	30	0	0	0	front	5228	5229	11.08610132	17.08034159	26.64577273	0	4.863594513	21.63907927	0.178971738	0.537862592	28.62913987	40.65827255	0	0	11.26421099	3.495451878	33.67170612	62.83521441	71.58168984	66.33066629
wax	south	4	2	30	1	1	1	front	5234	5235	12.1534449	20.33582041	15.23608214	1.354450722	27.0986141	22.94770828	1.058684167	1.100373045	19.22324278	43.34736796	14.93360095	0	0	2.852301897	47.38054105	67.39544929	77.55022415	71.60220191
hempa	south	4	2	30	0	0	0	back	5242	5241	11.65752924	18.63398603	78.5602429	3.220273986	0.707419906	8.893727211	0.391415912	8.802914985	3.058390607	27.93768807	0	0	0	1.330830064	4.157226426	45.63433027	82.71746933	50.18543432
control	south	4	3	30	0	0	0	back	5251	5250	11.19130218	18.4596452	19.03113124	8.211834539	13.09314809	32.02347828	28.76370887	27.75525346	6.518668632	4.685852082	0	0	0	1.55934494	48.3755256	64.46458383	67.40665684	74.23576331
inter	south	4	3	30	1	1	1	front	5256	5257	13.48551116	21.08396558	37.33329254	5.17725606	7.779405073	19.83075911	0.244094257	5.760957598	10.2323293	27.53982182	32.20552864	0	4.81305439	0	18.25582863	53.13153853	92.6077042	58.30879459
wax	south	4	3	30	0	0	na	back	5263	5262	11.88790062	18.5443692	44.64102879	17.57563216	15.01366144	10.31951982	1.74234579	8.741117516	10.28159538	11.05471583	0	0	0	2.345547571	27.03760261	30.11535316	71.6786314	50.03653289
hempa	south	4	3	30	0	1	1	back	5269	5268	10.62966026	18.67823857	74.8066334	0.421813672	1.991218782	5.065573718	0.334251821	10.10458566	1.183481967	24.39302113	0	0	2.791117969	9.138731829	3.50895257	39.56318051	81.10670394	49.12372601
control	south	4	4	30	1	1	1	front	5276	5277	10.57175794	15.63427457	0.204814231	0	20.30796692	35.31501467	10.36702096	3.155080694	25.37942165	43.60093657	38.29872616	0	2.763457106	8.025405711	56.05440954	82.07103193	97.32140703	90.09643764
inter	south	4	4	30	na	na	0	front	5285	5286	9.728198561	17.50418925	59.76296339	1.075895237	6.825196251	43.26828657	0.518965591	0.668784853	6.41702797	13.70086201	0	0	9.364523152	11.7289383	13.76118981	57.63793343	82.88867635	70.44276697
wax	south	4	4	30	0	0	0	front	5291	5292	11.298011	14.90668587	0	0	14.77273329	25.67576968	0.270070508	12.21586451	40.41355539	33.38768934	0	0	36.91392848	17.1459216	55.45635918	71.27932353	92.37028766	88.42524513
hempa	south	4	4	30	1	1	1	front	5297	5299	9.766889575	14.80916967	51.87542244	5.820966618	0	11.71758706	0.908743779	14.64164253	13.58902222	19.61307971	0	0	7.1821701	9.569858955	14.497766	45.9723093	73.55535854	61.36313487
control	south	4	5	30	1	1	1	back	5307	5306	12.15588039	19.41715701	1.256448976	0.915623408	43.29726696	7.744344226	0.800174593	2.292293032	18.20610697	38.99403618	8.98058055	0	0	7.763545928	62.30354853	49.03067344	72.54057806	57.70984277
inter	south	4	5	30	1	1	1	front	5312	5313	12.52350007	20.13255761	31.83443527	0.153056	4.756319874	23.84407689	0.886708396	1.372976993	13.99888016	26.71430804	19.55040218	0	8.164390467	2.29670229	19.64190843	51.93136193	79.19113635	54.38112022
wax	south	4	5	30	0	na	0	front	5319	5320	13.35745442	18.56433575	3.064052851	0	48.31825363	36.97174073	3.436162574	6.174502015	26.33864713	10.09999087	2.41404567	0	0	9.953824398	78.09306333	53.24623362	83.57116186	63.20005802
hempa	south	4	5	30	0	1	1	front	5327	5328	11.16089331	18.51590305	82.73368452	7.269744551	5.034193817	35.41155639	0.100323284	2.165586022	1.847590724	19.22506054	0	0	0	2.37676744	6.982107824	56.80220295	89.71579235	66.44871494
control	south	4	6	30	1	1	0	front	5333	5334	11.24300715	17.29105713	4.151390366	3.292504086	35.62522324	18.4044938	9.874819866	13.95074649	20.54982366	18.15141061	7.064322635	0	1.452360522	5.566538106	66.04986677	50.5066509	78.7179403	59.3656931
inter	south	4	6	30	na	0	1	front	5339	5340	10.88456953	17.87455009	54.60915284	1.103190995	5.814215093	45.59895938	0.425638001	6.048359998	12.22026969	12.24785433	1.601614992	0	4.445484893	3.171730115	18.46012279	63.89517371	79.11637551	68.17009482
wax	south	4	6	30	0	0	0	front	5345	5346	11.03504994	16.77426836	1.77792284	0	32.42619934	17.19382344	3.23071212	0.48535443	18.59143462	31.34861438	0	0	17.69404448	22.048938	54.24834609	49.02779225	73.72031341	71.07673025
hempa	south	4	6	30	1	0	na	front	5355	5356	11.79851312	18.15728933	23.24780489	0	16.50519724	21.15855107	0	5.782060023	7.74660875	42.58767343	27.59381119	0.885758448	2.554866253	11.51115759	24.25180599	69.52828452	77.64828832	81.92520056
control	south	5	1	30	1	na	1	front	5537	5538	12.4400966	17.95259014	0	0	36.46920429	70.84275315	1.414113983	0.554500949	12.81972056	2.334991531	25.20076927	0	9.003580316	0	50.70303883	73.73224563	84.90738842	73.73224563
inter	south	5	1	30	1	0	1	front	5543	5544	12.69368851	17.77299053	5.670507051	0	6.943543154	31.64796303	2.741992106	3.964690884	57.36463796	33.43395093	0	0	5.842845643	2.895028776	67.05017323	69.04660485	78.56352592	71.94163362
wax	south	5	1	30	0	0	0	front	5551	5552	11.83807439	18.94250714	9.643450479	0	38.86613419	22.73041344	2.2985623	1.063493099	29.09313099	63.43813645	0	0	3.592492013	1.584609549	70.25782748	87.23204298	83.49376997	88.81665253
hempa	south	5	1	30	1	1	1	back	5559	5558	12.9198376	18.6755501	35.26931898	0.575822676	1.225527447	15.3154664	0	5.110119039	32.28719068	42.29658265	23.24080854	0	1.773698827	21.3272691	33.51271813	62.72216809	93.79654448	84.62525986
control	south	5	2	30	1	1	1	front	5568	5569	12.04435959	18.47136698	0	0.975233028	3.759063668	32.03724343	1.976476031	13.3417217	33.1119738	32.80896544	54.25347185	0	3.21629183	1.178287747	38.8475135	78.18793056	96.31727718	80.34145134
inter	south	5	2	30	na	na	na	na	na	na	na	na	na	na	na	na	na	na	na	na	na	na	na	na	na	na	na	na
wax	south	5	2	30	na	na	na	na	na	na	na	na	na	na	na	na	na	na	na	na	na	na	na	na	na	na	na	na
hempa	south	5	2	30	1	1	1	front	5575	5576	12.06437818	17.8581157	56.78243427	0.311678456	0.953880839	51.39469334	0.34166639	4.003035477	10.96465634	21.27395181	11.44557541	0	5.19263287	9.762446811	12.26020357	76.67168062	85.68084613	86.74580589
control	south	5	3	30	0	0	0	front	5589	5590	11.91575006	18.23091624	3.863823407	5.120455072	55.04010665	52.18531001	11.33710443	1.254034487	10.13714614	11.63459138	0	0	10.22184079	1.11293889	76.51435722	65.07393588	90.60002142	71.30732984
inter	south	5	3	30	1	1	1	front	5595	5596	11.78378407	17.15305862	23.93714675	0	10.80490822	50.14421275	3.525891888	11.25923816	12.48805226	32.12361521	35.77470072	0	5.275762942	2.443221851	26.81885237	93.52706612	91.80646278	95.97028798
wax	south	5	3	30	1	1	0	back	5602	5601	9.947690289	15.07451899	9.555135876	0	0.989367167	1.088339014	5.399756816	7.454886164	50.35498213	57.03274165	13.33612983	0	5.777468151	8.916530182	56.74410611	65.57596683	85.41283997	74.49249701
hempa	south	5	3	30	1	1	na	front	5607	5608	12.92067121	19.09717985	11.55931388	0	7.858402877	41.83965098	0	16.38735022	17.01099125	16.27096136	53.12112577	20.19081715	0	3.909630737	24.86939412	74.49796256	89.54983377	98.59841045
control	south	5	4	30	1	0	1	front	5615	5616	11.40069538	17.51179327	0	0	43.38146381	50.57345587	3.092778478	5.290671324	7.603954024	19.94868473	9.594293256	0	13.64957287	6.742811637	54.07819631	75.81281192	77.32206244	82.55562355
inter	south	5	4	30	1	0	na	front	5621	5622	10.66103548	16.49239804	18.00078195	0	10.06247019	30.02157468	0.306550777	1.653722977	10.85623692	23.64242483	0	0	18.77886669	14.36531114	21.22525789	55.31772249	58.00490653	69.68303363
wax	south	5	4	30	0	0	1	back	5628	5627	12.39957965	17.64437839	5.099764477	1.76262201	0	8.459733432	2.917853928	0	58.49842668	56.61784045	0	0	14.25888135	11.22723806	61.41628061	65.07757388	80.77492643	78.06743396
hempa	south	5	4	30	0	0	0	front	5640	5641	11.84110827	17.47522761	64.57581415	0	2.448316394	39.01373	0.333437046	3.116461265	14.80640254	34.71672657	0	0	10.1685335	5.408810558	17.58815598	76.84691784	92.33250363	82.25572839
control	south	5	5	30	na	na	na	na	na	na	na	na	na	na	na	na	na	na	na	na	na	na	na	na	na	na	na	na
inter	south	5	5	30	na	1	1	front	5647	5648	14.70507956	21.83525581	38.38667482	3.101877195	4.158466605	33.16303629	0.472086924	5.560453664	19.04267976	29.66907239	21.71244898	0	2.045447076	7.546062153	23.67323329	68.39256235	85.81780416	79.0405017
wax	south	5	5	30	1	1	1	front	5656	5657	14.19751859	18.99360472	3.499373607	1.255346725	17.48233454	7.466618293	2.598151921	3.832422385	15.24955455	42.6276313	37.62139097	0	12.80850965	18.70137996	35.33004101	53.92667198	89.25931524	73.88339866
hempa	south	5	5	30	1	0	na	front	5668	5669	12.85291557	18.59313773	67.24813973	0	2.61417814	51.62644047	0	1.357354761	0.178674865	3.661478754	19.83068217	0	8.259442439	14.60802437	2.792853005	56.64527398	98.13111735	71.25329835
control	south	5	6	30	0	0	0	front	5683	5684	11.67388378	16.98943841	0	0	42.03621012	45.14072243	1.381829991	2.322069496	7.40184878	26.88026877	0	0	27.0733829	12.83464127	50.81988889	74.3430607	77.89327178	87.17770196
inter	south	5	6	30							na	na	na	na	na	na	na	na	na	na	na	na	na	na	na	na	na	na
wax	south	5	6	30	0	na	0	front	5697	5698	12.68842562	18.84615593	7.596928783	2.026561468	36.54158795	41.36935858	0.410766591	6.149857959	26.93311611	33.67850628	0	0	3.706778515	1.789213887	63.88547065	81.19772282	75.18917795	85.01349817
hempa	south	5	6	30	na	1	1	front	5703	5704	11.22209736	17.5191957	56.04268779	0	1.348721539	33.51377787	0.243217358	0.551189649	18.27880661	45.74524758	6.264577347	0	2.159821651	2.425583783	19.87074551	79.8102151	84.33783229	82.23579888
control	south	6	1	30	1	1	1	front	5367	5368	12.60605372	17.003425	0	0	3.684934268	35.24584018	0.16029292	5.11132316	21.3727171	24.409641	66.64432181	4.370148955	3.383360677	9.53587292	25.21794428	64.76680434	95.24562677	78.67282621
inter	south	6	1	30	na	na	na	na	na	na	na	na	na	na	na	na	na	na	na	na	na	na	na	na	na	na	na	na
wax	south	6	1	30	1	1	0	back	5374	5373	13.54122836	24.31167689	6.084246614	0	1.249825464	11.8377505	2.988351401	20.13803101	43.9500664	49.18640993	16.15890341	0	2.382897563	5.266361399	48.18824326	81.16219144	72.81429085	86.42855284
hempa	south	6	1	30	1	0	1	front	5381	5382	11.20054734	17.3997105	70.01189978	0	2.662591774	42.69954315	0.320937401	7.928438209	8.652234609	15.35187839	6.843891029	0	1.295504103	12.34390479	11.63576378	65.97985974	89.78705869	78.32376453
control	south	6	2	30	1	1	1	front	5387	5388	15.57300321	23.46154123	0.98820452	2.003081364	31.30452685	34.24866455	4.089180614	5.853814161	11.80383656	35.82932276	33.83994962	0	3.258289534	4.142334134	47.19754402	75.93180147	85.2839877	82.07721697
inter	south	6	2	30	1	0	1	front	5393	5394	10.65122657	18.76140675	45.83925442	0	15.82816823	20.41845093	0.208842364	1.619788779	16.58857917	12.32026012	2.446771919	0	1.142466395	4.559733182	32.62558977	34.35849982	82.0540825	38.918233
wax	south	6	2	30	0	0	0	front	5409	5410	12.99342625	20.24451033	2.18887949	0	62.32963793	58.31336626	1.408243999	0.438870028	8.075306425	10.49305325	0	0	6.151915558	10.73547548	71.81318835	69.24528954	80.1539834	79.98076502
hempa	south	6	2	30	1	1	1	front	5415	5416	13.49392253	19.4226884	41.55533539	2.013701358	0.793579313	34.13267266	0.15961652	15.52984097	7.585037077	12.73909374	45.62297144	0	3.191329671	4.794493658	8.53823291	62.40160737	98.90786941	69.20980239
control	south	6	3	30	1	1	1	back	5427	5426	11.03929648	16.07768375	0	0	36.64294829	54.49231371	4.901553754	1.310730391	1.32142839	15.81380026	0	0	1.460891786	7.039086797	42.86593043	71.61684436	44.32682222	78.65593116
inter	south	6	3	30	0	0	0	front	5433	5434	11.5725523	17.54352173	39.46944876	0.662719619	18.16220281	30.99467075	0.510622693	6.45275739	21.62247258	24.3386478	0	0	2.329750764	13.64880147	40.29529809	61.78607594	82.09449761	76.09759703
wax	south	6	3	30	na	na	na	na	na	na	na	na	na	na	na	na	na	na	na	na	na	na	na	na	na	na	na	na
hempa	south	6	3	30	1	0	1	front	5444	5443	11.77906286	17.31795464	56.59336898	0	2.22463928	16.51682706	1.064096811	1.854538944	7.290166042	37.77447815	23.20369962	0	1.116731192	6.22578226	10.57890213	56.14584416	91.49270192	62.37162642
control	south	6	4	30	0	1	1	front	5453	5454	12.34766467	18.66634022	0	0	52.36609278	33.32817918	3.615467665	3.336521424	5.723958179	22.0322392	12.22983699	0	6.507280945	1.224525933	61.70551862	58.69693981	80.44263656	59.92146574
inter	south	6	4	30	0	0	0	front	5459	5460	11.92489447	17.64082047	36.14951549	0	6.177329973	22.76565587	0.411909106	0.934335979	18.84802645	24.83097389	0	0	9.38163003	10.14410469	25.43726552	48.53096574	70.96841105	58.67507044
wax	south	6	4	30	1	1	1	front	5466	5467	11.08271037	16.62769454	12.03483712	1.432267376	36.81584992	45.40579704	1.25860483	0.888225588	21.17357414	31.95688736	2.27352196	0	1.347006622	2.269010009	59.24802889	78.25090999	74.90339459	81.95218737
hempa	south	6	4	30	1	1	1	front	5472	5473	13.88479876	20.18006017	65.95572652	0	2.877072808	44.57041479	0.384178862	1.100703653	1.662766289	37.74892306	18.99969534	0	1.262015006	1.595588266	4.924017958	83.4200415	91.14145482	85.01562977
control	south	6	5	30	na	na	na	na	na	na	na	na	na	na	na	na	na	na	na	na	na	na	na	na	na	na	na	na
inter	south	6	5	30	1	1	na	front	5492	5493	11.44025085	17.76798784	63.99068454	0	0.784584083	17.38067042	0	4.373627756	3.0318979	37.77556239	9.805619546	0	9.894066015	8.408353726	3.816481983	59.52986056	87.50685208	67.93821429
wax	south	6	5	30	na	na	na	na	na	na	na	na	na	na	na	na	na	na	na	na	na	na	na	na	na	na	na	na
hempa	south	6	5	30	1	1	1	front	5500	5501	11.65994546	18.85581483	67.5971116	0	3.738949591	19.8985405	0	19.4009987	3.636091455	27.24255133	3.553032303	0	8.174404904	12.41433633	7.375041047	66.54209052	86.69958986	78.95642685
control	south	6	6	30	na	na	na	na	na	na	na	na	na	na	na	na	na	na	na	na	na	na	na	na	na	na	na	na
inter	south	6	6	30	na	0	0	back	5509	5508	11.33696036	19.51544662	57.1360318	0	7.35978253	10.19375665	0	5.092535628	9.486083796	37.47240578	0	0	6.700783591	11.38756396	16.84586633	52.75869806	80.68268171	64.14626202
wax	south	6	6	30	0	1	0	front	5517	5518	12.43006177	17.40381551	12.51095054	0	21.48060759	38.64647796	8.105222379	5.277604419	21.16501604	24.43070534	0	0	11.75652747	2.250115195	50.75084601	68.35478772	75.01832402	70.60490292
hempa	south	6	6	30	1	na	1	front	5523	5524	10.41349317	15.27827429	35.51079003	0	1.11028769	15.65784658	0	8.561703996	43.5568257	47.71647636	11.09710802	0	2.589339996	5.154991948	44.66711339	71.93602694	93.86435142	77.09101888
control	north	7	1	30	1	1	1	front	4561	4562	10.36966002	16.45695844	0	0	0	0	2.928845155	10.87826408	31.64247061	33.02986877	25.05589481	0	18.31912182	22.97202237	34.57131577	43.90813285	77.9463324	66.88015522
inter	north	7	1	30	0	0	0	front	4555	4556	11.77808897	19.12665576	64.22773032	10.67348405	2.885190914	14.06211324	0.184101961	12.65229258	2.63523372	12.18231601	0	0	12.63937528	4.083343965	5.704526596	38.89672183	82.5716322	53.65354985
wax	north	7	1	30	na	1	0	front	4548	4549	9.817240613	17.00164618	0	0	0.682169176	0.968055488	12.25806181	24.49299138	51.67195447	33.89132503	2.000134294	0	30.31109936	8.880952486	64.61218546	59.3523719	96.92341911	68.23332439
hempa	north	7	1	30	1	1	1	front	4536	4537	8.749220929	17.91805142	7.77090697	4.639217722	0.268867804	16.31449308	0	0.950937345	16.98909889	29.81599102	50.47348155	0	22.93416806	20.4881277	17.25796669	47.08142144	98.43652326	72.20876686
control	north	7	2	30	1	0	na	front	4529	4530	10.31218079	16.43158056	0.947609171	0.752865226	2.145224996	4.194557043	2.488600229	17.72669531	43.22166642	27.21805259	0	0	24.8065571	20.3662327	47.85549165	49.13930494	73.60965791	70.25840287
inter	north	7	2	30	1	0	0	front	4521	4522	11.33494922	17.62369748	20.94797331	0	0	9.760826469	0.410531604	0.157432685	15.28131343	32.86869559	24.30435343	0	27.6553028	11.84403598	15.69184503	42.78695475	88.59947457	54.63099073
wax	north	7	2	30	0	0	0	front	4515	4516	12.41741748	17.56855361	7.010890436	1.065733875	25.51232087	13.50788615	2.422648873	6.981641155	18.09168398	12.50689458	0	0	13.40201639	16.73007328	46.02665373	32.99642189	66.43956056	50.79222904
hempa	north	7	2	30	0	0	0	back	4510	4509	13.82359522	21.23968933	14.05440114	0	0	9.047077731	0.304956961	3.828021899	53.1109592	39.57351731	0	0	16.81461006	4.860517685	53.41591617	52.44861694	84.28492736	57.30913462
control	north	7	3	30	1	1	1	front	4503	4504	11.84127657	20.28388549	2.130867599	1.114802905	23.57809559	39.01001445	2.808491646	1.176622173	7.462790833	18.29713274	21.90965013	0	16.74344595	22.95729125	33.84937807	58.48376936	74.63334174	82.55586351
inter	north	7	3	30	1	1	1	back	4496	4495	11.51704343	18.68144802	22.76931815	0.512753999	14.06354444	45.25075659	21.79119126	9.406542729	3.94998667	34.81092376	10.31312425	0	9.336349691	3.764807609	39.80472236	89.46822309	82.22351446	93.7457847
wax	north	7	3	30	1	1	1	front	4489	4490	11.54431956	16.70758459	2.496056723	0.561529631	20.31966831	43.17046337	2.979164476	1.85351248	8.691432949	2.037884097	45.63190073	0	3.555258454	6.900873881	31.99026574	47.06185994	83.67348165	54.52426346
hempa	north	7	3	30	1	1	1	front	4480	4481	12.38459	19.66608476	5.409460075	0	0	9.58247796	0.217572302	7.586290482	29.80799441	41.85769178	26.12045808	0	24.22357321	23.0063562	30.02556671	59.02646022	85.77905808	82.03281642
control	north	7	4	30	na	na	na	na	na	na	na	na	na	na	na	na	na	na	na	na	na	na	na	na	na	na	na	na
inter	north	7	4	30	0	1	0	front	4474	4475	12.56014352	18.87205767	7.154814253	1.287850874	0	12.14409487	0	0.124449338	44.56925398	43.58804754	0	0	15.97351743	14.8032561	44.56925398	55.85659175	67.69758566	71.94769872
wax	north	7	4	30	1	1	1	front	4468	4469	11.53052674	16.71101789	5.599963129	3.257339889	16.27488032	11.24192148	13.95482117	11.61115359	19.68162809	44.10976918	0	0	0	0	49.91132958	66.96284424	55.5112927	70.22018413
hempa	north	7	4	30	1	1	1	front	4459	4460	13.54575044	20.44790009	31.60820569	3.475825545	0	11.24250349	2.371314386	8.810484259	22.75209688	44.60677154	20.8799163	0	0	13.55449598	25.12341126	64.65975929	77.61153325	81.69008082
control	north	7	5	30	1	1	1	front	4452	4453	11.79799306	16.55369059	0	0	3.058751643	33.16603428	0.740595456	2.008889727	21.48801789	23.30503995	41.73303486	0	5.660359567	8.712941173	25.28736499	58.47996396	72.68075942	67.19290513
inter	north	7	5	30	0	na	0	front	4446	4447	12.13063366	15.69051235	6.540537993	6.852493157	0	6.890820719	6.98288271	4.91237234	12.36317226	17.26334427	3.284046947	0	29.45544465	18.82188538	19.34605497	29.06653733	58.62608456	54.74091586
wax	north	7	5	30	0	0	1	front	4440	4441	15.0566329	21.20234121	0	0	0	12.46006852	2.450995141	0	43.8870749	43.29021923	9.617673643	0	15.85378036	14.48536613	46.33807004	55.75028775	71.80952404	70.23565388
hempa	north	7	5	30	na	0	1	front	4433	4434	13.44888067	17.84057972	35.04735756	6.514180314	2.60055239	44.93604395	0.033158456	3.973008426	8.282957182	9.778144387	14.23464883	0	7.317845153	7.732696351	10.91666803	58.68719676	67.51651957	72.93407342
control	north	7	6	30	na	na	na	na	na	na	na	na	na	na	na	na	na	na	na	na	na	na	na	na	na	na	na	na
inter	north	7	6	30	1	1	0	back	4426	4425	12.15501159	19.9364344	38.37513133	0	0.869223889	0	0.955931462	2.302205536	8.480742717	53.41693115	0	0	18.20429398	17.58435538	10.30589807	55.71913669	66.88532338	73.30349206
wax	north	7	6	30	0	0	0	front	4419	4420	11.60454374	17.172861	0.440124294	0	0.360267107	0	0.275760008	0	38.82838387	17.12814494	0	0	51.04633132	41.21053328	39.46441099	17.12814494	90.9508666	58.33867822
hempa	north	7	6	30	0	0	0	front	4413	4414	12.39267361	17.85594479	4.740283938	0	0	0	0	0	57.88506314	26.55440811	0	0	33.07817959	45.29942282	57.88506314	26.55440811	95.70352667	71.85383093
control	north	8	1	30	na	na	na	na	na	na	na	na	na	na	na	na	na	na	na	na	na	na	na	na	na	na	na	na
inter	north	8	1	30	1	0	1	front	4747	4748	11.24908716	16.21658594	17.68886326	0	22.55310075	22.52606788	8.24800221	9.757635292	32.26001076	27.72805203	2.798602395	0	13.61186898	15.50324692	63.06111372	60.01175521	97.16044836	75.51500213
wax	north	8	1	30	0	na	na	front	4740	4741	12.4351809	19.4685345	8.096319909	0	48.24854712	39.3232117	2.144819835	2.907586898	13.24508741	38.25025464	0	0	4.827794465	6.257370591	63.63845437	80.48105324	76.56256874	86.73842383
hempa	north	8	1	30	1	1	1	front	4726	4727	12.92274284	16.50374981	40.90863845	0	3.055444515	22.124535	0.536101109	5.674658124	0.459786097	56.9012208	50.55845841	0	2.427544189	7.584374368	4.051331721	84.70041392	97.94597276	92.28478829
control	north	8	2	30	na	na	na	na	na	na	na	na	na	na	na	na	na	na	na	na	na	na	na	na	na	na	na	na
inter	north	8	2	30	1	1	1	front	4718	4719	12.0742538	16.01444915	22.09714951	0	0	6.427020946	0	1.351854037	2.527072856	59.07911386	46.91951587	1.288212771	18.06974996	10.71563558	2.527072856	66.85798885	89.6134882	78.8618372
wax	north	8	2	30	1	1	1	front	4711	4712	11.5184113	15.02113908	12.92531735	0	5.91055803	10.59728524	5.67089805	5.600283097	33.96959533	50.6521121	8.581625957	0	14.48918616	6.367828312	45.55105141	66.84968043	81.54718087	73.21750875
hempa	north	8	2	30	1	0	1	front	4705	4706	12.24295261	21.28531784	49.67155137	0	7.783639701	32.16281611	0.377063772	4.957368218	2.126260239	40.19909136	8.65143972	0	13.16260855	7.817972358	10.28696371	77.31927568	81.77256335	85.13724804
control	north	8	3	30	0	0	0	front	4699	4700	12.07914795	18.78865494	5.543087129	0	42.27893651	53.59255063	5.346624145	10.60571889	4.998379863	15.37049173	0	0	20.53771509	9.031789032	52.62394052	79.56876126	78.70474274	88.60055029
inter	north	8	3	30	1	1	1	back	4691	4693	12.19088245	18.83037411	47.2595878	0	14.3575209	62.86450721	0	5.201565373	12.38211285	26.82058455	13.34393554	0	2.956090006	2.944347525	26.73963376	94.88665713	90.2992471	97.83100466
wax	north	8	3	30	1	1	1	back	4685	4684	11.88319426	15.74336554	7.078250753	0	1.119455466	22.08987178	0.973598076	6.966609311	61.68812565	49.5032233	16.64145996	0	11.47793473	11.54393282	63.78117919	78.55970439	98.97882463	90.10363721
hempa	north	8	3	30	1	na	1	front	4674	4675	11.14245198	18.84812362	41.46338832	0	0	0	1.011591558	22.65128402	10.96074231	47.33172532	11.13613662	0	19.76260283	18.16148999	11.97233387	69.98300934	84.33446164	88.14449933
control	north	8	4	30	1	0	0	back	4667	4668	11.14998205	18.00275259	0	0	31.86740719	2.882312151	6.066213974	6.176978877	19.13013014	72.35309289	24.51648137	0	12.43681027	6.670877728	57.0637513	81.41238392	94.01704294	88.08326165
inter	north	8	4	30	1	1	0	front	4660	4661	10.46752496	15.18664109	25.40105594	0	4.485202057	10.77837364	0	7.682448011	15.34622748	46.79302547	18.62688162	0	18.65293784	14.83801224	19.83142954	65.25384712	82.51230494	80.09185936
wax	north	8	4	30	1	1	1	front	4650	4653	10.39555235	15.56916585	1.793409645	0	0	0	2.040559616	1.688691993	15.29907243	62.25125057	36.25930015	0	7.326913491	7.621415317	17.33963205	63.93994256	62.71925534	71.56135788
hempa	north	8	4	30	0	0	na	front	4643	4644	10.26569167	13.70917605	39.07763535	0	0	15.66054132	0	9.083355006	48.92714379	61.04221773	0	0	6.897082811	2.945747252	48.92714379	85.78611405	94.90186195	88.73186131
control	north	8	5	30	0	0	0	front	4637	4638	11.26938882	17.50461353	0	0	49.97227008	64.82601269	7.104384879	4.333962157	5.602627336	5.068870778	0	0	21.54663856	5.435402608	62.6792823	74.22884562	84.22592086	79.66424823
inter	north	8	5	30	0	1	1	back	4631	4630	12.81461895	19.0261108	17.97458768	0	13.28331564	8.666563795	0.207599354	2.605590336	17.02449943	53.98374813	0	0	11.1373334	10.78608588	30.51541442	65.25590226	59.62733549	76.04198814
wax	north	8	5	30	1	1	1	front	4616	4620	10.51186904	16.09509022	11.2583242	0	0	0	1.904660819	15.7438353	26.73680435	49.13482299	42.53022697	0	13.48030649	5.476971758	28.64146517	64.87865829	95.91032283	70.35563005
hempa	north	8	5	30	1	1	1	back	4608	4605	11.96214775	17.79162891	32.49409844	0	2.395609522	9.74289386	0.492267896	5.503934359	16.65936334	60.98544416	12.61414396	0	7.325356214	9.345289262	19.54724076	76.23227238	71.98083936	85.57756165
control	north	8	6	30	na	1	0	front	4598	4599	14.10299805	20.74887489	0	0	1.26122004	13.44748992	3.541191131	0.095787762	72.14587655	67.30330368	0	0	6.299860827	6.643565471	76.94828773	80.84658136	83.24814855	87.49014683
inter	north	8	6	30	1	1	1	front	4590	4592	11.37421488	17.34385	44.41029442	0	8.135154184	23.36793734	0.634863545	3.80999605	10.53782661	37.57729685	27.29677101	0	6.100866103	11.00836896	19.30784433	64.75523024	97.11577586	75.7635992
wax	north	8	6	30	0	0	0	front	4584	4585	11.51229167	16.5071099	0	0	9.904419793	19.84135771	2.415745248	3.074092032	40.79094205	29.35187766	0	0	18.46531787	16.8918532	53.11110709	52.2673274	71.57642496	69.1591806
hempa	north	8	6	30	0	1	0	front	4577	4578	12.76445084	16.09309881	11.75976526	0	0	1.043908795	0	0	50.94009699	82.32199783	0	0	28.44347743	1.762084691	50.94009699	83.36590662	91.14333967	85.12799131
control	north	9	1	30	0	0	1	front	4947	4948	11.11642954	17.77776434	0	0	0	6.422444173	0	0.493841824	11.8223579	48.47401314	9.18077754	0	11.8223579	7.634388269	11.8223579	55.39029913	32.82549335	63.0246874
inter	north	9	1	30	na	0	1	front	4941	4942	11.81748081	17.66673447	42.16575992	0	10.84413413	45.05354778	2.621065425	2.18706799	21.55172554	14.14345339	4.808032692	0	3.911777421	2.16396144	35.0169251	61.38406916	85.90249513	63.5480306
wax	north	9	1	30	1	1	1	front	4931	4932	11.16490335	14.96415876	5.913133929	0	24.12911032	1.478366859	3.79327913	4.075953637	6.497548135	23.35643321	40.42456535	0	6.711316789	25.51016497	34.41993759	28.91075371	87.46895366	54.42091868
hempa	north	9	1	30	1	1	1	front	4919	4920	13.09250441	18.74310444	5.261543269	0	0	2.172008642	1.475548726	27.91987098	16.11549219	28.69690386	33.79354933	0	7.585464419	12.34359078	17.59104091	58.78878349	64.23159793	71.13237427
control	north	9	2	30	1	1	1	back	4914	4913	13.16156413	19.76609151	0	0	15.0325285	18.37245909	2.315175998	1.150334527	13.98130273	29.29317949	26.53039299	0	20.1370891	18.26778637	31.32900722	48.81597311	77.9964893	67.08375948
inter	north	9	2	30	1	1	1	front	4905	4904	11.57296225	16.45678102	32.98705122	0	6.030325772	37.09700181	0.473088676	3.249564279	27.53782429	39.02158497	24.00396383	0	1.056675277	4.026982973	34.04123874	79.36815106	92.08892906	83.39513403
wax	north	9	2	30	0	0	0	front	4898	4899	12.20982779	17.46993351	1.107169006	0	3.345023775	2.207782393	6.904363613	2.434367795	33.81004416	43.98037232	0	0	20.34340739	25.97405869	44.05943155	48.62252251	65.51000795	74.5965812
hempa	north	9	2	30	1	0	0	back	4885	4884	11.73432361	16.9998375	30.23662125	0	5.764146275	47.44312766	0.803078197	8.967483447	17.83092134	22.30660875	19.13087387	0	5.715064786	6.498587154	24.39814581	78.71721986	79.48070572	85.21580701
control	north	9	3	30	1	1	1	back	4878	4877	11.40271314	17.65772756	0.301278053	0	23.48118862	31.00194111	5.042311067	10.99244208	9.152510122	16.60027671	201.6801537	0	12.17031195	5.481662743	37.67600981	58.59465989	251.8277535	64.07632264
inter	north	9	3	30	1	1	1	back	4865	4864	9.154122379	15.25419904	34.18116772	0	7.349641462	21.19598887	0.655489479	12.12310243	24.45866219	24.5892954	4.234203135	0	28.64677316	7.154057484	32.46379313	57.90838671	99.52593714	65.06244419
wax	north	9	3	30	na	na	na	na	na	na	na	na	na	na	na	na	na	na	na	na	na	na	na	na	na	na	na	na
hempa	north	9	3	30	1	1	1	front	4848	4849	12.26747411	18.08634523	53.21871349	0	0.490824132	12.86037694	0	9.555980974	15.60161284	37.39322451	7.273241135	0	7.389305498	15.59772625	16.09243697	59.80958242	83.9736971	75.40730867
control	north	9	4	30	1	1	1	front	4842	4843	13.3424063	18.31677746	0	0	6.59366762	18.05803003	0.912720961	10.23735827	25.96418669	19.96390228	47.75600123	0	9.409611282	9.012389264	33.47057527	48.25929058	90.63618778	57.27167984
inter	north	9	4	30	0	0	0	front	4834	4835	11.71864943	17.62037056	50.51765973	0	7.609666162	32.39048818	0.215890347	5.40271116	1.3416895	15.18493532	0	0	17.93866465	6.362422218	9.167246009	52.97813466	77.62357039	59.34055688
wax	north	9	4	30	0	0	na	front	4828	4829	12.20616266	18.47316338	3.352807898	0	19.16516336	33.86462472	3.37863485	3.512029534	21.83825285	21.2378375	0	0	13.44429792	8.499202203	44.38205105	58.61449176	61.17915687	67.11369396
hempa	north	9	4	30	1	na	1	front	4817	4818	13.88526653	19.90898049	17.42548659	0	0.290238328	22.84815927	0.388589967	2.930397647	25.63994599	40.28395316	25.42040276	0	15.33089189	12.0340492	26.31877429	66.06251008	84.49555553	78.09655928
control	north	9	5	30	1	0	1	back	4811	4810	11.5974598	15.53654858	0.356386706	0	7.821482659	13.11793088	0.768152741	6.585081188	57.32551744	34.15276095	0	0	13.26542145	0	65.91515284	53.85577303	79.53696099	53.85577303
inter	north	9	5	30	na	1	1	front	4804	4805	11.92079179	16.0522404	4.340729198	0	0.35458696	3.848258131	0.883506339	5.605675353	40.73123382	27.74484191	13.13914947	0	30.13619026	4.833396249	41.96932712	37.1987754	89.58539605	42.03217164
wax	north	9	5	30	1	1	1	front	4798	4799	10.8417987	15.52319487	0	0	21.58328462	27.6989273	4.90699497	16.6237616	23.41768372	12.3851085	21.95016444	0.296587939	3.97956912	5.106696708	49.9079633	56.7077974	75.83769686	62.11108205
hempa	north	9	5	30	1	1	1	front	4785	4786	11.54595378	16.67870099	22.04802015	2.921671722	0.326882572	0	0	0.361623016	13.0682629	13.83044678	32.94569145	0	3.621394636	2.3050479	13.39514547	14.19206979	72.01025171	19.41878942
control	north	9	6	30	na	1	1	front	4778	4779	13.68025386	17.7403186	0	1.089674506	30.8523857	36.71012686	9.429583855	7.049708035	13.07725175	15.1510541	29.36765201	0	1.749702948	7.966105277	53.35922131	58.910889	84.47657627	67.96666878
inter	north	9	6	30	0	0	1	back	4773	4772	8.929319928	13.29188368	15.08963555	0	0.758251673	28.24076439	1.219435571	5.358219048	30.81939938	8.191774721	0	0	24.23389438	10.03695676	32.79708662	41.79075815	72.12061655	51.82771491
wax	north	9	6	30	1	1	1	back	4767	4766	10.07863826	12.90843625	1.002896999	0	34.71163803	19.68823301	1.523658829	4.602860905	19.43014043	18.49871728	3.479889705	0	15.42623122	29.77416568	55.66543728	42.78981119	75.57445521	72.56397686
hempa	north	9	6	30	1	1	1	back	4761	4760	10.69951881	17.05853355	3.049141321	0	0	5.623018494	0	5.716284267	25.53851737	37.52679826	8.501017549	0	11.79841192	19.12261319	25.53851737	48.86610102	48.88708816	67.98871422
control	central	1	1	46	1	1	1	front	39127	39128	11.86445953	14.8453899	0	0	19.28624316	40.5424868	3.296643026	3.30689432	9.906382912	13.2313344	37.57193655	0	4.981202148	4.151933875	32.4892691	57.08071552	75.0424078	61.2326494
inter	central	1	1	46	0	0	0	front	39133	39134	10.19219819	13.84807309	0	0	1.820704784	19.776244	0	2.26544698	45.43353081	32.70220784	2.250288744	0	7.104836766	7.517487436	47.2542356	54.74389881	56.60936111	62.26138625
wax	central	1	1	46	0	0	0	front	39139	39140	11.68102278	14.27547596	6.786753273	0	30.54220796	46.01783078	6.867883834	12.52320166	15.28916086	28.38251726	0	0	2.847093344	1.261944558	52.69925265	86.9235497	62.33309926	88.18549426
hempa	central	1	1	46	0	0	0	front	39145	39146	11.74964698	15.08811494	73.70236109	0	0.782553657	52.85089663	0	5.767513092	21.85997149	13.3845417	0	0	0.341024608	0.254714154	22.64252514	72.00295142	96.68591084	72.25766557
control	central	1	2	46	0	0	0	front	39151	39152	11.32505506	14.70713901	0	0	28.46828996	36.63775401	8.527401708	17.56369688	24.99371299	27.24585622	0	0	0.561824146	0	61.98940465	81.4473071	62.5512288	81.4473071
inter	central	1	2	46	1	1	0	front	39157	39158	12.70273635	14.85153794	13.64413397	0	0.577281585	28.29615813	0	5.732663438	13.13860808	40.45115677	54.67403921	0	5.287128295	9.003519961	13.71588967	74.47997834	87.32119114	83.4834983
wax	central	1	2	46	1	0	1	front	39163	39164	14.91708965	15.54502457	2.993335609	0	5.373165412	33.87144677	0.216939818	0.846862501	35.98655552	47.46093913	33.6169942	1.266407787	3.888573924	10.06769904	41.57666075	82.1792484	82.07556448	93.51335522
hempa	central	1	2	46	1	1	1	front	39169	39170	14.06114295	15.2305462	10.37800154	0	0	31.23983459	0	9.826886326	17.00475999	37.66927414	67.3812544	0	0.276990283	1.170148511	17.00475999	78.73599506	95.04100621	79.90614357
control	central	1	3	46	1	1	0	front	39175	39176	13.63055418	16.78639751	0	0	7.778100762	30.31456131	5.343514236	16.6938422	27.95316915	24.38884681	33.86528467	0	7.515996852	0.915310112	41.07478414	71.39725032	82.45606567	72.31256043
inter	central	1	3	46	1	0	1	front	39189	39190	12.06947067	15.89567841	45.67578589	0	1.6952461	38.61978729	0	5.870086077	1.832133959	28.32558912	43.96288487	3.782831077	4.681042586	20.90880083	3.527380058	72.81546249	97.8470934	97.5070944
wax	central	1	3	46	1	1	1	front	39183	39184	13.01715893	14.6062657	5.641994681	0.579865846	1.675937937	18.81924071	4.520787462	11.93247295	19.84027794	28.68237768	57.18156819	1.291682162	3.593076581	9.277210767	26.03700334	59.43409134	92.45364279	70.58285011
hempa	central	1	3	46	1	0	na	front	39207	39208	8.743825042	10.93740159	56.01799775	8.189952782	0.666035167	40.78188338	1.181276489	26.4584447	4.455557606	6.435698695	28.40531157	0	0	0	6.302869262	73.67602677	90.72617858	81.86597955
control	central	1	4	46	1	1	1	front	39214	39215	18.84026382	21.72304899	0	0.733851437	38.42927914	38.99668359	1.301263045	12.48171163	5.04098167	14.14205496	41.81866561	6.700894058	0.604400007	0.863228839	44.77152385	65.62045018	87.19458947	73.91842452
inter	central	1	4	46	1	0	0	front	39195	39196	10.73852041	13.50331633	26.98277705	0	32.31844637	37.40587157	0	5.187784558	4.767074474	44.40717511	10.72146336	0	0.513243853	1.71254227	37.08552085	87.00083124	75.30300511	88.71337351
wax	central	1	4	46	1	0	1	front	39201	39202	13.57381467	18.21631105	0.655354373	2.618972282	23.14858851	54.49204742	0.375944107	7.236320297	45.81903727	17.13580559	18.03866449	0	0.611616899	1.912205206	69.34356988	78.86417331	88.64920565	83.3953508
hempa	central	1	4	46	0	0	1	front	39220	39221	11.97566778	15.25639245	71.51158263	0	1.360608672	58.6467889	1.785417618	1.422062653	0.512418491	1.186206868	9.552165968	0	9.668329734	2.58116903	3.658444781	61.25505842	94.39052311	63.83622745
control	central	1	5	46	0	1	1	front	39226	39227	9.372191562	11.92650383	0	0	49.52970374	40.35744589	0.943711486	1.289214182	16.90705021	44.14327248	21.89740368	0	1.121492829	1.093486119	67.38046544	85.78993255	90.39936195	86.88341867
inter	central	1	5	46	0	0	1	front	39232	39233	11.79990258	16.50230113	34.79720833	0.720929972	18.58355432	24.19853412	0.05978486	3.100619758	19.25399882	45.74806027	1.373343639	0	1.882369018	0.603370447	37.89733801	73.04721414	75.950259	74.37151456
wax	central	1	5	46	0	0	0	front	39238	39239	13.04912605	16.72537042	6.333733871	0.44651609	26.01631723	47.85739084	11.83349804	19.0509151	24.78915629	25.72981889	0	0	0.241585904	0.181256838	62.63897155	92.63812483	69.21429133	93.26589776
hempa	central	1	5	46	1	1	1	front	39244	39245	13.89853526	17.69010807	20.96220778	0	0	33.66130967	0	6.373904635	6.257677026	34.67088954	19.29639326	0	0.447592941	0	6.257677026	74.70610384	46.96387101	74.70610384
control	central	1	6	46	na	na	na	na	na	na	na	na	na	na	na	na	na	na	na	na	na	na	na	na	na	na	na	na
inter	central	1	6	46	1	1	0	front	39250	39251	11.3207627	14.75566118	18.83756143	0	38.41917974	58.28086968	0	0.745394857	16.20963907	15.23257628	13.51076565	0	1.021739012	0.713941828	54.62881881	74.25884082	87.9988849	74.97278265
wax	central	1	6	46	1	1	1	front	39256	39257	11.605	13.42589286	32.47984243	0	12.12575508	10.58265801	0.665287658	0.364434395	0	22.89267426	19.14188553	0	14.24746547	28.48231505	12.79104274	33.83976667	78.66023618	62.32208172
hempa	central	1	6	46	0	1	1	front	39262	39263	11.89442254	14.69484407	33.46727874	0.944198934	0	22.4374355	0.016922439	5.631878496	41.3319107	47.60578127	6.899479276	0	0.410440858	1.026500021	41.34883314	75.67509527	82.12603202	77.64579423
control	central	2	1	46	1	1	0	front	38988	38989	11.736552	17.39351102	0	0	36.01752542	12.79797257	6.624964241	1.827960615	18.78108368	31.64176718	16.37271505	0	21.80856353	28.1959334	61.42357334	46.26770037	99.60485192	74.46363376
inter	central	2	1	46	1	1	1	front	38991	38992	11.18071785	17.42318399	18.96142025	0.870000116	2.237083458	25.42487579	0.339348185	4.451296171	7.34283018	19.18134554	34.51791995	0	6.624370701	9.055910302	9.919261822	49.0575175	70.02297273	58.98342791
wax	central	2	1	46	1	1	1	back	39000	39001	12.02860562	19.08285631	17.60270271	7.019990321	3.779545766	24.17684502	2.235946688	1.618112691	14.54010642	9.165545612	1.971913541	0	10.09335266	13.42569047	20.55559887	34.96050333	50.22356778	55.40618412
hempa	central	2	1	46	1	0	1	front	39006	39007	11.81631163	17.56784774	40.42665983	4.120214064	0	34.0297727	0	10.15663161	13.24424867	5.707940894	15.96861061	0	10.36574242	6.457207658	13.24424867	49.89434521	80.00526153	60.47176693
control	central	2	2	46	1	0	1	front	39014	39015	11.16882048	18.06666405	10.03912308	1.369389532	7.263873377	5.03758135	1.732010084	5.055913716	14.1255385	22.6195614	0	0	12.1867441	5.182426136	23.12142196	32.71305646	45.34728915	39.26487213
inter	central	2	2	46	na	0	0	front	39021	39020	12.03523105	20.72034527	16.80057138	0	11.75503539	14.86214552	0	0.638080033	19.35763493	16.17025935	0	0	6.156680317	6.294337219	31.11267032	31.6704849	54.06992202	37.96482212
wax	central	2	2	46	1	0	1	front	39026	39027	12.07670715	18.32191978	23.6132965	0.266580333	1.858034035	39.0038861	1.757298886	5.960376764	12.29077432	13.30064783	7.113910818	0	22.79302457	12.73316305	15.90610724	58.26491069	69.42633912	71.26465407
hempa	central	2	2	46	0	0	0	front	39032	39033	12.40430524	19.77089774	59.78751414	0	0	18.31473484	0	4.063012888	8.659643047	14.75999611	0	0	17.74456249	12.34371823	8.659643047	37.13774384	86.19171968	49.48146206
control	central	2	3	46	1	0	1	front	39038	39039	12.07574653	19.51895955	0	0	39.59957617	30.87130731	3.074056556	1.203013021	14.58760745	12.52627353	3.106260684	0	13.04511597	5.252016053	57.26124018	44.60059387	73.41261683	49.85260992
inter	central	2	3	46	0	1	1	front	39044	39045	11.30348425	17.031285	7.229585455	0	0.848421292	7.642589892	0.388201701	0.94413089	3.276656096	29.44891876	8.357391942	0	20.65444679	5.441308897	4.513279088	38.03563955	40.75470327	43.47694844
wax	central	2	3	46	0	0	0	front	39050	39051	11.63241045	16.73930426	4.021964768	0	23.82771457	14.54285714	0.924514954	2.723744515	18.52972898	10.59902487	0	0	20.09892264	21.01911263	43.28195851	27.86562652	67.40284591	48.88473915
hempa	central	2	3	46	1	1	0	front	39056	39057	13.31384082	19.92338817	14.63541452	3.814000706	0	16.21443788	0.507060056	2.498459719	15.59225523	17.39940747	6.078379775	0	7.944821551	7.054529793	16.09931529	36.11230507	44.75793114	46.98083557
control	central	2	4	46	1	1	1	front	39062	39063	12.46129378	18.98808658	0	0.395767376	11.86541344	9.333547406	3.242087492	2.256195154	23.73196418	19.09015649	13.27554964	0	11.87021541	20.53565067	38.83946511	30.67989905	63.98523015	51.6113171
inter	central	2	4	46	1	0	1	front	39068	39069	10.79234413	16.90750218	5.94272979	1.707166083	0.634519939	28.36008919	0.077505747	0.537320968	45.48108813	25.69932865	11.54493232	0	5.058572867	6.960650555	46.19311382	54.59673881	68.7393488	63.26455545
wax	central	2	4	46	1	0	1	front	39074	39075	13.32096418	19.28348658	8.16165132	0	1.834485056	0.476843043	0.129051848	2.050945968	13.30808948	14.41581282	12.91322934	0	12.91322934	13.45597086	15.27162638	16.94360183	49.25973639	30.39957269
hempa	central	2	4	46	0	0	0	front	39080	39081	10.35496876	16.59976532	33.58661164	0.495174241	0	16.86400046	0.429354426	2.299254659	4.977713628	19.82232759	0	0	13.32556543	6.890084997	5.407068055	38.98558271	52.31924512	46.37084195
control	central	2	5	46	1	1	0	front	39086	39087	11.54853692	17.39660837	0	0	0	0	4.532503502	4.135768058	46.18824016	30.66365096	0	0	12.19740863	26.71212385	50.72074366	34.79941902	62.9181523	61.51154287
inter	central	2	5	46	1	0	na	front	39092	39093	8.557953431	12.57805919	5.666727802	0	1.01219893	12.94571503	1.444110129	9.815286633	30.3615067	37.53548649	22.35743543	0	27.0648379	21.36752369	32.81781576	60.29648815	87.90681689	81.66401184
wax	central	2	5	46	0	0	0	front	39098	39099	10.62934895	15.71526559	16.20916402	1.830032086	6.841668454	29.87319726	0.608784902	0.755457608	3.677427487	30.25501216	0	0	8.517095577	8.980956145	11.12788084	60.88366703	35.85414044	71.69465526
hempa	central	2	5	46	0	0	1	front	39105	39106	11.8115586	19.06495991	39.80812284	6.39707291	2.267494017	25.45239388	0	2.061116078	10.99540272	27.54045004	6.694138536	0	2.848609237	1.003368508	13.26289674	55.05395999	62.61376735	62.45440141
control	central	2	6	46	1	1	1	front	39111	39112	-11.99841929	17.59511033	0	0	-12.01934021	14.53917663	-0.856739954	1.473834678	-35.32736749	20.07569197	-11.68719827	0	-11.68719827	19.16436355	-48.20344765	36.08870328	-71.5778442	55.25306683
inter	central	2	6	46	na	na	na	na	na	na	na	na	na	na	na	na	na	na	na	na	na	na	na	na	na	na	na	na
wax	central	2	6	46	na	0	0	front	39117	39118	9.745785124	14.93384019	5.428153285	0	10.37291074	22.80935825	0.434026142	8.110842728	18.92140421	13.07277588	0	0	13.37905997	12.80950704	29.72834109	43.99297685	48.53555434	56.80248389
hempa	central	2	6	46	1	0	na	front	39122	na	na	na	na	na	na	na	na	na	na	na	na	na	na	na	na	na	na	na
control	central	3	1	46	0	0	0	front	28780	28781	12.73142346	19.43263302	1.64690123	0	8.421015828	23.64627724	5.375128109	4.962235388	32.85116156	23.06698888	0	0	2.397856723	4.063853376	46.6473055	51.67550151	50.69206345	55.73935488
inter	central	3	1	46	0	0	0	front	28774	28775	11.67510416	18.80340466	34.41054214	0.969051232	2.085452328	26.96136404	0.333927014	7.833281882	7.565298791	8.952555078	0	0	11.23545761	8.009374198	9.984678132	43.747201	55.63067788	52.72562643
wax	central	3	1	46	0	0	na	front	28768	28769	12.19706291	19.83841286	13.08373043	0	24.180437	22.59597803	5.862636072	3.337988226	15.18075628	10.99247808	0	0	3.28921607	3.018539499	45.22382935	36.92644433	61.59677585	39.94498383
hempa	central	3	1	46	0	0	na	back	28760	28759	13.62215596	21.89138127	50.98544493	1.286865529	0	9.835178983	0	4.93036817	4.393344004	31.39706847	0	0	4.624719838	7.059764968	4.393344004	46.16261562	60.00350878	54.50924612
control	central	3	2	46	1	0	0	front	28753	28754	11.78448769	18.91375773	0	0	5.708752059	15.5680774	1.903787638	5.646820096	9.982008839	9.952392924	19.18515231	0	19.74731675	6.087729077	17.59454854	31.16729042	56.5270176	37.2550195
inter	central	3	2	46	1	0	0	front	28747	28748	12.42155021	19.79185421	28.32268541	0	5.791427001	22.99092869	1.296804641	1.429826388	2.062299237	16.2498518	5.593507249	0	6.003238016	13.82747421	9.15053088	40.67060687	49.06996156	54.49808109
wax	central	3	2	46	na	0	1	front	28741	28742	11.54616319	17.91228542	25.57442272	0	5.238632963	5.844955458	3.09356012	5.772361156	26.43269244	34.34226513	0	0	5.265547869	19.00833134	34.76488552	45.95958174	65.60485611	64.96791308
hempa	central	3	2	46	0	0	0	back	28735	28736	11.04581654	17.43209797	44.01151224	1.071039287	0.403057053	10.24497259	0	4.711664534	7.802823975	16.17794575	6.731052777	0	2.919781345	10.91466834	8.205881027	31.13458288	61.86822739	43.12029051
control	central	3	3	46	0	0	0	front	28723	28724	12.25767998	19.80522622	0	0	15.93609182	21.34128092	5.153782005	8.395097648	15.87138187	7.67987013	0	0	18.5843741	7.102610455	36.96125569	37.4162487	55.54562979	44.51885916
inter	central	3	3	46	1	1	1	back	28718	28717	10.41709417	15.8295599	18.43322623	0	0.192759168	5.480412533	0	4.910251941	9.53438821	24.41816197	0	0	13.40306977	14.73407071	9.727147379	34.80882644	41.56344338	49.54289715
wax	central	3	3	46	0	0	0	front	28711	28712	12.50799113	19.06397208	7.643434732	0	27.52637659	15.16774475	3.871646772	12.7295256	5.44769606	17.80323873	0	0	9.931844436	12.98926401	36.84571942	45.70050908	54.42099859	58.68977309
hempa	central	3	3	46	1	1	1	front	28705	28706	12.33025001	19.79012499	60.08703268	2.10667924	0.233118571	19.33592109	0	21.64849405	1.121801175	13.56763505	0	0	11.06106972	3.957943514	1.354919746	54.55205019	72.50302215	60.61667294
control	central	3	4	46	1	1	na	back	28699	28700	14.82826251	23.14291899	0	0	0	0	0	0	0	0	0	0	0	0	0	0	0	0
inter	central	3	4	46	1	1	0	front	28687	28688	9.952474636	16.1954164	13.8725113	0	0	2.999967202	0	0.549313722	13.90371449	20.76653681	8.070189196	0	40.04136464	21.6286508	13.90371449	24.31581773	75.88777962	45.94446854
wax	central	3	4	46	0	0	0	back	28693	28694	11.3722796	18.92847339	0	0	0	0	0	0	0	0	0	0	0	0	0	0	0	0
hempa	central	3	4	46	0	0	0	front	28681	28682	10.84714497	17.73476953	61.69867183	0.736877802	3.10787203	34.60580419	0.10869165	11.77238237	1.511182148	21.76953619	0	0	10.67728399	7.347986782	4.727745828	68.14772275	77.10370165	76.23258734
control	central	3	5	46	1	na	1	front	28675	28676	14.28172154	22.46946311	2.307396402	0	25.98558598	24.2910702	0.901111008	0.088548576	24.04638115	27.81806618	22.46022204	0	3.728291508	1.137009079	50.93307813	52.19768495	79.42898808	53.33469403
inter	central	3	5	46	1	0	1	front	28668	28669	13.5531998	21.11533337	19.19558695	0	6.119635126	7.089321317	0	1.091053434	6.888480789	29.41378657	0	0	4.76826023	11.713082	13.00811592	37.59416132	36.97196309	49.30724332
wax	central	3	5	46	1	0	1	front	28662	28663	11.13756271	15.9316741	9.016382886	0	34.51855954	32.41712089	2.477525051	1.589653471	3.680997398	13.43856939	5.500244713	0	3.411684398	3.644839755	40.67708199	47.44534375	58.60539399	51.0901835
hempa	central	3	5	46	1	1	0	front	28652	28653	11.98896859	18.07845195	16.59233009	0	0.845261564	15.55325016	0	3.745496875	21.66761912	28.27840643	7.349120416	0	9.39413716	9.803178485	22.51288069	47.57715347	55.84846835	57.38033196
control	central	3	6	46	1	0	1	front	28646	28647	13.3372807	20.13788669	0	0	14.61839602	11.95561033	1.761520946	0.828150722	3.607699375	19.51941155	15.12941379	0	0.878532645	3.14084103	19.98761635	32.30317261	35.99556278	35.44401364
inter	central	3	6	46	0	1	1	front	28640	28641	10.9245108	20.00770933	26.77934452	0	8.859677354	45.02299651	0.218751257	7.09652555	21.36202411	17.87371133	30.56483083	0	22.69799922	4.480139275	30.44045272	69.99323339	110.4826273	74.47337266
wax	central	3	6	46	na	0	1	front	28634	28635	9.6938748	17.88781688	0	0	5.24315706	16.56588064	4.994819345	3.351056687	15.02526612	14.70438143	4.851460065	0	13.1517348	6.431040571	25.26324253	34.62131876	43.26643739	41.05235933
hempa	central	3	6	46	1	1	1	front	28628	28629	15.8525641	24.24945531	34.2871833	1.863911931	3.324727607	18.26979822	0	3.511925056	0.989804402	11.75796143	15.34196823	0	4.939067081	5.954393865	4.314532009	33.53968471	58.88275062	41.35799051
control	south	4	1	46	0	0	0	front	28453	28454	10.15111639	17.42330689	3.348121072	0.919520178	25.83558028	18.70233169	7.043723932	7.855082893	13.19399692	12.90726475	0	0	2.296524667	4.034076764	46.07330113	39.46467934	51.71794687	44.41827628
inter	south	4	1	46	1	1	0	front	28459	28460	11.81051862	17.99325677	15.94441314	5.583253345	6.574879715	30.15461317	0.214672665	3.134435323	14.20471759	11.63259709	24.51861528	0	9.902468899	6.726423173	20.99426997	44.92164559	71.35976728	57.2313221
wax	south	4	1	46	1	1	0	front	28465	28466	13.91269466	19.84092297	1.445057407	1.913477067	6.116751675	21.58580487	0.338656153	3.316444608	1.389570618	23.6149416	81.02738593	0	0	2.665717548	7.844978446	48.51719108	90.31742178	53.09638569
hempa	south	4	1	46	1	na	1	front	28472	28473	13.01610201	20.26688235	40.08684038	0.557159055	0.231151076	5.725544802	0	0.86917909	1.847209844	17.49706025	4.704853232	0	1.14729003	1.588972307	2.07836092	24.09178414	48.01734456	26.23791551
control	south	4	2	46	1	0	0	front	28478	28479	11.81724356	17.54440582	1.901338201	1.434229121	14.08471608	29.85129658	0.919344043	0.655295342	24.60337055	15.00177374	23.28529207	0	2.205027136	2.256779469	39.60743067	45.50836566	66.99908808	49.19937425
inter	south	4	2	46	0	0	0	front	28484	28485	11.2261533	19.07175103	20.37544147	0	3.719084686	15.00636806	0.136855786	0.37299942	21.89207907	28.19588556	0	0	8.613496557	2.42404202	25.74801954	43.57525304	54.73695757	45.99929506
wax	south	4	2	46	1	0	1	back	28490	28491	12.19323327	19.78674493	8.332920851	0.763825212	14.82077901	12.94106744	0.579015739	0.620541346	10.51357948	24.44519536	8.167487782	0	0	1.60851928	25.91337423	38.00680414	42.41378286	40.37914863
hempa	south	4	2	46	0	0	0	back	28496	28497	11.97181437	19.4318959	68.96287487	2.783872974	0.620997449	7.688478351	0.343598309	7.609972701	2.68476014	24.15166384	0	0	0	1.150480321	3.649355898	39.4501149	72.61223077	43.38446819
control	south	4	3	46	0	0	0	front	28508	28509	12.60865897	20.29321935	15.20956511	6.725941071	10.46396485	26.22897804	22.98778235	22.73306876	5.209680586	3.837968826	0	0	0	1.277188687	38.66142778	52.80001563	53.87099289	60.80314539
inter	south	4	3	46	1	0	1	front	28514	28515	13.22859316	20.12994231	40.70007712	5.799019906	8.480966045	22.21233902	0.266107124	6.452821224	9.070709457	30.84722353	35.10988209	0	5.247104435	0	17.81778263	59.51238377	98.87484628	65.31140368
wax	south	4	3	46	0	0	na	back	28522	28523	12.01516558	19.28356	52.63862309	20.1433049	17.70341068	11.82712703	2.054493048	10.01813156	12.12357865	12.66972986	0	0	0	2.688215107	31.88148238	34.51498845	84.52010547	57.34650845
hempa	south	4	3	46	0	1	1	front	28528	28529	10.34184424	17.71720577	67.51822944	0.390499861	1.797214505	4.689525179	0.301685695	9.354460427	1.068175419	22.58217788	0	0	2.519179581	8.460307835	3.167075618	36.62616349	73.20448464	45.47697119
control	south	4	4	46	1	0	1	front	28534	28535	14.0077708	20.86050486	0.144447881	0	14.32245592	24.73347709	7.31147541	2.209714955	17.89916486	30.53666481	27.0106712	0	1.948963811	5.620730733	39.5330962	57.47985685	68.63717909	63.10058758
inter	south	4	4	46	na	na	0	front	28540	28541	12.11499522	20.74386998	48.00438243	0.908158781	5.482314002	36.52258423	0.416857219	0.564518567	5.154454318	11.56484175	0	0	7.522019076	9.900348988	11.05362554	48.65194454	66.58002704	59.46045231
wax	south	4	4	46	0	0	0	back	28549	28550	10.597199	17.45465435	0	0	11.62142022	16.18008364	0.212459184	7.698063658	31.79255324	21.0398992	0	0	29.03946523	10.80483464	43.62643264	44.91804649	72.66589787	55.72288113
hempa	south	4	4	46	1	0	0	front	28555	28556	10.63703716	17.07494543	31.81992562	3.372627725	0	6.789088754	0.557415402	8.48326623	8.335386119	11.36368248	0	0	4.405479659	5.54470997	8.892801521	26.63603747	45.11820679	35.55337516
control	south	4	5	46	0	0	0	back	28562	28563	11.82497729	19.56170683	1.392967386	0.980179855	48.00169519	8.290362756	0.887116893	2.4539122	20.18427626	41.74332852	9.956357997	0	0	8.310918282	69.07308833	52.48760348	80.42241372	61.77870162
inter	south	4	5	46	1	0	1	front	28568	28569	13.48999575	21.62019913	33.34248248	0.160796463	4.981634217	25.04993749	0.928713165	1.442412219	14.6620291	28.06532413	20.47653544	0	8.551150467	2.412852846	20.57237648	54.55767384	82.94254487	57.13132315
wax	south	4	5	46	0	na	0	front	28574	28575	11.47528878	18.1356728	3.33144913	0	52.53493064	35.3502507	3.736032429	5.903703473	28.63718981	9.65703	2.624716589	0	0	9.517274029	84.90815288	50.91098417	90.86431859	60.4282582
hempa	south	4	5	46	0	1	1	front	28580	28581	14.2610873	21.91428593	66.25083445	6.284914786	4.031242451	30.61436517	0.080336096	1.872214837	1.479499286	16.62064828	0	0	0	2.054787582	5.591077833	49.10722828	71.84191228	57.44693065
control	south	4	6	46	1	1	0	back	28592	28593	12.52203372	20.50345495	3.073595771	2.289635653	26.37611158	12.79864325	7.311093852	9.701469069	15.21462584	12.62264702	5.230265108	0	1.075294965	3.871018464	48.90183127	35.12275933	58.28098711	41.28341345
inter	south	4	6	46	na	0	1	front	28598	28599	12.08420132	18.4288722	42.87689894	0.932720863	4.56508662	38.55279905	0.33419375	5.113739672	9.594861692	10.3552597	1.257523338	0	3.490415005	2.681619831	14.49414206	54.02179842	62.11897934	57.63613911
wax	south	4	6	46	0	0	0	front	28604	28605	12.50189762	20.34160115	1.447079567	0	26.39219739	13.07410752	2.62952778	0.369061368	15.13186319	23.83734814	0	0	14.40146314	16.76591523	44.15358836	37.28051703	60.00213106	54.04643226
hempa	south	4	6	46	1	0	na	front	28618	28619	12.56357816	21.07206428	20.13195601	0	14.29304428	16.81202172	0	4.594271053	6.708348908	33.83903218	23.89547725	0.703800096	2.212443508	9.14645955	21.00139318	55.24532495	67.24126995	65.0955846
control	south	5	1	46	1	na	1	back	28137	28138	11.45181167	18.46058248	0	0	37.36008085	64.96943817	1.448658224	0.508529292	13.13288309	2.141405876	25.81637838	0	9.223521463	0	51.94162217	67.61937334	86.98152201	67.61937334
inter	south	5	1	46	0	0	1	front	28143	28144	13.73083372	22.09705908	5.009499912	0	6.134139064	24.32502776	2.422359957	3.047311947	50.67768124	25.69776083	0	0	5.161749111	2.225156016	59.23418026	53.07010054	69.40542928	55.29525656
wax	south	5	1	46	0	0	na	front	28149	28150	9.995207207	16.59225851	8.21144526	0	33.09470339	18.65680077	1.957237043	0.872900043	24.77294336	52.0691221	0	0	3.059024524	1.30062503	59.8248838	71.59882291	71.09535359	72.89944794
hempa	south	5	1	46	1	0	1	front	28155	28156	14.88712218	23.38431462	25.45566278	0.382453425	0.88452554	10.17232009	0	3.394070099	23.30330899	28.09280281	16.77407453	0	1.280168728	14.16527596	24.18783453	41.659193	67.69774057	56.20692238
control	south	5	2	46	1	1	1	front	28161	28162	12.57693659	18.0713385	0	0.819605335	2.959894168	26.92473992	1.556281137	11.21264967	26.07243367	27.57331053	42.71929106	0	2.53251455	0.990256581	30.58860898	65.71070012	75.84041458	67.52056204
inter	south	5	2	46	1	0	1	front	28167	28168	10.88297966	16.65585432	0	0	0	0	0	0	0	0	0	0	0	0	0	0	0	0
wax	south	5	2	46	na	na	na	na	na	na	na	na	na	na	na	na	na	na	na	na	na	na	na	na	na	na	na	na
hempa	south	5	2	46	0	1	1	front	28173	28174	10.63422175	16.67682322	59.68266636	0.309217505	1.002601467	50.98889103	0.359117418	3.971428303	11.52468954	21.10597691	12.03017214	0	5.457852927	9.685364467	12.88640843	76.06629623	90.05709984	86.0608782
control	south	5	3	46	0	0	0	front	28179	28180	12.38820094	18.66384092	4.535326685	6.103714253	57.16202156	62.20623285	13.30740741	1.494841389	11.89890545	13.86873241	0	0	11.99831939	1.326651805	82.36833443	77.56980665	98.9019805	85.00017271
inter	south	5	3	46	0	0	0	front	28186	28187	10.18879513	15.3531559	17.59280123	0	7.941155419	35.60126229	2.591382999	7.993805644	9.178195853	22.80704369	26.29290806	0	3.877465002	1.734632516	19.71073427	66.40211162	67.47390856	68.13674413
wax	south	5	3	46	1	0	0	back	28192	28193	12.05798895	18.7983136	5.662745339	0	0.586337482	0.626948057	3.200106009	4.294458191	29.84232187	32.85425413	7.903509483	0	3.423952445	5.136452151	33.62876536	37.77566037	50.61897263	42.91211252
hempa	south	5	3	46	1	0	na	front	28198	28199	12.65688501	20.65937652	10.63106528	0	7.227348856	34.8438847	0	13.64731608	15.64495612	13.55038792	48.85533532	16.81482727	0	3.255923971	22.87230497	62.0415887	82.35870556	82.11233994
control	south	5	4	46	1	1	0	front	28204	28205	12.98229414	19.48735304	0	0	38.19829154	45.56802857	2.723256516	4.767035551	6.69544149	17.97429541	8.447977056	0	12.01873607	6.075452587	47.61698955	68.30935953	68.08370268	74.38481212
inter	south	5	4	46	1	0	na	front	28210	28211	10.41571185	16.89600813	12.34797857	0	6.902542716	19.63935543	0.210284333	1.081823778	7.447042094	15.46627682	0	0	12.88172059	9.397423496	14.55986914	36.18745603	39.78956831	45.58487953
wax	south	5	4	46	0	0	1	front	28222	28223	11.04773376	18.42782641	4.259246431	1.255857388	0	6.02750826	2.436947624	0	48.85700431	40.33986457	0	0	11.9088028	7.999338361	51.29395194	46.36737283	67.46200117	55.62256858
hempa	south	5	4	46	0	0	0	back	28216	28217	11.1442479	18.39363255	49.40247684	0	1.873037073	26.68763282	0.255089559	2.131838558	11.32735171	23.74823559	0	0	7.779239756	3.699937179	13.45547834	52.56770696	70.63719494	56.26764414
control	south	5	5	46	1	0	0	back	28228	28229	11.11213851	17.48038102	0	0	0	0	0	0	0	0	0	0	0	0	0	0	0	0
inter	south	5	5	46	na	1	1	front	28234	28235	13.28736202	19.6936414	39.35404135	3.185936327	4.263262382	34.06173597	0.483983789	5.711138839	19.52256637	30.47308761	22.25961532	0	2.096993532	7.750556205	24.26981254	70.24596243	87.98046274	81.18245496
wax	south	5	5	46	1	1	1	front	28240	28241	13.00369519	19.52775518	3.192458384	1.020253365	15.9490331	6.068317447	2.370279032	3.114710665	13.91208077	34.64459928	34.32177827	0	11.68512957	15.19910431	32.23139291	43.82762739	81.43075913	60.04698507
hempa	south	5	5	46	1	0	na	front	28246	28247	9.864463338	15.58480213	62.63583028	0	2.434881009	44.02891143	0	1.157601648	0.166420195	3.122642629	18.47056659	0	7.692956815	12.45825599	2.601301204	48.30915571	91.40065489	60.7674117
control	south	5	6	46	0	0	0	front	28254	28255	12.50776526	20.48032453	0	0	30.95788425	29.54763795	1.017659128	1.519950614	5.451147408	17.59494326	0	0	19.9383972	8.401135671	37.42669079	48.66253183	57.36508799	57.0636675
inter	south	5	6	46	0	0	0	front	28269	28270	10.62913671	17.95170629	0	0	0	0	0	0	0	0	0	0	0	0	0	0	0	0
wax	south	5	6	46	0	na	0	front	28275	28276	12.56289384	20.01432249	7.955611781	1.978605203	38.26687019	40.39039991	0.430160611	6.004328587	28.20474193	32.88154285	0	0	3.881791138	1.746874181	66.90177273	79.27627135	78.73917565	83.00175073
hempa	south	5	6	46	na	0	1	back	28261	28262	11.82299941	17.96565883	45.62529567	0	1.098016913	28.03075363	0.198007346	0.461012223	14.8810842	38.26109278	5.10009789	0	1.758347169	2.028745959	16.17710846	66.75285863	68.66084919	68.78160459
control	south	6	1	46	1	0	1	back	28439	28440	11.26404556	18.48168645	0	0	2.906575379	22.85439713	0.126434672	3.314326138	16.85821476	15.82789987	52.56721851	2.833727873	2.668702377	6.183329027	19.89122481	41.99662313	75.1271457	51.01368003
inter	south	6	1	46	1	0	na	front	28433	28434	10.48068907	17.64246148	0	0	0	0	0	0	0	0	0	0	0	0	0	0	0	0
wax	south	6	1	46	1	1	0	back	28425	28426	11.15056527	16.91833425	3.208271325	0	0.659042845	7.386345181	1.575781311	12.56543194	23.17521736	30.69061153	8.520717475	0	1.256520717	3.28602661	25.41004151	50.64238866	38.39555103	53.92841527
hempa	south	6	1	46	1	0	1	front	28418	28419	11.20335689	18.80105006	66.93672011	0	2.545640969	37.79067385	0.306840652	7.01696085	8.272196701	13.58697978	6.54328221	0	1.238600807	10.92481197	11.12467832	58.39461448	85.84328145	69.31942645
control	south	6	2	46	1	1	1	front	28412	28413	11.15757447	17.47517788	1.113154319	2.170398521	35.26270988	37.10945157	4.60622166	6.342782587	13.29632823	38.82214199	38.11871463	0	3.670271686	4.488342829	53.16525976	82.27437614	96.0674004	88.93311749
inter	south	6	2	46	1	0	0	front	28406	28407	11.73676562	19.88887255	44.83495804	0	15.48138746	20.75898219	0.204266817	1.646803009	16.22513849	12.52573279	2.393165372	0	1.117435996	4.635778702	31.91079277	34.93151799	80.25635218	39.5672967
wax	south	6	2	46	0	na	0	front	28400	28401	12.18797424	19.29515588	1.779115696	0	50.66137158	46.64630836	1.14461715	0.351063023	6.563588576	8.393653616	0	0	5.000261359	8.587573168	58.36957731	55.391025	65.14895436	63.97859817
hempa	south	6	2	46	1	1	1	front	28393	28394	11.69383735	17.36971575	33.47476528	1.571886844	0.639265235	26.6438213	0.128578569	12.12252881	6.110101949	9.944083206	36.75143626	0	2.570765237	3.742561666	6.877945752	48.71043331	79.67491253	54.02488182
control	south	6	3	46	1	1	1	back	28380	28381	11.80567903	19.49258176	0	0	31.5798928	41.42468181	4.224292787	0.996408221	1.138843048	12.02154211	0	0	1.259036409	5.351065333	36.94302864	54.44263214	38.20206505	59.79369748
inter	south	6	3	46	0	0	0	front	28374	28375	11.48605065	19.21376275	37.68590335	0.573447451	17.34148921	26.81950924	0.487548675	5.583533628	20.64539632	21.0600911	0	0	2.224473989	11.81022893	38.4744342	53.46313397	78.38481154	65.84681035
wax	south	6	3	46	0	0	0	front	28368	28369	10.38875681	16.9940445	0	0	0	0	0	0	0	0	0	0	0	0	0	0	0	0
hempa	south	6	3	46	1	0	1	front	28358	28359	10.77127919	17.01488986	61.65846819	0	2.423744207	16.74857273	1.159333338	1.880559763	7.94263496	38.30448742	25.28042774	0	1.216678489	6.313135481	11.52571251	56.93361991	99.68128692	63.24675539
control	south	6	4	46	0	1	1	front	28350	28351	13.033776	20.20027124	0	0	52.84640915	32.80683256	3.64862974	3.284328828	5.776459916	21.6875929	12.34201246	0	6.566967535	1.205370897	62.2714988	57.77875429	81.1804788	58.98412519
inter	south	6	4	46	0	0	0	front	28344	28345	11.9704747	18.16677292	37.88923545	0	6.474618168	23.25901662	0.431732511	0.954584229	19.7551005	25.36909271	0	0	9.833127339	10.36394036	26.66145118	49.58269355	74.38381397	59.94663391
wax	south	6	4	46	1	0	1	front	28338	28339	11.04525047	18.64612855	8.66879783	0.916886769	26.51877684	29.06718066	0.906584003	0.568610515	15.25150957	20.45766573	1.637637638	0	0.970260583	1.452539723	42.67687042	50.09345691	53.95356647	52.4628834
hempa	south	6	4	46	0	0	0	front	28332	28333	0	0	na	na	na	na	na	na	na	na	na	na	na	na	na	na	na	na
control	south	6	5	46	na	na	na	na	na	na	na	na	na	na	na	na	na	na	na	na	na	na	na	na	na	na	na	na
inter	south	6	5	46	1	0	na	front	28326	28327	12.04628098	18.91132607	60.12360951	0	0.737170221	16.15580196	0	4.06540497	2.848674721	35.11340417	9.213047881	0	9.296149368	7.815791589	3.585844941	55.3346111	82.2186517	63.15040269
wax	south	6	5	46	0	0	0	back	28320	28321	11.02602961	16.99603311	0	0	0	0	0	0	0	0	0	0	0	0	0	0	0	0
hempa	south	6	5	46	1	1	1	front	28314	28315	13.46127578	19.56336689	64.05290268	0	3.542911356	20.98086103	0	20.45625696	3.445446212	28.72432697	3.366741964	0	7.745809685	13.08957637	6.988357567	70.16144497	82.15381189	83.25102133
control	south	6	6	46	0	0	1	back	28308	28309	11.28025841	18.1497343	0	0	0	0	0	0	0	0	0	0	0	0	0	0	0	0
inter	south	6	6	46	0	0	0	front	28303	28304	11.27406261	16.52104022	41.97775562	0	5.407221026	8.797683268	0	4.395093686	6.96941133	32.34041862	0	0	4.923055508	9.827994173	12.37663236	45.53319558	59.27744349	55.36118975
wax	south	6	6	46	1	1	0	front	28291	28292	12.24624689	19.09352693	14.15820652	0	24.30885466	39.27497282	9.172397569	5.36343235	23.95171072	24.8280138	0	0	13.30445223	2.286708072	57.43296295	69.46641898	84.8956217	71.75312705
hempa	south	6	6	46	na	1	1	front	28288	28289	11.78044256	16.82573174	19.421452	0	0.607235126	8.79668229	0	4.810022216	23.82196507	26.8074336	6.069196166	0	1.416153862	2.896108743	24.42920019	40.4141381	51.33600222	43.31024684
control	north	7	1	46	1	1	1	front	17695	17696	13.45419957	19.49201519	0	0	0	0	1.819492968	7.402863578	19.65732216	22.47744774	15.56552907	0	11.38042865	15.63289385	21.47681513	29.88031132	48.42277285	45.51320517
inter	north	7	1	46	0	0	0	front	17701	17702	15.35077601	24.91287929	63.99957419	10.64219804	2.874941852	14.02089451	0.183447976	12.61520631	2.625872581	12.14660733	0	0	12.59447644	4.071374909	5.684262409	38.78270815	82.27831304	53.49628111
wax	north	7	1	46	0	1	na	front	17707	17708	10.62842283	15.62316313	0	0	0.39417193	0.659014921	7.082970099	16.67388592	29.85715966	23.07190978	1.155720343	0	17.51440104	6.045810669	37.33430169	40.40481062	56.00442307	46.45062129
hempa	north	7	1	46	0	0	0	front	17713	17714	13.48509203	18.52763342	3.725631318	3.315341586	0.12890417	11.65888747	0	0.679571927	8.145139188	21.30751366	24.19866617	0	10.99540312	14.64150766	8.274043357	33.64597305	47.19374397	51.60282229
control	north	7	2	46	1	0	na	front	17719	17720	11.87440197	19.32948994	0.576409794	0.448269828	1.304893131	2.497516556	1.513760725	10.55480103	26.29078803	16.20613006	0	0	15.08928249	12.12643024	29.10944189	29.25844765	44.77513417	41.83314771
inter	north	7	2	46	1	na	na	front	17725	17726	13.4896462	19.85552011	18.88665832	0	0	9.296007084	0.370134619	0.149935598	13.77760709	31.30345858	21.91276513	0	24.93397557	11.28001228	14.1477417	40.74940126	79.88114073	52.02941354
wax	north	7	2	46	0	0	0	back	17731	17732	11.90851767	20.04829731	5.37600018	0.686783419	19.56302739	8.704792497	1.857704224	4.499130128	13.87283074	8.059730512	0	0	10.27676059	10.78124399	35.29356235	21.26365314	50.94632313	32.73168054
hempa	north	7	2	46	0	0	0	front	17737	17738	10.48902147	18.02146723	14.69824243	0	0	8.461227318	0.318927238	3.580135424	55.54400693	37.01090403	0	0	17.58489833	4.545771158	55.86293417	49.05226678	88.14607492	53.59803793
control	north	7	3	46	1	1	1	front	17743	17744	13.59921532	20.42286351	1.312540191	0.783256626	14.52328531	27.40829984	1.729932992	0.826690628	4.596819113	12.85550153	13.49558104	0	10.31337928	16.12971261	20.85003741	41.090492	45.97153792	58.00346124
inter	north	7	3	46	1	1	1	front	17749	17750	12.38804107	15.78949074	12.79032416	0.366559625	7.899985892	32.34904141	12.24087599	6.724586796	2.218845974	24.88577207	5.793243405	0	5.244554896	2.691400684	22.35970786	63.95940028	46.18783031	67.01736059
wax	north	7	3	46	1	0	1	front	17756	17757	12.76181644	17.8824903	2.558185007	0.594401643	20.82543651	45.69766746	3.053317588	1.962017323	8.9077677	2.157182076	46.76770492	0	3.643750876	7.304851865	32.7865218	49.81686686	85.7561626	57.71612037
hempa	north	7	3	46	1	1	1	front	17762	17763	12.79722997	19.10084164	3.855034579	0	0	7.265272876	0.155052211	5.751797259	21.24257275	31.73579465	18.61466167	0	17.26285268	17.44303054	21.39762496	44.75286478	61.13017389	62.19589532
control	north	7	4	46	0	0	1	back	17769	17770	12.72890479	19.7632338	0	0	0	0	0	0	0	0	0	0	0	0	0	0	0	0
inter	north	7	4	46	0	1	0	back	17775	17776	11.11047454	18.76953184	7.202672631	1.153093996	0	10.87337298	0	0.11142733	44.86737663	39.02712414	0	0	16.0803639	13.2542875	44.86737663	50.01192445	68.15041316	64.41930594
wax	north	7	4	46	1	1	1	back	17781	17782	12.70081158	17.13244358	3.088276572	1.930012034	8.975296882	6.660970141	7.69582697	6.879744489	10.85405556	26.13555485	0	0	0	0	27.52517941	39.67626948	30.61345598	41.60628151
hempa	north	7	4	46	0	0	1	back	17787	17788	10.98101037	16.97100485	21.12908441	2.269442554	0	7.340476528	1.585148563	5.752557959	15.20905616	29.1247372	13.95756274	0	0	8.85002702	16.79420472	42.21777169	51.88085186	53.33724126
control	north	7	5	46	1	1	1	front	17794	17795	14.19931551	20.86563207	0	0	2.00703123	20.77906595	0.485949296	1.258602454	14.0995831	14.60099082	27.38355841	0	3.714102924	5.458800945	16.59256363	36.63865923	47.69022496	42.09746017
inter	north	7	5	46	0	na	0	front	17800	17801	12.74541164	19.58544599	5.08088605	4.48072852	0	4.50579026	5.424512691	3.212116575	9.60408296	11.28820668	2.55114615	0	22.88187271	12.30731015	15.02859565	19.00611351	45.54250056	35.79415219
wax	north	7	5	46	0	0	1	front	17806	17807	13.39877997	20.14393501	0	0	0	13.70281324	2.877761888	0	51.52868294	47.60790745	11.29230091	0	18.61423718	15.93011036	54.40644483	61.31072069	84.31298292	77.24083105
hempa	north	7	5	46	na	0	1	front	17812	17813	12.87610007	20.88534554	37.69656212	5.730225883	2.797126275	39.52817848	0.03566488	3.494873433	8.90905996	8.601385493	15.3106357	0	7.870995807	6.802098597	11.74185112	51.62443741	72.62004474	64.15676189
control	north	7	6	46	0	0	0	back	17818	17819	14.03368386	20.30803266	0	0	0	0	0	0	0	0	0	0	0	0	0	0	0	0
inter	north	7	6	46	1	1	0	front	17824	17825	11.21798542	16.51746135	30.07327555	0	0.681180979	0	0.749130733	2.009734257	6.646067485	46.63086539	0	0	14.26608144	15.35044584	8.076379196	48.64059965	52.41573618	63.99104549
wax	north	7	6	46	0	0	na	front	17830	17831	13.05248265	20.83426447	0.3100614	0	0.25380313	0	0.194269063	0	27.35405252	11.18696368	0	0	35.96142534	26.91597604	27.80212471	11.18696368	64.07361145	38.10293972
hempa	north	7	6	46	0	0	0	front	17836	17837	11.34711047	17.98940846	5.141362004	0	0	0	0	0	57.00884168	26.17560185	0	0	35.87694281	44.65321355	57.00884168	26.17560185	98.02714649	70.82881539
control	north	8	1	46	na	na	na	na	na	na	na	na	na	na	na	na	na	na	na	na	na	na	na	na	na	na	na	na
inter	north	8	1	46	1	0	1	front	17570	17571	10.67944315	16.96850435	10.72124585	0	13.66946729	12.38733575	4.999126181	5.365832382	19.55283962	15.2479648	1.696236997	0	8.250173662	8.525408242	38.22143309	33.00113293	58.8890896	41.52654118
wax	north	8	1	46	na	na	na	na	na	na	na	na	na	na	na	na	na	na	na	na	na	na	na	na	na	na	na	na
hempa	north	8	1	46	1	1	1	front	17576	17577	14.30123185	21.5137068	40.50062977	0	3.278199414	20.15214362	0.575185159	5.168765152	0.493306459	51.82850504	51.02348376	0	2.604522484	6.908231136	4.346691033	77.14941381	98.47532705	84.05764495
control	north	8	2	46	1	1	1	front	17583	17584	13.93249389	20.71584233	0	0	0	0	0	0	0	0	0	0	0	0	0	0	0	0
inter	north	8	2	46	na	na	na	na	na	na	na	na	na	na	na	na	na	na	na	na	na	na	na	na	na	na	na	na
wax	north	8	2	46	1	0	1	front	17586	17587	11.4080788	17.21659794	9.922520265	0	4.537422968	7.029927782	4.353440561	3.715063326	26.07781216	33.60112351	6.587951006	0	11.1230726	4.224230278	34.96867568	44.34611462	62.60221955	48.57034489
hempa	north	8	2	46	1	0	1	front	17592	17593	10.67003095	16.40444136	40.49144115	0	6.345096543	29.64884521	0.307376257	4.569881021	1.733292779	37.0569739	7.05251301	0	10.7299445	7.206889207	8.38576558	71.27570013	66.65966424	78.48258934
control	north	8	3	46	0	0	0	front	17598	17599	11.24392316	19.12066323	5.188674727	0	39.57571733	45.8863459	5.00477314	9.080696478	4.678794806	13.16033091	0	0	19.22458024	7.733085862	49.25928527	68.12737328	73.67254024	75.86045915
inter	north	8	3	46	1	0	1	front	17605	17606	12.27120852	19.04270474	49.97524808	0	15.18254184	62.86023083	0	5.474968155	13.09362164	28.23031834	14.11071319	0	3.125954717	3.099107246	28.27616348	96.56551732	95.48807948	99.66462456
wax	north	8	3	46	1	0	1	front	17611	17612	16.4039042	23.45107743	4.938439117	0	0.781035153	14.28255027	0.679271615	4.504369635	43.03931344	32.00707919	11.61061394	0	8.008063549	7.463909365	44.4996202	50.7939991	69.05673681	58.25790846
hempa	north	8	3	46	1	0	1	front	17617	17618	15.63625011	23.31191427	27.0026034	0	0	0	0.658788554	16.736926	7.138070223	34.97318666	7.252293958	0	12.87019098	13.41943856	7.796858777	51.71011267	54.92194711	65.12955123
control	north	8	4	46	na	na	na	na	na	na	na	na	na	na	na	na	na	na	na	na	na	na	na	na	na	na	na	na
inter	north	8	4	46	0	1	1	front	17624	17625	11.73263451	19.58711647	16.60665924	0	2.932327788	6.123877545	0	4.364885876	10.03303055	26.58608502	12.17785105	0	12.19488604	8.430415667	12.96535834	37.07484844	53.94475467	45.50526411
wax	north	8	4	46	1	1	1	front	17630	17631	13.63935499	20.27020583	1.027655533	0	0	0	1.16927685	0.975151196	8.766639837	35.94757462	20.77722206	0	4.198451376	4.401058506	9.935916688	36.92272582	35.93924566	41.32378432
hempa	north	8	4	46	0	0	0	front	17636	17637	11.81304723	19.0386141	25.42272787	0	0	8.442097992	0	4.896546772	31.83052021	32.9059113	0	0	4.487033512	1.587958325	31.83052021	46.24455607	61.74028159	47.83251439
control	north	8	5	46	0	0	0	front	17642	17643	10.77980541	16.68556499	0	0	32.50657652	42.3168793	4.621347606	2.82910742	3.644465899	3.308838289	0	0	14.01592231	3.54810155	40.77239003	48.45482501	54.78831234	52.00292656
inter	north	8	5	46	0	1	1	back	17648	17649	10.80511077	18.94232639	14.11868438	0	10.43378265	5.765307338	0.163065201	1.733331622	13.37240878	35.91191464	0	0	8.748155889	7.175289026	23.96925663	43.4105536	46.8360969	50.58584263
wax	north	8	5	46	1	1	1	front	17654	17655	13.56020181	18.23503196	8.145790329	0	0	0	1.378088551	12.97009367	19.34501072	40.47827258	30.77210298	0	9.753472034	4.512041403	20.72309927	53.44836624	69.39446461	57.96040765
hempa	north	8	5	46	na	na	na	na	na	na	na	na	na	na	na	na	na	na	na	na	na	na	na	na	na	na	na	na
control	north	8	6	46	na	0	0	front	17661	17662	11.10047349	18.25614366	0	0	1.171640409	11.17532783	3.289673882	0.079602933	67.02163115	55.93136616	0	0	5.852405832	5.521031995	71.48294544	67.18629692	77.33535127	72.70732892
inter	north	8	6	46	1	0	1	front	17667	17668	12.0911991	19.35854166	38.28395242	0	7.012920309	19.18555249	0.54728495	3.128084356	9.084147214	30.85172606	23.53121716	0	5.259259607	9.038095125	16.64435247	53.1653629	83.71878166	62.20345803
wax	north	8	6	46	0	0	0	front	17680	17681	10.71023575	16.69665666	0	0	10.9973962	20.26333814	2.682328514	3.139470958	45.29232006	29.97612515	0	0	20.50300985	17.25110439	58.97204478	53.37893425	79.47505463	70.63003864
hempa	north	8	6	46	0	1	0	back	17686	17687	12.86045601	21.43901372	9.218265123	0	0	0.618873956	0	0	39.93101129	48.80401501	0	0	22.29632226	1.044639464	39.93101129	49.42288896	71.44559867	50.46752843
control	north	9	1	46	na	na	na	na	na	na	na	na	na	na	na	na	na	na	na	na	na	na	na	na	na	na	na	na
inter	north	9	1	46	na	na	1	front	17986	17987	10.51068544	16.06372863	45.56695579	0	11.71884916	47.62501605	2.832487131	2.311896693	23.29014174	14.95070261	5.195860659	0	4.227311191	2.287471318	37.84147803	64.88761536	92.83160567	67.17508668
wax	north	9	1	46	0	0	0	back	17980	17981	11.95955201	19.28330255	3.902517618	0	15.92459756	0.811036148	2.503467504	2.236079438	4.288216092	12.81340386	26.67918237	0	4.429297953	13.99494706	22.71628115	15.86051945	57.7272791	29.8554665
hempa	north	9	1	46	1	1	1	front	17974	17975	14.0971973	20.48492217	4.145816908	0	0	1.686070682	1.1626541	21.67342938	12.69815272	22.27661868	26.62752372	0	5.976943461	9.581990666	13.86080682	45.63611875	50.6110909	55.21810941
control	north	9	2	46	0	1	1	back	17968	17969	16.68212368	14.10118473	0	0	9.1868337	19.9484952	1.41487421	1.249013138	8.544397777	31.80602268	16.21352711	0	12.30638537	19.83484339	19.14610569	53.00353101	47.66601817	72.8383744
inter	north	9	2	46	1	1	1	front	17993	17994	14.06758248	20.81089647	20.03197724	0	3.662023253	21.65450046	0.287291566	1.896856558	16.72283666	22.77793052	14.57683665	0	0.641684974	2.350656398	20.67215148	46.32928754	55.92265033	48.67994394
wax	north	9	2	46	0	0	0	front	17962	17963	12.55496815	19.84587298	0.818138532	0	2.47179322	1.476713736	5.101954519	1.628269331	24.98380985	29.41703861	0	0	15.03268731	17.37320188	32.55755759	32.52202168	48.40838343	49.89522356
hempa	north	9	2	46	1	0	0	back	17953	17954	12.39744018	19.74987629	19.00983762	0	3.62393284	27.12519134	0.504897224	5.127079859	11.21034379	12.75360753	12.02762712	0	3.593075187	3.715510099	15.33917385	45.00587873	49.96971379	48.72138883
control	north	9	3	46	1	1	1	front	17943	17944	7.500786968	16.2710426	0.376570074	0	29.34934307	27.66210699	6.302428712	9.808228063	11.43980247	14.81193158	252.0817884	0	15.21177938	4.891124099	47.09157424	52.28226662	314.7617121	57.17339072
inter	north	9	3	46	1	1	1	front	17936	17937	12.86784467	19.63075417	22.74794413	0	4.891267459	15.40814869	0.436235478	8.812731779	16.27750946	17.87486877	2.817908889	0	19.06474351	5.200549126	21.6050124	42.09574924	66.23560893	47.29629837
wax	north	9	3	46	1	0	1	back	17930	17931	13.85306867	22.16602892	0	0	0	0	0	0	0	0	0	0	0	0	0	0	0	0
hempa	north	9	3	46	1	1	1	front	17924	17925	12.71897951	18.04843167	41.06364543	0	0.378720695	10.30991992	0	7.660848437	12.03822971	29.97743783	5.612044627	0	5.701600077	12.50440086	12.4169504	47.94820618	64.79424054	60.45260705
control	north	9	4	46	1	1	1	front	17918	17919	13.43657757	19.07238307	0	0	4.725006008	12.51538734	0.654053597	7.095154006	18.60587235	13.83628056	34.22183309	0	6.742904314	6.246170946	23.98493196	33.44682191	64.94966936	39.69299285
inter	north	9	4	46	0	0	0	front	17911	17912	12.57922936	19.53317194	39.49148095	0	5.948751147	24.51864292	0.16876929	4.089692783	1.048847187	11.49454756	0	0	14.02330268	4.816165709	7.166367624	40.10288326	60.68115125	44.91904897
wax	north	9	4	46	0	0	na	back	17905	17906	10.10950353	17.52566073	2.121763679	0	12.12832609	18.709068	2.138107797	1.940278385	13.8199423	11.73319206	0	0	8.507980139	4.695523817	28.08637619	32.38253845	38.71612001	37.07806226
hempa	north	9	4	46	1	0	1	front	17898	17899	12.9188716	19.54322734	15.56890384	0	0.259315147	19.34850606	0.347187999	2.481548556	22.90816107	34.1136589	22.71200887	0	13.69747584	10.19079354	23.51466422	55.94371352	75.49305277	66.13450706
control	north	9	5	46	1	0	1	front	17892	17893	12.35987703	19.71028708	0.327982526	0	7.198106993	10.14162204	0.706930624	5.091001403	52.75664806	26.40388918	0	0	12.20816143	0	60.66168568	41.63651263	73.19782963	41.63651263
inter	north	9	5	46	na	1	1	front	17886	17887	11.33332047	17.24408217	3.154818109	0	0.257711852	2.47527506	0.642127549	3.605680265	29.60323673	17.84602615	9.549461576	0	21.90281734	3.108935207	30.50307613	23.92698147	65.11017316	27.03591668
wax	north	9	5	46	0	0	0	front	17876	17877	11.98806937	16.60495747	0	0	14.48504814	19.21571748	3.293199327	11.53248655	15.71615637	8.59198421	14.73126978	0.205753457	2.670782103	3.542694638	33.49440383	39.34018824	50.89645572	43.08863634
hempa	north	9	5	46	0	0	0	front	17870	17871	12.75911331	18.70900954	15.81565733	2.064672498	0.234481949	0	0	0.255549962	9.374228004	9.773631614	23.63285968	0	2.597726972	1.628919831	9.608709953	10.02918158	51.65495394	13.72277391
control	north	9	6	46	na	1	1	back	17864	17865	13.46659079	19.91258514	0	0.727858881	23.49859364	24.52089289	7.182004052	4.708922317	9.960235414	10.12029668	22.36775228	0	1.332654108	5.321038933	40.6408331	39.35011188	64.34123949	45.3990097
inter	north	9	6	46	0	0	1	front	17857	17858	14.9188483	21.41525896	6.848018249	0	0.344111776	13.29054291	0.553407471	2.521661212	13.9865412	3.855176578	0	0	10.99788993	4.723547939	14.88406045	19.6673807	32.72996863	24.39092863
wax	north	9	6	46	1	1	1	back	17852	17851	15.10317809	19.11844791	0.512223848	0	17.72876856	10.17413955	0.778199943	2.378585686	9.923831957	9.55944249	1.77733356	0	7.878858466	15.38617085	28.43080046	22.11216773	38.59921633	37.49833858
hempa	north	9	6	46	1	0	1	front	17845	17846	12.05585003	19.48295948	1.99438153	0	0	3.628445119	0	3.688628051	16.70422653	24.21545086	5.560343258	0	7.717102078	12.3395206	16.70422653	31.53252403	31.9760534	43.87204462
