# Supplementary material for: Fouling release coatings reduce colonisation of coral seeding devices
Source: Sci Rep. 2025 Jul 5;15:24023. doi: 10.1038/s41598-025-08268-9 (PMC12228731; doi:10.1038/s41598-025-08268-9)
Supplement: Supplementary file 2 — Supplementary Material 2 [file 41598_2025_8268_MOESM2_ESM.csv]

unique_id	survey_title	image_name	date	year	project	site	depth_m	transect	total	org_name	All non-target life forms	All other Soft Coral	All other sponges	Alumina device	Anenome	Ascidians	Asparagopsis	Bleached Hard Coral	Bleached Soft Coral	Branching Hard Coral	Caulerpa	Chlorodesmis	Coarse grain particulate matter	Collector Urchin	Cropped background	Crown-of-Thorns starfish	Encrusting Hard Coral	Encrusting sponge	Fine particulate matter	Foliose Hard Coral	Giant Clam	Halimeda	Leathery Soft Coral	Lobophora	Long-spined black sea urchin	Macroalgae	Massive Hard Coral	Most other algae forms	Other Growth Forms	Padina	Pencil Urchin	Plate Hard Coral	RKC covered with Nutrient Indicator Algae	RKC covered with Turf Algae	Recently killed coral (not covered with algae)	Rock (not covered with algae)	Rock covered with Coralline Algae	Rock covered with Turf Algae	Rubble covered with CCA
3433627	Transect_1_April2023	P4139126.jpg	2023-04-29T14:00:00+0000	2023	exp2_af_davies_reefvariation_afselection	AF Davies Central	6.0	1	50	exp2_AF_Davies_reefvariation_AFselection	0.00	4.00	2.00	2.00	0.00	0.00	0.00	0.00	0.00	16.00	0.00	0.00	0.00	0.00	0.00	0.00	4.00	0.00	0.00	0.00	0.00	2.00	0.00	0.00	0.00	6.00	2.00	0.00	0.00	0.00	0.00	0.00	0.00	8.00	0.00	0.00	14.00	26.00	2.00
3433628	Transect_1_April2023	P4139132.jpg	2023-04-29T14:00:00+0000	2023	exp2_af_davies_reefvariation_afselection	AF Davies Central	6.0	1	50	exp2_AF_Davies_reefvariation_AFselection	0.00	0.00	0.00	8.00	0.00	0.00	0.00	0.00	0.00	36.00	0.00	0.00	0.00	0.00	0.00	0.00	6.00	0.00	2.00	0.00	0.00	0.00	0.00	2.00	0.00	0.00	8.00	0.00	2.00	0.00	0.00	0.00	0.00	4.00	0.00	0.00	10.00	18.00	0.00
3433629	Transect_1_April2023	P4139144.jpg	2023-04-29T14:00:00+0000	2023	exp2_af_davies_reefvariation_afselection	AF Davies Central	6.0	1	50	exp2_AF_Davies_reefvariation_AFselection	0.00	0.00	0.00	24.00	0.00	0.00	0.00	0.00	0.00	10.00	0.00	0.00	0.00	0.00	0.00	0.00	4.00	0.00	0.00	0.00	0.00	2.00	0.00	0.00	0.00	6.00	8.00	0.00	0.00	0.00	0.00	0.00	0.00	0.00	0.00	0.00	28.00	16.00	0.00
3433630	Transect_1_April2023	P4139138.jpg	2023-04-29T14:00:00+0000	2023	exp2_af_davies_reefvariation_afselection	AF Davies Central	6.0	1	50	exp2_AF_Davies_reefvariation_AFselection	0.00	0.00	0.00	8.00	0.00	0.00	0.00	0.00	0.00	26.00	0.00	0.00	0.00	0.00	0.00	0.00	2.00	0.00	2.00	0.00	0.00	0.00	0.00	0.00	0.00	4.00	6.00	0.00	0.00	0.00	0.00	0.00	0.00	2.00	0.00	0.00	14.00	30.00	0.00
3433631	Transect_1_April2023	P4139168.jpg	2023-04-29T14:00:00+0000	2023	exp2_af_davies_reefvariation_afselection	AF Davies Central	6.0	1	50	exp2_AF_Davies_reefvariation_AFselection	0.00	0.00	0.00	2.00	0.00	0.00	0.00	0.00	0.00	20.00	0.00	0.00	0.00	0.00	0.00	0.00	0.00	0.00	0.00	0.00	0.00	0.00	0.00	0.00	0.00	2.00	0.00	0.00	0.00	0.00	0.00	0.00	0.00	8.00	0.00	0.00	6.00	60.00	0.00
3433632	Transect_1_April2023	P4139150.jpg	2023-04-29T14:00:00+0000	2023	exp2_af_davies_reefvariation_afselection	AF Davies Central	6.0	1	50	exp2_AF_Davies_reefvariation_AFselection	0.00	0.00	0.00	6.00	0.00	0.00	0.00	0.00	0.00	20.00	0.00	0.00	0.00	0.00	0.00	0.00	0.00	0.00	4.00	0.00	0.00	0.00	0.00	0.00	0.00	0.00	2.00	0.00	0.00	0.00	0.00	0.00	0.00	6.00	0.00	0.00	40.00	16.00	2.00
3433633	Transect_1_April2023	P4139156.jpg	2023-04-29T14:00:00+0000	2023	exp2_af_davies_reefvariation_afselection	AF Davies Central	6.0	1	50	exp2_AF_Davies_reefvariation_AFselection	0.00	0.00	0.00	20.00	0.00	0.00	0.00	0.00	0.00	22.00	0.00	0.00	0.00	0.00	0.00	0.00	2.00	0.00	2.00	0.00	0.00	0.00	0.00	0.00	0.00	0.00	12.00	0.00	0.00	0.00	0.00	0.00	0.00	2.00	0.00	0.00	16.00	22.00	0.00
3433634	Transect_1_April2023	P4139162.jpg	2023-04-29T14:00:00+0000	2023	exp2_af_davies_reefvariation_afselection	AF Davies Central	6.0	1	50	exp2_AF_Davies_reefvariation_AFselection	0.00	0.00	0.00	4.00	0.00	0.00	0.00	0.00	0.00	32.00	0.00	0.00	0.00	0.00	0.00	0.00	0.00	0.00	0.00	0.00	0.00	4.00	0.00	0.00	0.00	0.00	2.00	0.00	0.00	0.00	0.00	0.00	0.00	8.00	0.00	0.00	8.00	40.00	0.00
3433635	Transect_1_April2023	P4139180.jpg	2023-04-29T14:00:00+0000	2023	exp2_af_davies_reefvariation_afselection	AF Davies Central	6.0	1	50	exp2_AF_Davies_reefvariation_AFselection	0.00	0.00	0.00	8.00	0.00	0.00	0.00	0.00	0.00	4.00	0.00	0.00	0.00	0.00	0.00	0.00	0.00	0.00	4.00	0.00	0.00	0.00	0.00	0.00	0.00	0.00	2.00	0.00	0.00	0.00	0.00	0.00	0.00	6.00	0.00	0.00	20.00	54.00	0.00
3433636	Transect_1_April2023	P4139188.jpg	2023-04-29T14:00:00+0000	2023	exp2_af_davies_reefvariation_afselection	AF Davies Central	6.0	1	50	exp2_AF_Davies_reefvariation_AFselection	0.00	0.00	0.00	6.00	0.00	0.00	0.00	0.00	0.00	2.00	0.00	0.00	0.00	0.00	0.00	0.00	0.00	0.00	2.00	0.00	0.00	4.00	0.00	0.00	0.00	0.00	0.00	0.00	0.00	0.00	0.00	0.00	0.00	0.00	0.00	0.00	48.00	38.00	0.00
3433637	Transect_1_April2023	P4139194.jpg	2023-04-29T14:00:00+0000	2023	exp2_af_davies_reefvariation_afselection	AF Davies Central	6.0	1	50	exp2_AF_Davies_reefvariation_AFselection	0.00	0.00	0.00	4.00	0.00	0.00	0.00	0.00	0.00	90.00	0.00	0.00	0.00	0.00	0.00	0.00	0.00	0.00	0.00	0.00	0.00	2.00	0.00	0.00	0.00	0.00	0.00	0.00	0.00	0.00	0.00	0.00	0.00	0.00	0.00	0.00	2.00	0.00	0.00
3433638	Transect_1_April2023	P4139174.jpg	2023-04-29T14:00:00+0000	2023	exp2_af_davies_reefvariation_afselection	AF Davies Central	6.0	1	50	exp2_AF_Davies_reefvariation_AFselection	0.00	0.00	0.00	4.00	0.00	0.00	0.00	0.00	0.00	0.00	0.00	0.00	0.00	0.00	0.00	0.00	0.00	0.00	10.00	0.00	0.00	0.00	0.00	0.00	0.00	0.00	2.00	0.00	0.00	0.00	0.00	0.00	0.00	0.00	0.00	0.00	46.00	38.00	0.00
3433639	Transect_1_April2023	P4139200.jpg	2023-04-29T14:00:00+0000	2023	exp2_af_davies_reefvariation_afselection	AF Davies Central	6.0	1	50	exp2_AF_Davies_reefvariation_AFselection	0.00	0.00	0.00	6.00	0.00	0.00	0.00	0.00	0.00	2.00	0.00	0.00	0.00	0.00	0.00	0.00	0.00	0.00	0.00	0.00	0.00	0.00	0.00	0.00	0.00	0.00	0.00	0.00	0.00	0.00	0.00	0.00	0.00	6.00	0.00	0.00	28.00	46.00	2.00
3433640	Transect_1_April2023	P4139206.jpg	2023-04-29T14:00:00+0000	2023	exp2_af_davies_reefvariation_afselection	AF Davies Central	6.0	1	50	exp2_AF_Davies_reefvariation_AFselection	0.00	0.00	0.00	8.00	0.00	0.00	0.00	0.00	0.00	8.00	0.00	0.00	0.00	0.00	0.00	0.00	0.00	0.00	0.00	0.00	0.00	2.00	0.00	0.00	0.00	2.00	0.00	0.00	0.00	0.00	0.00	0.00	0.00	4.00	0.00	0.00	20.00	50.00	0.00
3433641	Transect_1_April2023	P4139213.jpg	2023-04-29T14:00:00+0000	2023	exp2_af_davies_reefvariation_afselection	AF Davies Central	6.0	1	50	exp2_AF_Davies_reefvariation_AFselection	0.00	0.00	0.00	2.00	0.00	0.00	0.00	0.00	0.00	14.00	0.00	0.00	0.00	0.00	0.00	0.00	0.00	0.00	6.00	0.00	0.00	0.00	0.00	0.00	0.00	2.00	0.00	0.00	0.00	0.00	0.00	0.00	0.00	2.00	0.00	0.00	42.00	32.00	0.00
3433642	Transect_1_April2023	P4139219.jpg	2023-04-29T14:00:00+0000	2023	exp2_af_davies_reefvariation_afselection	AF Davies Central	6.0	1	50	exp2_AF_Davies_reefvariation_AFselection	0.00	0.00	0.00	4.00	0.00	0.00	0.00	0.00	0.00	4.00	0.00	0.00	0.00	0.00	0.00	0.00	0.00	0.00	10.00	0.00	0.00	0.00	0.00	0.00	0.00	0.00	0.00	0.00	0.00	0.00	0.00	0.00	0.00	0.00	0.00	0.00	46.00	36.00	0.00
3433643	Transect_1_April2023	P4139225.jpg	2023-04-29T14:00:00+0000	2023	exp2_af_davies_reefvariation_afselection	AF Davies Central	6.0	1	50	exp2_AF_Davies_reefvariation_AFselection	0.00	0.00	0.00	0.00	0.00	0.00	0.00	0.00	0.00	36.00	0.00	0.00	0.00	0.00	0.00	0.00	0.00	0.00	10.00	0.00	0.00	0.00	0.00	0.00	0.00	0.00	2.00	0.00	0.00	0.00	0.00	0.00	0.00	0.00	0.00	0.00	18.00	30.00	2.00
3433644	Transect_1_April2023	P4139237.jpg	2023-04-29T14:00:00+0000	2023	exp2_af_davies_reefvariation_afselection	AF Davies Central	6.0	1	50	exp2_AF_Davies_reefvariation_AFselection	0.00	0.00	0.00	2.00	0.00	0.00	0.00	0.00	0.00	12.00	0.00	0.00	0.00	0.00	0.00	0.00	0.00	0.00	24.00	0.00	0.00	0.00	0.00	0.00	0.00	0.00	2.00	0.00	0.00	0.00	0.00	0.00	0.00	8.00	0.00	0.00	14.00	34.00	2.00
3433645	Transect_1_April2023	P4139231.jpg	2023-04-29T14:00:00+0000	2023	exp2_af_davies_reefvariation_afselection	AF Davies Central	6.0	1	50	exp2_AF_Davies_reefvariation_AFselection	0.00	0.00	0.00	8.00	0.00	0.00	0.00	0.00	0.00	8.00	0.00	0.00	0.00	0.00	0.00	0.00	2.00	0.00	0.00	0.00	0.00	4.00	0.00	0.00	0.00	8.00	2.00	0.00	0.00	0.00	0.00	0.00	0.00	0.00	0.00	0.00	42.00	14.00	0.00
3433646	Transect_1_April2023	P4139243.jpg	2023-04-29T14:00:00+0000	2023	exp2_af_davies_reefvariation_afselection	AF Davies Central	6.0	1	50	exp2_AF_Davies_reefvariation_AFselection	0.00	0.00	2.00	4.00	0.00	0.00	0.00	0.00	0.00	0.00	0.00	0.00	0.00	0.00	0.00	0.00	2.00	0.00	10.00	0.00	0.00	0.00	0.00	0.00	0.00	0.00	26.00	0.00	0.00	0.00	0.00	0.00	0.00	0.00	0.00	0.00	22.00	32.00	0.00
3433647	Transect_1_April2023	P4139255.jpg	2023-04-29T14:00:00+0000	2023	exp2_af_davies_reefvariation_afselection	AF Davies Central	6.0	1	50	exp2_AF_Davies_reefvariation_AFselection	0.00	0.00	0.00	12.00	0.00	0.00	0.00	0.00	0.00	2.00	0.00	0.00	0.00	0.00	0.00	0.00	2.00	0.00	8.00	0.00	0.00	0.00	0.00	0.00	0.00	0.00	2.00	0.00	0.00	0.00	0.00	0.00	0.00	0.00	0.00	0.00	12.00	56.00	0.00
3433648	Transect_1_April2023	P4139249.jpg	2023-04-29T14:00:00+0000	2023	exp2_af_davies_reefvariation_afselection	AF Davies Central	6.0	1	50	exp2_AF_Davies_reefvariation_AFselection	0.00	0.00	0.00	8.00	0.00	0.00	0.00	0.00	0.00	16.00	0.00	0.00	0.00	0.00	0.00	0.00	0.00	0.00	10.00	0.00	0.00	0.00	0.00	0.00	0.00	0.00	4.00	0.00	0.00	0.00	0.00	0.00	0.00	2.00	0.00	0.00	28.00	18.00	0.00
3433649	Transect_1_April2023	P4139261.jpg	2023-04-29T14:00:00+0000	2023	exp2_af_davies_reefvariation_afselection	AF Davies Central	6.0	1	50	exp2_AF_Davies_reefvariation_AFselection	0.00	0.00	0.00	2.00	0.00	0.00	0.00	0.00	0.00	0.00	0.00	0.00	0.00	0.00	0.00	0.00	4.00	0.00	0.00	0.00	0.00	0.00	0.00	0.00	0.00	0.00	2.00	0.00	0.00	0.00	0.00	0.00	0.00	0.00	0.00	0.00	14.00	78.00	0.00
3433378	Transect_1_December2022	PC293714.jpg	2022-12-29T14:00:00+0000	2022	exp2_af_davies_reefvariation_afselection	AF Davies Central	6.0	1	50	exp2_AF_Davies_reefvariation_AFselection	0.00	2.00	0.00	12.00	0.00	0.00	0.00	0.00	0.00	22.00	0.00	0.00	0.00	0.00	0.00	0.00	4.00	0.00	0.00	0.00	0.00	2.00	0.00	0.00	0.00	2.00	12.00	0.00	0.00	0.00	0.00	0.00	0.00	4.00	0.00	0.00	12.00	24.00	0.00
3433379	Transect_1_December2022	PC293717.jpg	2022-12-29T14:00:00+0000	2022	exp2_af_davies_reefvariation_afselection	AF Davies Central	6.0	1	50	exp2_AF_Davies_reefvariation_AFselection	0.00	0.00	0.00	6.00	0.00	0.00	0.00	0.00	0.00	20.00	0.00	0.00	0.00	0.00	0.00	0.00	16.00	0.00	0.00	0.00	0.00	0.00	0.00	0.00	0.00	0.00	2.00	0.00	0.00	0.00	0.00	0.00	0.00	6.00	0.00	0.00	10.00	32.00	0.00
3433380	Transect_1_December2022	PC293723.jpg	2022-12-29T14:00:00+0000	2022	exp2_af_davies_reefvariation_afselection	AF Davies Central	6.0	1	50	exp2_AF_Davies_reefvariation_AFselection	0.00	0.00	0.00	4.00	0.00	0.00	0.00	0.00	0.00	18.00	0.00	0.00	0.00	0.00	0.00	0.00	0.00	0.00	2.00	0.00	0.00	2.00	0.00	0.00	0.00	2.00	6.00	0.00	0.00	0.00	0.00	0.00	0.00	8.00	0.00	0.00	6.00	38.00	0.00
3433381	Transect_1_December2022	PC293730.jpg	2022-12-29T14:00:00+0000	2022	exp2_af_davies_reefvariation_afselection	AF Davies Central	6.0	1	50	exp2_AF_Davies_reefvariation_AFselection	0.00	0.00	0.00	10.00	0.00	0.00	0.00	0.00	0.00	10.00	0.00	0.00	0.00	0.00	0.00	0.00	6.00	0.00	0.00	0.00	0.00	0.00	0.00	0.00	0.00	0.00	2.00	0.00	0.00	0.00	0.00	0.00	0.00	12.00	0.00	0.00	6.00	44.00	0.00
3433382	Transect_1_December2022	PC293737.jpg	2022-12-29T14:00:00+0000	2022	exp2_af_davies_reefvariation_afselection	AF Davies Central	6.0	1	50	exp2_AF_Davies_reefvariation_AFselection	0.00	0.00	0.00	6.00	0.00	0.00	0.00	0.00	0.00	16.00	0.00	0.00	0.00	0.00	0.00	0.00	2.00	0.00	0.00	0.00	0.00	0.00	0.00	0.00	0.00	0.00	4.00	0.00	0.00	0.00	0.00	0.00	0.00	2.00	0.00	0.00	30.00	32.00	0.00
3433383	Transect_1_December2022	PC293743.jpg	2022-12-29T14:00:00+0000	2022	exp2_af_davies_reefvariation_afselection	AF Davies Central	6.0	1	50	exp2_AF_Davies_reefvariation_AFselection	0.00	0.00	0.00	12.00	0.00	0.00	0.00	0.00	0.00	14.00	0.00	0.00	0.00	0.00	0.00	0.00	4.00	0.00	4.00	0.00	0.00	0.00	0.00	0.00	0.00	0.00	8.00	0.00	0.00	0.00	0.00	0.00	0.00	2.00	0.00	0.00	20.00	18.00	0.00
3433384	Transect_1_December2022	PC293756.jpg	2022-12-29T14:00:00+0000	2022	exp2_af_davies_reefvariation_afselection	AF Davies Central	6.0	1	50	exp2_AF_Davies_reefvariation_AFselection	0.00	0.00	0.00	2.00	0.00	0.00	0.00	0.00	0.00	2.00	0.00	0.00	0.00	0.00	0.00	0.00	6.00	0.00	2.00	0.00	0.00	0.00	0.00	0.00	0.00	0.00	4.00	0.00	0.00	0.00	0.00	0.00	0.00	18.00	0.00	0.00	26.00	36.00	0.00
3433385	Transect_1_December2022	PC293750.jpg	2022-12-29T14:00:00+0000	2022	exp2_af_davies_reefvariation_afselection	AF Davies Central	6.0	1	50	exp2_AF_Davies_reefvariation_AFselection	0.00	0.00	0.00	0.00	0.00	0.00	0.00	0.00	0.00	34.00	0.00	0.00	0.00	0.00	0.00	0.00	2.00	0.00	0.00	0.00	0.00	0.00	0.00	0.00	0.00	0.00	14.00	0.00	0.00	0.00	0.00	0.00	0.00	8.00	0.00	0.00	8.00	32.00	0.00
3433386	Transect_1_December2022	PC293771.jpg	2022-12-29T14:00:00+0000	2022	exp2_af_davies_reefvariation_afselection	AF Davies Central	6.0	1	50	exp2_AF_Davies_reefvariation_AFselection	0.00	0.00	0.00	8.00	0.00	0.00	0.00	0.00	0.00	0.00	0.00	0.00	0.00	0.00	0.00	0.00	2.00	0.00	14.00	0.00	0.00	0.00	0.00	0.00	0.00	0.00	0.00	0.00	0.00	0.00	0.00	0.00	0.00	4.00	0.00	0.00	34.00	36.00	0.00
3433387	Transect_1_December2022	PC293762.jpg	2022-12-29T14:00:00+0000	2022	exp2_af_davies_reefvariation_afselection	AF Davies Central	6.0	1	50	exp2_AF_Davies_reefvariation_AFselection	0.00	0.00	0.00	8.00	0.00	0.00	0.00	0.00	0.00	16.00	0.00	0.00	0.00	0.00	0.00	0.00	0.00	0.00	0.00	0.00	0.00	0.00	0.00	0.00	0.00	0.00	0.00	0.00	0.00	0.00	0.00	0.00	0.00	12.00	0.00	0.00	2.00	58.00	0.00
3433388	Transect_1_December2022	PC293777.jpg	2022-12-29T14:00:00+0000	2022	exp2_af_davies_reefvariation_afselection	AF Davies Central	6.0	1	50	exp2_AF_Davies_reefvariation_AFselection	0.00	0.00	0.00	0.00	0.00	0.00	0.00	0.00	0.00	92.00	0.00	0.00	0.00	0.00	0.00	0.00	0.00	0.00	0.00	0.00	0.00	0.00	0.00	0.00	0.00	0.00	0.00	0.00	0.00	0.00	0.00	0.00	0.00	8.00	0.00	0.00	0.00	0.00	0.00
3433389	Transect_1_December2022	PC293784.jpg	2022-12-29T14:00:00+0000	2022	exp2_af_davies_reefvariation_afselection	AF Davies Central	6.0	1	50	exp2_AF_Davies_reefvariation_AFselection	0.00	0.00	0.00	0.00	0.00	0.00	0.00	0.00	0.00	0.00	0.00	0.00	0.00	0.00	0.00	0.00	0.00	0.00	0.00	0.00	0.00	0.00	0.00	0.00	0.00	0.00	0.00	0.00	0.00	0.00	0.00	0.00	0.00	0.00	0.00	0.00	32.00	62.00	0.00
3433390	Transect_1_December2022	PC293794.jpg	2022-12-29T14:00:00+0000	2022	exp2_af_davies_reefvariation_afselection	AF Davies Central	6.0	1	50	exp2_AF_Davies_reefvariation_AFselection	0.00	0.00	0.00	4.00	0.00	0.00	0.00	0.00	0.00	4.00	0.00	0.00	0.00	0.00	0.00	0.00	0.00	0.00	0.00	0.00	0.00	0.00	0.00	0.00	0.00	0.00	0.00	0.00	0.00	0.00	0.00	0.00	0.00	6.00	0.00	0.00	36.00	42.00	0.00
3433391	Transect_1_December2022	PC293809.jpg	2022-12-29T14:00:00+0000	2022	exp2_af_davies_reefvariation_afselection	AF Davies Central	6.0	1	50	exp2_AF_Davies_reefvariation_AFselection	0.00	0.00	2.00	2.00	0.00	0.00	0.00	0.00	0.00	0.00	0.00	0.00	0.00	0.00	0.00	0.00	0.00	0.00	2.00	0.00	0.00	2.00	0.00	0.00	0.00	0.00	0.00	0.00	0.00	0.00	0.00	0.00	0.00	16.00	0.00	0.00	16.00	36.00	0.00
3433392	Transect_1_December2022	PC293816.jpg	2022-12-29T14:00:00+0000	2022	exp2_af_davies_reefvariation_afselection	AF Davies Central	6.0	1	50	exp2_AF_Davies_reefvariation_AFselection	0.00	0.00	0.00	12.00	0.00	0.00	0.00	0.00	0.00	0.00	0.00	0.00	0.00	0.00	0.00	0.00	4.00	0.00	0.00	0.00	0.00	0.00	0.00	0.00	0.00	0.00	0.00	0.00	0.00	0.00	0.00	0.00	0.00	6.00	0.00	0.00	16.00	54.00	0.00
3433393	Transect_1_December2022	PC293803.jpg	2022-12-29T14:00:00+0000	2022	exp2_af_davies_reefvariation_afselection	AF Davies Central	6.0	1	50	exp2_AF_Davies_reefvariation_AFselection	0.00	0.00	0.00	0.00	0.00	0.00	0.00	0.00	0.00	2.00	0.00	0.00	0.00	0.00	0.00	0.00	0.00	0.00	0.00	0.00	0.00	0.00	0.00	0.00	0.00	0.00	4.00	0.00	0.00	0.00	0.00	0.00	0.00	12.00	0.00	0.00	8.00	68.00	0.00
3433394	Transect_1_December2022	PC293829.jpg	2022-12-29T14:00:00+0000	2022	exp2_af_davies_reefvariation_afselection	AF Davies Central	6.0	1	50	exp2_AF_Davies_reefvariation_AFselection	0.00	0.00	0.00	4.00	0.00	0.00	0.00	0.00	0.00	10.00	0.00	0.00	0.00	0.00	0.00	0.00	2.00	0.00	2.00	0.00	0.00	0.00	0.00	0.00	0.00	0.00	2.00	0.00	0.00	0.00	0.00	0.00	0.00	4.00	0.00	0.00	42.00	26.00	0.00
3433395	Transect_1_December2022	PC293822.jpg	2022-12-29T14:00:00+0000	2022	exp2_af_davies_reefvariation_afselection	AF Davies Central	6.0	1	50	exp2_AF_Davies_reefvariation_AFselection	0.00	0.00	0.00	6.00	0.00	0.00	0.00	0.00	0.00	0.00	0.00	0.00	0.00	0.00	0.00	0.00	0.00	0.00	2.00	0.00	0.00	0.00	0.00	0.00	0.00	0.00	4.00	0.00	0.00	0.00	0.00	0.00	0.00	10.00	0.00	0.00	18.00	54.00	0.00
3433396	Transect_1_December2022	PC293853.jpg	2022-12-29T14:00:00+0000	2022	exp2_af_davies_reefvariation_afselection	AF Davies Central	6.0	1	50	exp2_AF_Davies_reefvariation_AFselection	0.00	0.00	0.00	2.00	0.00	0.00	0.00	0.00	0.00	2.00	0.00	0.00	0.00	0.00	0.00	0.00	2.00	0.00	6.00	0.00	0.00	0.00	0.00	0.00	0.00	0.00	0.00	0.00	0.00	0.00	0.00	0.00	0.00	2.00	0.00	0.00	28.00	56.00	0.00
3433397	Transect_1_December2022	PC293836.jpg	2022-12-29T14:00:00+0000	2022	exp2_af_davies_reefvariation_afselection	AF Davies Central	6.0	1	50	exp2_AF_Davies_reefvariation_AFselection	0.00	6.00	2.00	2.00	0.00	0.00	0.00	0.00	0.00	18.00	0.00	0.00	0.00	0.00	0.00	0.00	2.00	0.00	4.00	0.00	0.00	0.00	0.00	2.00	0.00	0.00	2.00	0.00	0.00	0.00	0.00	0.00	0.00	6.00	0.00	0.00	28.00	24.00	0.00
3433398	Transect_1_December2022	PC293866.jpg	2022-12-29T14:00:00+0000	2022	exp2_af_davies_reefvariation_afselection	AF Davies Central	6.0	1	50	exp2_AF_Davies_reefvariation_AFselection	0.00	0.00	0.00	6.00	0.00	0.00	0.00	0.00	0.00	2.00	0.00	0.00	0.00	0.00	0.00	0.00	2.00	0.00	4.00	0.00	0.00	0.00	0.00	0.00	0.00	0.00	4.00	0.00	0.00	0.00	0.00	0.00	0.00	6.00	0.00	0.00	8.00	54.00	0.00
3433399	Transect_1_December2022	PC293872.jpg	2022-12-29T14:00:00+0000	2022	exp2_af_davies_reefvariation_afselection	AF Davies Central	6.0	1	50	exp2_AF_Davies_reefvariation_AFselection	0.00	0.00	0.00	0.00	0.00	0.00	0.00	0.00	0.00	2.00	0.00	0.00	0.00	0.00	0.00	0.00	2.00	0.00	4.00	0.00	0.00	0.00	0.00	0.00	0.00	0.00	0.00	0.00	0.00	0.00	0.00	0.00	0.00	0.00	0.00	0.00	4.00	88.00	0.00
3433400	Transect_1_December2022	PC293859.jpg	2022-12-29T14:00:00+0000	2022	exp2_af_davies_reefvariation_afselection	AF Davies Central	6.0	1	50	exp2_AF_Davies_reefvariation_AFselection	0.00	0.00	0.00	0.00	0.00	0.00	0.00	0.00	0.00	0.00	0.00	0.00	0.00	0.00	0.00	0.00	2.00	0.00	10.00	0.00	0.00	0.00	0.00	0.00	0.00	2.00	0.00	0.00	0.00	0.00	0.00	0.00	0.00	0.00	0.00	0.00	16.00	56.00	0.00
3433401	Transect_1_December2022	PC293860.jpg	2022-12-29T14:00:00+0000	2022	exp2_af_davies_reefvariation_afselection	AF Davies Central	6.0	1	50	exp2_AF_Davies_reefvariation_AFselection	0.00	0.00	0.00	0.00	0.00	0.00	0.00	0.00	0.00	2.00	0.00	0.00	0.00	0.00	0.00	0.00	2.00	0.00	2.00	0.00	0.00	2.00	0.00	0.00	0.00	0.00	2.00	0.00	0.00	0.00	0.00	0.00	0.00	4.00	0.00	0.00	18.00	66.00	0.00
3688029	Transect_1_July2022	P7201631.JPG	2022-07-09T14:00:00+0000	2022	exp2_af_davies_reefvariation_afselection	AF Davies Central	6.0	1	50	exp2_AF_Davies_reefvariation_AFselection	0.00	0.00	0.00	6.00	0.00	0.00	0.00	0.00	0.00	2.00	0.00	0.00	0.00	0.00	0.00	0.00	6.00	0.00	2.00	0.00	0.00	0.00	0.00	0.00	0.00	0.00	6.00	0.00	0.00	0.00	0.00	0.00	0.00	4.00	0.00	0.00	34.00	36.00	2.00
3688030	Transect_1_July2022	P7201768.JPG	2022-07-09T14:00:00+0000	2022	exp2_af_davies_reefvariation_afselection	AF Davies Central	6.0	1	50	exp2_AF_Davies_reefvariation_AFselection	0.00	0.00	0.00	4.00	0.00	2.00	0.00	0.00	0.00	0.00	0.00	0.00	0.00	0.00	0.00	0.00	0.00	0.00	34.00	0.00	0.00	0.00	0.00	0.00	0.00	0.00	0.00	0.00	0.00	0.00	0.00	0.00	0.00	2.00	0.00	0.00	16.00	42.00	0.00
3688031	Transect_1_July2022	P7201622.JPG	2022-07-09T14:00:00+0000	2022	exp2_af_davies_reefvariation_afselection	AF Davies Central	6.0	1	50	exp2_AF_Davies_reefvariation_AFselection	0.00	0.00	0.00	4.00	0.00	0.00	0.00	0.00	0.00	0.00	0.00	0.00	0.00	0.00	0.00	0.00	8.00	0.00	0.00	0.00	0.00	2.00	0.00	0.00	0.00	0.00	0.00	0.00	0.00	0.00	0.00	0.00	0.00	14.00	0.00	0.00	6.00	54.00	0.00
3688032	Transect_1_July2022	P7201637.JPG	2022-07-09T14:00:00+0000	2022	exp2_af_davies_reefvariation_afselection	AF Davies Central	6.0	1	50	exp2_AF_Davies_reefvariation_AFselection	0.00	0.00	0.00	6.00	0.00	0.00	0.00	0.00	0.00	16.00	0.00	0.00	0.00	0.00	0.00	0.00	0.00	0.00	18.00	0.00	0.00	0.00	0.00	0.00	0.00	0.00	6.00	0.00	0.00	0.00	0.00	0.00	0.00	4.00	0.00	0.00	24.00	20.00	2.00
3688033	Transect_1_July2022	P7201643.JPG	2022-07-09T14:00:00+0000	2022	exp2_af_davies_reefvariation_afselection	AF Davies Central	6.0	1	50	exp2_AF_Davies_reefvariation_AFselection	0.00	0.00	2.00	12.00	0.00	0.00	0.00	0.00	0.00	2.00	0.00	0.00	0.00	0.00	0.00	0.00	4.00	0.00	2.00	0.00	0.00	0.00	0.00	0.00	0.00	0.00	6.00	0.00	0.00	0.00	0.00	0.00	0.00	2.00	0.00	0.00	12.00	36.00	0.00
3688034	Transect_1_July2022	P7201662.JPG	2022-07-09T14:00:00+0000	2022	exp2_af_davies_reefvariation_afselection	AF Davies Central	6.0	1	50	exp2_AF_Davies_reefvariation_AFselection	0.00	0.00	0.00	2.00	0.00	0.00	0.00	2.00	0.00	16.00	0.00	0.00	0.00	0.00	0.00	0.00	2.00	0.00	2.00	0.00	0.00	0.00	0.00	0.00	0.00	0.00	4.00	0.00	0.00	0.00	0.00	0.00	0.00	34.00	0.00	0.00	6.00	32.00	0.00
3688035	Transect_1_July2022	P7201650.JPG	2022-07-09T14:00:00+0000	2022	exp2_af_davies_reefvariation_afselection	AF Davies Central	6.0	1	50	exp2_AF_Davies_reefvariation_AFselection	0.00	0.00	0.00	2.00	0.00	0.00	0.00	0.00	0.00	24.00	0.00	0.00	0.00	0.00	0.00	0.00	4.00	0.00	18.00	0.00	0.00	0.00	0.00	0.00	0.00	0.00	2.00	0.00	0.00	0.00	0.00	0.00	0.00	0.00	0.00	0.00	28.00	18.00	0.00
3688036	Transect_1_July2022	P7201656.JPG	2022-07-09T14:00:00+0000	2022	exp2_af_davies_reefvariation_afselection	AF Davies Central	6.0	1	50	exp2_AF_Davies_reefvariation_AFselection	0.00	0.00	0.00	0.00	0.00	0.00	0.00	0.00	0.00	16.00	0.00	0.00	0.00	0.00	0.00	0.00	6.00	0.00	20.00	0.00	0.00	0.00	0.00	0.00	0.00	0.00	10.00	0.00	0.00	0.00	0.00	0.00	0.00	2.00	0.00	0.00	12.00	32.00	0.00
3688037	Transect_1_July2022	P7201675.JPG	2022-07-09T14:00:00+0000	2022	exp2_af_davies_reefvariation_afselection	AF Davies Central	6.0	1	50	exp2_AF_Davies_reefvariation_AFselection	0.00	0.00	0.00	2.00	0.00	0.00	0.00	0.00	0.00	4.00	0.00	0.00	0.00	0.00	0.00	0.00	8.00	0.00	12.00	0.00	0.00	0.00	0.00	0.00	0.00	0.00	2.00	0.00	0.00	0.00	0.00	0.00	0.00	2.00	0.00	0.00	36.00	32.00	0.00
3688038	Transect_1_July2022	P7201668.JPG	2022-07-09T14:00:00+0000	2022	exp2_af_davies_reefvariation_afselection	AF Davies Central	6.0	1	50	exp2_AF_Davies_reefvariation_AFselection	0.00	0.00	0.00	2.00	0.00	0.00	0.00	0.00	0.00	36.00	0.00	0.00	0.00	0.00	0.00	0.00	0.00	0.00	2.00	0.00	0.00	2.00	0.00	0.00	0.00	0.00	0.00	0.00	0.00	0.00	0.00	0.00	0.00	38.00	0.00	0.00	2.00	10.00	0.00
3688039	Transect_1_July2022	P7201687.JPG	2022-07-09T14:00:00+0000	2022	exp2_af_davies_reefvariation_afselection	AF Davies Central	6.0	1	50	exp2_AF_Davies_reefvariation_AFselection	0.00	0.00	0.00	6.00	0.00	0.00	0.00	0.00	0.00	2.00	0.00	0.00	0.00	0.00	0.00	0.00	4.00	0.00	12.00	0.00	0.00	0.00	0.00	0.00	0.00	0.00	0.00	0.00	0.00	0.00	0.00	0.00	0.00	4.00	0.00	0.00	50.00	20.00	0.00
3688040	Transect_1_July2022	P7201681.JPG	2022-07-09T14:00:00+0000	2022	exp2_af_davies_reefvariation_afselection	AF Davies Central	6.0	1	50	exp2_AF_Davies_reefvariation_AFselection	0.00	2.00	0.00	2.00	0.00	0.00	0.00	0.00	0.00	0.00	0.00	0.00	0.00	0.00	0.00	0.00	2.00	0.00	2.00	0.00	0.00	0.00	0.00	0.00	0.00	0.00	0.00	0.00	0.00	0.00	0.00	0.00	0.00	6.00	0.00	0.00	46.00	40.00	0.00
3688041	Transect_1_July2022	P7201699.JPG	2022-07-09T14:00:00+0000	2022	exp2_af_davies_reefvariation_afselection	AF Davies Central	6.0	1	50	exp2_AF_Davies_reefvariation_AFselection	0.00	0.00	0.00	0.00	0.00	0.00	0.00	0.00	0.00	0.00	0.00	0.00	0.00	0.00	0.00	0.00	0.00	0.00	22.00	0.00	0.00	0.00	0.00	0.00	0.00	0.00	2.00	0.00	0.00	0.00	0.00	0.00	0.00	6.00	0.00	0.00	52.00	18.00	0.00
3688042	Transect_1_July2022	P7201705.JPG	2022-07-09T14:00:00+0000	2022	exp2_af_davies_reefvariation_afselection	AF Davies Central	6.0	1	50	exp2_AF_Davies_reefvariation_AFselection	0.00	0.00	0.00	2.00	0.00	0.00	0.00	0.00	0.00	0.00	0.00	0.00	0.00	0.00	0.00	0.00	0.00	0.00	38.00	0.00	0.00	0.00	0.00	0.00	0.00	2.00	6.00	0.00	0.00	0.00	0.00	0.00	0.00	6.00	0.00	0.00	24.00	12.00	4.00
3688043	Transect_1_July2022	P7201693.JPG	2022-07-09T14:00:00+0000	2022	exp2_af_davies_reefvariation_afselection	AF Davies Central	6.0	1	50	exp2_AF_Davies_reefvariation_AFselection	0.00	0.00	0.00	4.00	0.00	0.00	0.00	0.00	0.00	10.00	0.00	0.00	0.00	0.00	0.00	0.00	2.00	0.00	4.00	0.00	0.00	2.00	0.00	0.00	0.00	0.00	0.00	0.00	0.00	0.00	0.00	0.00	0.00	6.00	0.00	0.00	30.00	38.00	2.00
3688044	Transect_1_July2022	P7201712.JPG	2022-07-09T14:00:00+0000	2022	exp2_af_davies_reefvariation_afselection	AF Davies Central	6.0	1	50	exp2_AF_Davies_reefvariation_AFselection	0.00	0.00	0.00	4.00	0.00	0.00	0.00	0.00	0.00	0.00	0.00	0.00	0.00	0.00	0.00	0.00	2.00	0.00	10.00	0.00	0.00	0.00	0.00	0.00	0.00	0.00	6.00	0.00	0.00	0.00	0.00	0.00	0.00	10.00	0.00	0.00	42.00	24.00	2.00
3688045	Transect_1_July2022	P7201724.JPG	2022-07-09T14:00:00+0000	2022	exp2_af_davies_reefvariation_afselection	AF Davies Central	6.0	1	50	exp2_AF_Davies_reefvariation_AFselection	0.00	0.00	0.00	6.00	0.00	0.00	0.00	0.00	0.00	6.00	0.00	0.00	0.00	0.00	0.00	0.00	0.00	0.00	14.00	0.00	0.00	0.00	0.00	0.00	0.00	0.00	0.00	0.00	0.00	0.00	0.00	0.00	0.00	0.00	0.00	0.00	42.00	22.00	2.00
3688046	Transect_1_July2022	P7201718.JPG	2022-07-09T14:00:00+0000	2022	exp2_af_davies_reefvariation_afselection	AF Davies Central	6.0	1	50	exp2_AF_Davies_reefvariation_AFselection	0.00	0.00	0.00	0.00	0.00	0.00	0.00	0.00	0.00	8.00	0.00	0.00	0.00	0.00	0.00	0.00	0.00	0.00	26.00	0.00	0.00	0.00	0.00	0.00	0.00	0.00	0.00	0.00	0.00	0.00	0.00	0.00	0.00	4.00	0.00	0.00	44.00	14.00	2.00
3688047	Transect_1_July2022	P7201730.JPG	2022-07-09T14:00:00+0000	2022	exp2_af_davies_reefvariation_afselection	AF Davies Central	6.0	1	50	exp2_AF_Davies_reefvariation_AFselection	0.00	32.00	0.00	2.00	0.00	0.00	0.00	0.00	0.00	30.00	0.00	0.00	0.00	0.00	0.00	0.00	4.00	0.00	2.00	0.00	0.00	0.00	0.00	0.00	0.00	0.00	0.00	0.00	0.00	0.00	0.00	0.00	0.00	2.00	0.00	0.00	12.00	8.00	0.00
3688048	Transect_1_July2022	P7201736.JPG	2022-07-09T14:00:00+0000	2022	exp2_af_davies_reefvariation_afselection	AF Davies Central	6.0	1	50	exp2_AF_Davies_reefvariation_AFselection	0.00	0.00	0.00	2.00	0.00	0.00	0.00	0.00	0.00	10.00	0.00	0.00	2.00	0.00	0.00	0.00	4.00	0.00	38.00	0.00	0.00	0.00	0.00	0.00	0.00	0.00	2.00	0.00	0.00	0.00	0.00	0.00	0.00	8.00	0.00	0.00	10.00	18.00	0.00
3688049	Transect_1_July2022	P7201743.JPG	2022-07-09T14:00:00+0000	2022	exp2_af_davies_reefvariation_afselection	AF Davies Central	6.0	1	50	exp2_AF_Davies_reefvariation_AFselection	0.00	0.00	0.00	4.00	0.00	0.00	0.00	0.00	0.00	0.00	0.00	0.00	2.00	0.00	0.00	0.00	2.00	0.00	30.00	0.00	0.00	0.00	0.00	0.00	0.00	0.00	0.00	0.00	0.00	0.00	0.00	0.00	0.00	2.00	0.00	0.00	28.00	30.00	0.00
3688050	Transect_1_July2022	P7201749.JPG	2022-07-09T14:00:00+0000	2022	exp2_af_davies_reefvariation_afselection	AF Davies Central	6.0	1	50	exp2_AF_Davies_reefvariation_AFselection	0.00	0.00	0.00	6.00	0.00	0.00	0.00	0.00	0.00	0.00	0.00	0.00	0.00	0.00	0.00	0.00	2.00	0.00	14.00	0.00	0.00	0.00	0.00	0.00	0.00	0.00	4.00	0.00	0.00	0.00	0.00	0.00	0.00	4.00	0.00	0.00	6.00	54.00	0.00
3688051	Transect_1_July2022	P7201761.JPG	2022-07-09T14:00:00+0000	2022	exp2_af_davies_reefvariation_afselection	AF Davies Central	6.0	1	50	exp2_AF_Davies_reefvariation_AFselection	0.00	0.00	0.00	2.00	0.00	0.00	0.00	0.00	0.00	0.00	0.00	0.00	0.00	0.00	0.00	0.00	0.00	0.00	12.00	0.00	0.00	0.00	0.00	0.00	0.00	0.00	4.00	0.00	0.00	0.00	0.00	0.00	0.00	4.00	0.00	0.00	12.00	60.00	0.00
3688052	Transect_1_July2022	P7201755.JPG	2022-07-09T14:00:00+0000	2022	exp2_af_davies_reefvariation_afselection	AF Davies Central	6.0	1	50	exp2_AF_Davies_reefvariation_AFselection	0.00	0.00	0.00	6.00	0.00	0.00	0.00	0.00	0.00	0.00	0.00	0.00	0.00	0.00	0.00	0.00	0.00	0.00	12.00	0.00	0.00	0.00	0.00	0.00	0.00	0.00	2.00	0.00	0.00	0.00	0.00	0.00	0.00	6.00	0.00	0.00	14.00	56.00	0.00
3433072	Transect_1_October2022	PA242992.jpg	2022-10-09T14:00:00+0000	2022	exp2_af_davies_reefvariation_afselection	AF Davies Central	6.0	1	50	exp2_AF_Davies_reefvariation_AFselection	0.00	0.00	0.00	4.00	0.00	0.00	0.00	0.00	0.00	14.00	0.00	0.00	0.00	0.00	0.00	0.00	0.00	0.00	0.00	0.00	0.00	0.00	0.00	0.00	0.00	2.00	10.00	0.00	0.00	0.00	0.00	0.00	0.00	2.00	0.00	0.00	26.00	34.00	0.00
3433073	Transect_1_October2022	PA242972.jpg	2022-10-09T14:00:00+0000	2022	exp2_af_davies_reefvariation_afselection	AF Davies Central	6.0	1	50	exp2_AF_Davies_reefvariation_AFselection	0.00	0.00	0.00	10.00	0.00	0.00	0.00	0.00	0.00	4.00	0.00	0.00	0.00	0.00	0.00	0.00	0.00	0.00	4.00	0.00	0.00	6.00	0.00	0.00	0.00	0.00	2.00	0.00	0.00	0.00	0.00	0.00	0.00	0.00	0.00	0.00	32.00	36.00	0.00
3433074	Transect_1_October2022	PA242980.jpg	2022-10-09T14:00:00+0000	2022	exp2_af_davies_reefvariation_afselection	AF Davies Central	6.0	1	50	exp2_AF_Davies_reefvariation_AFselection	0.00	0.00	0.00	2.00	0.00	0.00	0.00	0.00	0.00	10.00	0.00	0.00	0.00	0.00	0.00	0.00	4.00	0.00	12.00	0.00	0.00	0.00	0.00	0.00	0.00	0.00	8.00	0.00	0.00	0.00	0.00	0.00	0.00	0.00	0.00	0.00	36.00	22.00	0.00
3433075	Transect_1_October2022	PA242986.jpg	2022-10-09T14:00:00+0000	2022	exp2_af_davies_reefvariation_afselection	AF Davies Central	6.0	1	50	exp2_AF_Davies_reefvariation_AFselection	0.00	0.00	0.00	2.00	0.00	0.00	0.00	0.00	0.00	16.00	0.00	0.00	0.00	0.00	0.00	0.00	4.00	0.00	14.00	0.00	0.00	0.00	0.00	0.00	0.00	0.00	4.00	0.00	0.00	0.00	0.00	0.00	0.00	2.00	0.00	0.00	38.00	14.00	0.00
3433076	Transect_1_October2022	PA243009.jpg	2022-10-09T14:00:00+0000	2022	exp2_af_davies_reefvariation_afselection	AF Davies Central	6.0	1	50	exp2_AF_Davies_reefvariation_AFselection	0.00	0.00	0.00	10.00	0.00	0.00	0.00	0.00	0.00	22.00	0.00	0.00	0.00	0.00	0.00	0.00	4.00	0.00	12.00	0.00	0.00	0.00	0.00	0.00	0.00	0.00	10.00	0.00	0.00	0.00	0.00	0.00	0.00	0.00	0.00	0.00	32.00	10.00	0.00
3433077	Transect_1_October2022	PA243025.jpg	2022-10-09T14:00:00+0000	2022	exp2_af_davies_reefvariation_afselection	AF Davies Central	6.0	1	50	exp2_AF_Davies_reefvariation_AFselection	0.00	16.00	0.00	2.00	0.00	0.00	0.00	0.00	0.00	10.00	0.00	0.00	0.00	0.00	0.00	0.00	0.00	0.00	0.00	0.00	0.00	2.00	0.00	0.00	0.00	0.00	0.00	0.00	0.00	0.00	0.00	0.00	0.00	32.00	0.00	0.00	8.00	28.00	0.00
3433078	Transect_1_October2022	PA243018.jpg	2022-10-09T14:00:00+0000	2022	exp2_af_davies_reefvariation_afselection	AF Davies Central	6.0	1	50	exp2_AF_Davies_reefvariation_AFselection	0.00	0.00	0.00	0.00	0.00	0.00	0.00	0.00	0.00	18.00	0.00	0.00	0.00	0.00	0.00	0.00	6.00	0.00	0.00	0.00	0.00	0.00	0.00	0.00	0.00	0.00	4.00	0.00	0.00	0.00	0.00	0.00	0.00	10.00	0.00	0.00	12.00	48.00	0.00
3433079	Transect_1_October2022	PA243003.jpg	2022-10-09T14:00:00+0000	2022	exp2_af_davies_reefvariation_afselection	AF Davies Central	6.0	1	50	exp2_AF_Davies_reefvariation_AFselection	0.00	0.00	0.00	8.00	0.00	0.00	0.00	0.00	0.00	16.00	0.00	0.00	0.00	0.00	0.00	0.00	4.00	0.00	14.00	0.00	0.00	0.00	0.00	0.00	0.00	0.00	4.00	0.00	0.00	0.00	0.00	0.00	0.00	0.00	0.00	0.00	38.00	10.00	4.00
3433080	Transect_1_October2022	PA243052.jpg	2022-10-09T14:00:00+0000	2022	exp2_af_davies_reefvariation_afselection	AF Davies Central	6.0	1	50	exp2_AF_Davies_reefvariation_AFselection	0.00	0.00	0.00	0.00	0.00	0.00	0.00	0.00	0.00	0.00	0.00	0.00	0.00	0.00	0.00	0.00	2.00	0.00	34.00	0.00	0.00	0.00	0.00	0.00	0.00	0.00	0.00	0.00	0.00	0.00	0.00	0.00	0.00	4.00	0.00	0.00	34.00	26.00	0.00
3433081	Transect_1_October2022	PA243036.jpg	2022-10-09T14:00:00+0000	2022	exp2_af_davies_reefvariation_afselection	AF Davies Central	6.0	1	50	exp2_AF_Davies_reefvariation_AFselection	0.00	0.00	0.00	14.00	0.00	0.00	0.00	0.00	0.00	2.00	0.00	0.00	0.00	0.00	0.00	0.00	12.00	0.00	28.00	0.00	0.00	0.00	0.00	0.00	0.00	0.00	2.00	0.00	0.00	0.00	0.00	0.00	0.00	0.00	0.00	0.00	36.00	4.00	2.00
3433082	Transect_1_October2022	PA243058.jpg	2022-10-09T14:00:00+0000	2022	exp2_af_davies_reefvariation_afselection	AF Davies Central	6.0	1	50	exp2_AF_Davies_reefvariation_AFselection	0.00	0.00	0.00	14.00	0.00	0.00	0.00	0.00	0.00	6.00	0.00	0.00	0.00	0.00	0.00	0.00	4.00	0.00	8.00	0.00	0.00	2.00	0.00	0.00	0.00	4.00	8.00	0.00	0.00	0.00	0.00	0.00	0.00	2.00	0.00	0.00	28.00	20.00	0.00
3433083	Transect_1_October2022	PA243046.jpg	2022-10-09T14:00:00+0000	2022	exp2_af_davies_reefvariation_afselection	AF Davies Central	6.0	1	50	exp2_AF_Davies_reefvariation_AFselection	0.00	0.00	0.00	2.00	0.00	0.00	0.00	0.00	0.00	92.00	0.00	0.00	0.00	0.00	0.00	0.00	0.00	0.00	0.00	0.00	0.00	0.00	0.00	0.00	0.00	0.00	0.00	0.00	0.00	0.00	0.00	0.00	0.00	4.00	0.00	0.00	0.00	2.00	0.00
3433084	Transect_1_October2022	PA243074.jpg	2022-10-09T14:00:00+0000	2022	exp2_af_davies_reefvariation_afselection	AF Davies Central	6.0	1	50	exp2_AF_Davies_reefvariation_AFselection	0.00	0.00	0.00	2.00	0.00	0.00	0.00	0.00	0.00	4.00	0.00	0.00	0.00	0.00	0.00	0.00	4.00	0.00	0.00	0.00	0.00	0.00	0.00	0.00	0.00	0.00	6.00	0.00	0.00	0.00	0.00	0.00	0.00	2.00	0.00	0.00	24.00	50.00	0.00
3433085	Transect_1_October2022	PA243081.jpg	2022-10-09T14:00:00+0000	2022	exp2_af_davies_reefvariation_afselection	AF Davies Central	6.0	1	50	exp2_AF_Davies_reefvariation_AFselection	0.00	0.00	0.00	4.00	0.00	0.00	0.00	0.00	0.00	2.00	0.00	0.00	0.00	0.00	0.00	0.00	4.00	0.00	32.00	0.00	0.00	0.00	0.00	0.00	0.00	2.00	0.00	0.00	0.00	0.00	0.00	0.00	0.00	0.00	0.00	0.00	44.00	8.00	4.00
3433086	Transect_1_October2022	PA243065.jpg	2022-10-09T14:00:00+0000	2022	exp2_af_davies_reefvariation_afselection	AF Davies Central	6.0	1	50	exp2_AF_Davies_reefvariation_AFselection	0.00	0.00	0.00	0.00	0.00	0.00	0.00	0.00	0.00	0.00	0.00	0.00	0.00	0.00	0.00	0.00	0.00	0.00	24.00	0.00	0.00	0.00	0.00	0.00	0.00	0.00	0.00	0.00	0.00	0.00	0.00	0.00	0.00	0.00	0.00	0.00	32.00	40.00	0.00
3433087	Transect_1_October2022	PA243091.jpg	2022-10-09T14:00:00+0000	2022	exp2_af_davies_reefvariation_afselection	AF Davies Central	6.0	1	50	exp2_AF_Davies_reefvariation_AFselection	0.00	0.00	0.00	4.00	0.00	0.00	0.00	0.00	0.00	0.00	0.00	0.00	0.00	0.00	0.00	0.00	4.00	0.00	12.00	0.00	0.00	0.00	0.00	0.00	0.00	2.00	0.00	0.00	0.00	0.00	0.00	0.00	0.00	2.00	0.00	0.00	34.00	36.00	0.00
3433088	Transect_1_October2022	PA243121.jpg	2022-10-09T14:00:00+0000	2022	exp2_af_davies_reefvariation_afselection	AF Davies Central	6.0	1	50	exp2_AF_Davies_reefvariation_AFselection	0.00	2.00	0.00	8.00	0.00	0.00	0.00	0.00	0.00	0.00	0.00	0.00	0.00	0.00	0.00	0.00	0.00	0.00	20.00	0.00	0.00	0.00	0.00	0.00	0.00	0.00	4.00	0.00	0.00	0.00	0.00	0.00	0.00	6.00	0.00	0.00	28.00	32.00	0.00
3433089	Transect_1_October2022	PA243101.jpg	2022-10-09T14:00:00+0000	2022	exp2_af_davies_reefvariation_afselection	AF Davies Central	6.0	1	50	exp2_AF_Davies_reefvariation_AFselection	0.00	0.00	0.00	2.00	0.00	0.00	0.00	0.00	0.00	18.00	0.00	0.00	0.00	0.00	0.00	0.00	4.00	0.00	4.00	0.00	0.00	0.00	0.00	0.00	0.00	0.00	0.00	0.00	0.00	0.00	0.00	0.00	0.00	14.00	0.00	0.00	32.00	20.00	0.00
3433090	Transect_1_October2022	PA243107.jpg	2022-10-09T14:00:00+0000	2022	exp2_af_davies_reefvariation_afselection	AF Davies Central	6.0	1	50	exp2_AF_Davies_reefvariation_AFselection	0.00	0.00	0.00	2.00	0.00	0.00	0.00	0.00	0.00	8.00	0.00	0.00	0.00	0.00	0.00	0.00	2.00	0.00	16.00	0.00	0.00	0.00	0.00	0.00	0.00	0.00	4.00	0.00	0.00	0.00	0.00	0.00	0.00	8.00	0.00	0.00	34.00	20.00	0.00
3433091	Transect_1_October2022	PA243113.jpg	2022-10-09T14:00:00+0000	2022	exp2_af_davies_reefvariation_afselection	AF Davies Central	6.0	1	50	exp2_AF_Davies_reefvariation_AFselection	0.00	0.00	0.00	2.00	0.00	0.00	0.00	0.00	0.00	0.00	0.00	0.00	0.00	0.00	0.00	0.00	2.00	0.00	44.00	0.00	0.00	0.00	0.00	0.00	0.00	0.00	8.00	0.00	0.00	0.00	0.00	0.00	0.00	2.00	0.00	0.00	24.00	12.00	0.00
3433092	Transect_1_October2022	PA243127.jpg	2022-10-09T14:00:00+0000	2022	exp2_af_davies_reefvariation_afselection	AF Davies Central	6.0	1	50	exp2_AF_Davies_reefvariation_AFselection	0.00	0.00	0.00	0.00	0.00	0.00	0.00	0.00	0.00	0.00	0.00	0.00	0.00	0.00	0.00	0.00	6.00	0.00	10.00	0.00	0.00	0.00	0.00	0.00	0.00	0.00	2.00	0.00	0.00	0.00	0.00	0.00	0.00	0.00	0.00	0.00	26.00	42.00	0.00
3433093	Transect_1_October2022	PA243134.jpg	2022-10-09T14:00:00+0000	2022	exp2_af_davies_reefvariation_afselection	AF Davies Central	6.0	1	50	exp2_AF_Davies_reefvariation_AFselection	0.00	0.00	0.00	0.00	0.00	0.00	0.00	0.00	0.00	2.00	0.00	0.00	0.00	0.00	0.00	0.00	2.00	0.00	22.00	0.00	0.00	0.00	0.00	0.00	0.00	0.00	0.00	0.00	0.00	0.00	0.00	0.00	0.00	12.00	0.00	0.00	20.00	38.00	0.00
3433094	Transect_1_October2022	PA243142.jpg	2022-10-09T14:00:00+0000	2022	exp2_af_davies_reefvariation_afselection	AF Davies Central	6.0	1	50	exp2_AF_Davies_reefvariation_AFselection	0.00	0.00	0.00	2.00	0.00	0.00	0.00	0.00	0.00	0.00	0.00	0.00	0.00	0.00	0.00	0.00	0.00	0.00	8.00	0.00	0.00	0.00	0.00	0.00	0.00	0.00	0.00	0.00	0.00	0.00	0.00	0.00	0.00	0.00	0.00	0.00	14.00	76.00	0.00
3433650	Transect_2_April2023	P4138987.jpg	2023-04-29T14:00:00+0000	2023	exp2_af_davies_reefvariation_afselection	AF Davies Central	6.0	2	46	exp2_AF_Davies_reefvariation_AFselection	0.00	0.00	0.00	0.00	0.00	0.00	0.00	0.00	0.00	0.00	0.00	0.00	4.35	0.00	0.00	0.00	0.00	0.00	2.17	0.00	0.00	0.00	0.00	0.00	0.00	0.00	8.70	0.00	0.00	0.00	0.00	0.00	0.00	2.17	0.00	0.00	30.43	47.83	0.00
3433651	Transect_2_April2023	P4139013.jpg	2023-04-29T14:00:00+0000	2023	exp2_af_davies_reefvariation_afselection	AF Davies Central	6.0	2	50	exp2_AF_Davies_reefvariation_AFselection	0.00	0.00	0.00	2.00	0.00	0.00	0.00	0.00	0.00	0.00	0.00	0.00	0.00	0.00	0.00	0.00	0.00	0.00	2.00	0.00	0.00	0.00	0.00	0.00	0.00	0.00	32.00	0.00	0.00	0.00	0.00	0.00	0.00	0.00	0.00	0.00	4.00	54.00	0.00
3433652	Transect_2_April2023	P4138990.jpg	2023-04-29T14:00:00+0000	2023	exp2_af_davies_reefvariation_afselection	AF Davies Central	6.0	2	50	exp2_AF_Davies_reefvariation_AFselection	0.00	0.00	0.00	6.00	0.00	0.00	0.00	0.00	0.00	0.00	0.00	0.00	0.00	0.00	0.00	0.00	2.00	0.00	2.00	0.00	0.00	2.00	0.00	0.00	0.00	2.00	2.00	0.00	0.00	0.00	0.00	0.00	0.00	0.00	0.00	0.00	2.00	74.00	0.00
3433653	Transect_2_April2023	P4139005.jpg	2023-04-29T14:00:00+0000	2023	exp2_af_davies_reefvariation_afselection	AF Davies Central	6.0	2	48	exp2_AF_Davies_reefvariation_AFselection	0.00	0.00	0.00	0.00	0.00	0.00	0.00	0.00	0.00	8.33	0.00	0.00	0.00	0.00	0.00	0.00	4.17	0.00	6.25	0.00	0.00	0.00	0.00	0.00	0.00	2.08	16.67	0.00	0.00	0.00	0.00	0.00	0.00	0.00	0.00	0.00	29.17	31.25	0.00
3433654	Transect_2_April2023	P4139025.jpg	2023-04-29T14:00:00+0000	2023	exp2_af_davies_reefvariation_afselection	AF Davies Central	6.0	2	48	exp2_AF_Davies_reefvariation_AFselection	0.00	2.08	0.00	8.33	0.00	0.00	0.00	0.00	0.00	6.25	0.00	0.00	0.00	0.00	0.00	0.00	0.00	0.00	0.00	0.00	0.00	0.00	0.00	2.08	0.00	0.00	0.00	0.00	0.00	0.00	0.00	0.00	0.00	0.00	0.00	0.00	45.83	22.92	0.00
3433655	Transect_2_April2023	P4139037.jpg	2023-04-29T14:00:00+0000	2023	exp2_af_davies_reefvariation_afselection	AF Davies Central	6.0	2	50	exp2_AF_Davies_reefvariation_AFselection	0.00	0.00	0.00	4.00	0.00	0.00	0.00	0.00	0.00	0.00	0.00	0.00	0.00	0.00	0.00	0.00	4.00	0.00	4.00	0.00	0.00	0.00	0.00	0.00	0.00	0.00	10.00	0.00	0.00	0.00	0.00	0.00	0.00	0.00	0.00	0.00	32.00	42.00	2.00
3433656	Transect_2_April2023	P4139031.jpg	2023-04-29T14:00:00+0000	2023	exp2_af_davies_reefvariation_afselection	AF Davies Central	6.0	2	50	exp2_AF_Davies_reefvariation_AFselection	0.00	0.00	0.00	24.00	0.00	0.00	0.00	0.00	0.00	16.00	0.00	0.00	0.00	0.00	0.00	0.00	2.00	0.00	6.00	0.00	0.00	2.00	0.00	0.00	0.00	0.00	0.00	0.00	0.00	0.00	0.00	0.00	0.00	10.00	0.00	0.00	16.00	24.00	0.00
3433657	Transect_2_April2023	P4139019.jpg	2023-04-29T14:00:00+0000	2023	exp2_af_davies_reefvariation_afselection	AF Davies Central	6.0	2	46	exp2_AF_Davies_reefvariation_AFselection	0.00	0.00	0.00	13.04	0.00	0.00	0.00	0.00	0.00	26.09	0.00	0.00	0.00	0.00	0.00	0.00	2.17	0.00	4.35	0.00	0.00	0.00	0.00	2.17	0.00	2.17	2.17	0.00	0.00	0.00	0.00	0.00	0.00	0.00	0.00	0.00	8.70	36.96	0.00
3433658	Transect_2_April2023	P4139043.jpg	2023-04-29T14:00:00+0000	2023	exp2_af_davies_reefvariation_afselection	AF Davies Central	6.0	2	50	exp2_AF_Davies_reefvariation_AFselection	0.00	0.00	0.00	4.00	0.00	0.00	0.00	0.00	0.00	0.00	0.00	0.00	0.00	0.00	0.00	0.00	2.00	0.00	2.00	0.00	0.00	0.00	0.00	0.00	0.00	2.00	0.00	0.00	0.00	0.00	0.00	0.00	0.00	0.00	0.00	0.00	18.00	72.00	0.00
3433659	Transect_2_April2023	P4139061.jpg	2023-04-29T14:00:00+0000	2023	exp2_af_davies_reefvariation_afselection	AF Davies Central	6.0	2	50	exp2_AF_Davies_reefvariation_AFselection	0.00	2.00	0.00	0.00	0.00	0.00	0.00	0.00	0.00	0.00	0.00	0.00	0.00	0.00	0.00	0.00	0.00	0.00	14.00	0.00	0.00	0.00	0.00	0.00	0.00	0.00	2.00	0.00	0.00	0.00	0.00	0.00	0.00	4.00	0.00	0.00	22.00	52.00	2.00
3433660	Transect_2_April2023	P4139055.jpg	2023-04-29T14:00:00+0000	2023	exp2_af_davies_reefvariation_afselection	AF Davies Central	6.0	2	50	exp2_AF_Davies_reefvariation_AFselection	0.00	0.00	0.00	2.00	0.00	0.00	0.00	0.00	0.00	0.00	0.00	0.00	0.00	0.00	0.00	0.00	2.00	0.00	38.00	0.00	0.00	0.00	0.00	0.00	0.00	0.00	0.00	0.00	0.00	0.00	0.00	0.00	0.00	6.00	0.00	0.00	12.00	28.00	0.00
3433661	Transect_2_April2023	P4139049.jpg	2023-04-29T14:00:00+0000	2023	exp2_af_davies_reefvariation_afselection	AF Davies Central	6.0	2	50	exp2_AF_Davies_reefvariation_AFselection	0.00	0.00	2.00	12.00	0.00	0.00	0.00	0.00	0.00	0.00	0.00	0.00	0.00	0.00	0.00	0.00	0.00	0.00	10.00	0.00	0.00	0.00	0.00	0.00	0.00	0.00	24.00	0.00	0.00	0.00	0.00	0.00	0.00	0.00	0.00	0.00	24.00	24.00	0.00
3433662	Transect_2_April2023	P4139067.jpg	2023-04-29T14:00:00+0000	2023	exp2_af_davies_reefvariation_afselection	AF Davies Central	6.0	2	50	exp2_AF_Davies_reefvariation_AFselection	0.00	0.00	0.00	2.00	0.00	0.00	0.00	0.00	0.00	4.00	0.00	0.00	0.00	0.00	0.00	0.00	12.00	0.00	8.00	0.00	0.00	0.00	0.00	0.00	0.00	0.00	10.00	0.00	0.00	0.00	0.00	0.00	0.00	6.00	0.00	0.00	20.00	32.00	0.00
3433663	Transect_2_April2023	P4139079.jpg	2023-04-29T14:00:00+0000	2023	exp2_af_davies_reefvariation_afselection	AF Davies Central	6.0	2	50	exp2_AF_Davies_reefvariation_AFselection	0.00	0.00	0.00	2.00	0.00	0.00	0.00	0.00	0.00	2.00	0.00	0.00	0.00	0.00	0.00	0.00	4.00	0.00	6.00	0.00	0.00	0.00	0.00	0.00	0.00	0.00	34.00	0.00	0.00	0.00	0.00	0.00	0.00	4.00	0.00	0.00	18.00	28.00	0.00
3433664	Transect_2_April2023	P4139073.jpg	2023-04-29T14:00:00+0000	2023	exp2_af_davies_reefvariation_afselection	AF Davies Central	6.0	2	50	exp2_AF_Davies_reefvariation_AFselection	0.00	0.00	0.00	4.00	0.00	0.00	0.00	0.00	0.00	0.00	0.00	0.00	0.00	0.00	0.00	0.00	0.00	0.00	20.00	0.00	0.00	0.00	0.00	0.00	0.00	0.00	2.00	0.00	0.00	0.00	0.00	0.00	0.00	6.00	0.00	0.00	24.00	42.00	0.00
3433665	Transect_2_April2023	P4139085.jpg	2023-04-29T14:00:00+0000	2023	exp2_af_davies_reefvariation_afselection	AF Davies Central	6.0	2	50	exp2_AF_Davies_reefvariation_AFselection	0.00	0.00	0.00	4.00	0.00	0.00	0.00	0.00	0.00	0.00	0.00	0.00	0.00	0.00	0.00	0.00	4.00	0.00	2.00	0.00	0.00	0.00	0.00	0.00	0.00	0.00	4.00	0.00	0.00	0.00	0.00	0.00	0.00	6.00	0.00	0.00	22.00	56.00	0.00
3433666	Transect_2_April2023	P4139091.jpg	2023-04-29T14:00:00+0000	2023	exp2_af_davies_reefvariation_afselection	AF Davies Central	6.0	2	50	exp2_AF_Davies_reefvariation_AFselection	0.00	4.00	0.00	0.00	0.00	0.00	0.00	0.00	0.00	0.00	0.00	0.00	2.00	0.00	0.00	0.00	0.00	0.00	72.00	0.00	0.00	0.00	0.00	0.00	0.00	0.00	2.00	0.00	0.00	0.00	0.00	0.00	0.00	0.00	0.00	0.00	4.00	12.00	0.00
3433667	Transect_2_April2023	P4139110.jpg	2023-04-29T14:00:00+0000	2023	exp2_af_davies_reefvariation_afselection	AF Davies Central	6.0	2	50	exp2_AF_Davies_reefvariation_AFselection	0.00	0.00	0.00	4.00	0.00	0.00	0.00	0.00	0.00	0.00	0.00	0.00	0.00	0.00	0.00	0.00	0.00	0.00	16.00	0.00	0.00	0.00	0.00	0.00	0.00	0.00	4.00	0.00	0.00	0.00	0.00	0.00	0.00	2.00	0.00	0.00	26.00	44.00	0.00
3433668	Transect_2_April2023	P4139097.jpg	2023-04-29T14:00:00+0000	2023	exp2_af_davies_reefvariation_afselection	AF Davies Central	6.0	2	50	exp2_AF_Davies_reefvariation_AFselection	0.00	0.00	0.00	0.00	0.00	0.00	0.00	0.00	0.00	0.00	0.00	0.00	0.00	0.00	0.00	0.00	4.00	0.00	0.00	0.00	0.00	0.00	0.00	0.00	0.00	0.00	0.00	0.00	0.00	0.00	0.00	0.00	0.00	6.00	0.00	0.00	8.00	76.00	0.00
3433669	Transect_2_April2023	P4139103.jpg	2023-04-29T14:00:00+0000	2023	exp2_af_davies_reefvariation_afselection	AF Davies Central	6.0	2	50	exp2_AF_Davies_reefvariation_AFselection	0.00	0.00	0.00	4.00	0.00	0.00	0.00	0.00	0.00	10.00	0.00	0.00	0.00	0.00	0.00	0.00	6.00	0.00	2.00	0.00	0.00	0.00	0.00	0.00	0.00	0.00	4.00	0.00	0.00	0.00	0.00	0.00	0.00	2.00	0.00	0.00	24.00	46.00	0.00
3433670	Transect_2_April2023	P4139122.jpg	2023-04-29T14:00:00+0000	2023	exp2_af_davies_reefvariation_afselection	AF Davies Central	6.0	2	50	exp2_AF_Davies_reefvariation_AFselection	0.00	0.00	0.00	4.00	0.00	0.00	0.00	0.00	0.00	0.00	0.00	0.00	0.00	0.00	0.00	0.00	2.00	0.00	2.00	0.00	0.00	0.00	0.00	0.00	0.00	0.00	0.00	0.00	0.00	0.00	0.00	0.00	0.00	0.00	0.00	0.00	16.00	70.00	0.00
3433671	Transect_2_April2023	P4139116.jpg	2023-04-29T14:00:00+0000	2023	exp2_af_davies_reefvariation_afselection	AF Davies Central	6.0	2	50	exp2_AF_Davies_reefvariation_AFselection	0.00	0.00	0.00	6.00	0.00	0.00	0.00	0.00	0.00	0.00	0.00	0.00	0.00	0.00	0.00	0.00	4.00	0.00	0.00	0.00	0.00	0.00	0.00	2.00	0.00	10.00	0.00	0.00	0.00	0.00	0.00	0.00	0.00	2.00	0.00	0.00	16.00	60.00	0.00
3433402	Transect_2_December2022	PC293578.jpg	2022-12-29T14:00:00+0000	2022	exp2_af_davies_reefvariation_afselection	AF Davies Central	6.0	2	50	exp2_AF_Davies_reefvariation_AFselection	0.00	0.00	0.00	4.00	0.00	0.00	0.00	0.00	0.00	14.00	0.00	0.00	0.00	0.00	0.00	0.00	12.00	0.00	0.00	0.00	0.00	2.00	0.00	0.00	0.00	0.00	20.00	0.00	0.00	0.00	0.00	0.00	0.00	14.00	0.00	0.00	10.00	20.00	0.00
3433403	Transect_2_December2022	PC293558.jpg	2022-12-29T14:00:00+0000	2022	exp2_af_davies_reefvariation_afselection	AF Davies Central	6.0	2	50	exp2_AF_Davies_reefvariation_AFselection	0.00	0.00	0.00	2.00	0.00	0.00	0.00	0.00	0.00	6.00	0.00	0.00	0.00	0.00	0.00	0.00	24.00	0.00	0.00	0.00	0.00	0.00	0.00	0.00	0.00	0.00	8.00	0.00	0.00	0.00	0.00	0.00	0.00	8.00	0.00	0.00	14.00	36.00	0.00
3433404	Transect_2_December2022	PC293572.jpg	2022-12-29T14:00:00+0000	2022	exp2_af_davies_reefvariation_afselection	AF Davies Central	6.0	2	50	exp2_AF_Davies_reefvariation_AFselection	0.00	0.00	0.00	8.00	0.00	0.00	0.00	0.00	0.00	0.00	0.00	0.00	0.00	0.00	0.00	0.00	10.00	0.00	2.00	0.00	0.00	0.00	0.00	0.00	0.00	0.00	4.00	0.00	0.00	0.00	0.00	0.00	0.00	12.00	0.00	0.00	16.00	44.00	0.00
3433405	Transect_2_December2022	PC293564.jpg	2022-12-29T14:00:00+0000	2022	exp2_af_davies_reefvariation_afselection	AF Davies Central	6.0	2	50	exp2_AF_Davies_reefvariation_AFselection	0.00	0.00	0.00	4.00	0.00	0.00	0.00	0.00	0.00	4.00	0.00	0.00	0.00	0.00	0.00	0.00	0.00	0.00	0.00	0.00	0.00	0.00	0.00	0.00	0.00	0.00	0.00	0.00	0.00	0.00	0.00	0.00	0.00	0.00	0.00	0.00	16.00	76.00	0.00
3433406	Transect_2_December2022	PC293584.jpg	2022-12-29T14:00:00+0000	2022	exp2_af_davies_reefvariation_afselection	AF Davies Central	6.0	2	50	exp2_AF_Davies_reefvariation_AFselection	0.00	0.00	0.00	2.00	0.00	0.00	0.00	0.00	0.00	4.00	0.00	0.00	0.00	0.00	0.00	0.00	2.00	0.00	6.00	0.00	0.00	2.00	0.00	0.00	0.00	0.00	28.00	0.00	0.00	0.00	0.00	0.00	0.00	2.00	0.00	0.00	4.00	44.00	0.00
3433407	Transect_2_December2022	PC293590.jpg	2022-12-29T14:00:00+0000	2022	exp2_af_davies_reefvariation_afselection	AF Davies Central	6.0	2	50	exp2_AF_Davies_reefvariation_AFselection	0.00	0.00	0.00	0.00	0.00	0.00	0.00	0.00	0.00	0.00	0.00	0.00	0.00	0.00	0.00	0.00	0.00	0.00	2.00	0.00	0.00	0.00	0.00	0.00	0.00	0.00	0.00	0.00	0.00	0.00	0.00	0.00	0.00	12.00	0.00	0.00	40.00	44.00	0.00
3433408	Transect_2_December2022	PC293603.jpg	2022-12-29T14:00:00+0000	2022	exp2_af_davies_reefvariation_afselection	AF Davies Central	6.0	2	50	exp2_AF_Davies_reefvariation_AFselection	0.00	0.00	0.00	8.00	0.00	0.00	0.00	0.00	0.00	10.00	0.00	0.00	0.00	0.00	0.00	0.00	4.00	0.00	0.00	0.00	0.00	0.00	0.00	0.00	0.00	0.00	0.00	0.00	0.00	0.00	0.00	0.00	0.00	28.00	0.00	0.00	6.00	32.00	0.00
3433409	Transect_2_December2022	PC293596.jpg	2022-12-29T14:00:00+0000	2022	exp2_af_davies_reefvariation_afselection	AF Davies Central	6.0	2	50	exp2_AF_Davies_reefvariation_AFselection	0.00	4.00	2.00	4.00	0.00	0.00	0.00	0.00	0.00	18.00	0.00	0.00	0.00	0.00	0.00	0.00	2.00	0.00	0.00	0.00	0.00	0.00	0.00	0.00	0.00	0.00	6.00	0.00	0.00	0.00	0.00	0.00	0.00	2.00	0.00	0.00	22.00	32.00	0.00
3433410	Transect_2_December2022	PC293609.jpg	2022-12-29T14:00:00+0000	2022	exp2_af_davies_reefvariation_afselection	AF Davies Central	6.0	2	50	exp2_AF_Davies_reefvariation_AFselection	0.00	0.00	0.00	4.00	0.00	0.00	0.00	0.00	0.00	6.00	0.00	0.00	0.00	0.00	0.00	0.00	6.00	0.00	2.00	0.00	0.00	0.00	0.00	0.00	0.00	0.00	8.00	0.00	0.00	0.00	0.00	0.00	0.00	6.00	0.00	0.00	14.00	54.00	0.00
3433411	Transect_2_December2022	PC293627.jpg	2022-12-29T14:00:00+0000	2022	exp2_af_davies_reefvariation_afselection	AF Davies Central	6.0	2	50	exp2_AF_Davies_reefvariation_AFselection	0.00	0.00	0.00	4.00	0.00	0.00	0.00	0.00	0.00	0.00	0.00	0.00	2.00	0.00	0.00	0.00	6.00	0.00	24.00	0.00	0.00	0.00	0.00	0.00	0.00	0.00	4.00	0.00	0.00	0.00	0.00	0.00	0.00	4.00	0.00	0.00	24.00	22.00	0.00
3433412	Transect_2_December2022	PC293615.jpg	2022-12-29T14:00:00+0000	2022	exp2_af_davies_reefvariation_afselection	AF Davies Central	6.0	2	50	exp2_AF_Davies_reefvariation_AFselection	0.00	0.00	0.00	2.00	0.00	0.00	0.00	0.00	0.00	0.00	0.00	0.00	0.00	0.00	0.00	0.00	0.00	0.00	0.00	0.00	0.00	4.00	0.00	0.00	0.00	0.00	0.00	0.00	0.00	0.00	0.00	0.00	0.00	16.00	0.00	0.00	0.00	76.00	0.00
3433413	Transect_2_December2022	PC293621.jpg	2022-12-29T14:00:00+0000	2022	exp2_af_davies_reefvariation_afselection	AF Davies Central	6.0	2	50	exp2_AF_Davies_reefvariation_AFselection	0.00	0.00	0.00	2.00	0.00	0.00	0.00	0.00	0.00	2.00	0.00	0.00	0.00	0.00	0.00	0.00	4.00	0.00	4.00	0.00	0.00	0.00	0.00	0.00	0.00	0.00	16.00	0.00	0.00	0.00	0.00	0.00	0.00	4.00	0.00	0.00	12.00	56.00	0.00
3433414	Transect_2_December2022	PC293642.jpg	2022-12-29T14:00:00+0000	2022	exp2_af_davies_reefvariation_afselection	AF Davies Central	6.0	2	50	exp2_AF_Davies_reefvariation_AFselection	0.00	0.00	4.00	2.00	0.00	0.00	0.00	0.00	0.00	0.00	0.00	0.00	0.00	0.00	0.00	0.00	8.00	0.00	30.00	0.00	0.00	0.00	0.00	0.00	0.00	0.00	8.00	0.00	0.00	0.00	0.00	0.00	0.00	4.00	0.00	0.00	20.00	20.00	0.00
3433415	Transect_2_December2022	PC293635.jpg	2022-12-29T14:00:00+0000	2022	exp2_af_davies_reefvariation_afselection	AF Davies Central	6.0	2	50	exp2_AF_Davies_reefvariation_AFselection	0.00	0.00	0.00	2.00	0.00	0.00	0.00	0.00	0.00	0.00	0.00	0.00	0.00	0.00	0.00	0.00	2.00	0.00	8.00	0.00	0.00	0.00	0.00	0.00	0.00	0.00	12.00	0.00	0.00	0.00	0.00	0.00	0.00	4.00	0.00	0.00	28.00	44.00	0.00
3433416	Transect_2_December2022	PC293654.jpg	2022-12-29T14:00:00+0000	2022	exp2_af_davies_reefvariation_afselection	AF Davies Central	6.0	2	50	exp2_AF_Davies_reefvariation_AFselection	0.00	0.00	0.00	6.00	0.00	0.00	0.00	0.00	0.00	2.00	0.00	0.00	0.00	0.00	0.00	0.00	0.00	0.00	2.00	0.00	0.00	0.00	0.00	0.00	0.00	0.00	30.00	0.00	0.00	0.00	0.00	0.00	0.00	2.00	0.00	0.00	14.00	42.00	0.00
3433417	Transect_2_December2022	PC293648.jpg	2022-12-29T14:00:00+0000	2022	exp2_af_davies_reefvariation_afselection	AF Davies Central	6.0	2	50	exp2_AF_Davies_reefvariation_AFselection	0.00	0.00	2.00	2.00	0.00	0.00	0.00	0.00	0.00	0.00	0.00	0.00	0.00	0.00	0.00	0.00	12.00	0.00	2.00	0.00	0.00	0.00	0.00	4.00	0.00	0.00	12.00	0.00	0.00	0.00	0.00	0.00	0.00	2.00	0.00	0.00	22.00	38.00	2.00
3433418	Transect_2_December2022	PC293674.jpg	2022-12-29T14:00:00+0000	2022	exp2_af_davies_reefvariation_afselection	AF Davies Central	6.0	2	50	exp2_AF_Davies_reefvariation_AFselection	0.00	0.00	0.00	0.00	0.00	2.00	0.00	0.00	0.00	0.00	0.00	0.00	0.00	0.00	0.00	0.00	10.00	0.00	0.00	0.00	0.00	0.00	0.00	0.00	0.00	0.00	4.00	0.00	0.00	0.00	0.00	0.00	0.00	22.00	0.00	0.00	8.00	40.00	0.00
3433419	Transect_2_December2022	PC293660.jpg	2022-12-29T14:00:00+0000	2022	exp2_af_davies_reefvariation_afselection	AF Davies Central	6.0	2	50	exp2_AF_Davies_reefvariation_AFselection	0.00	0.00	0.00	10.00	0.00	0.00	0.00	0.00	0.00	0.00	0.00	0.00	0.00	0.00	0.00	0.00	14.00	0.00	4.00	0.00	0.00	0.00	0.00	0.00	0.00	0.00	14.00	0.00	0.00	0.00	0.00	0.00	0.00	2.00	0.00	0.00	8.00	48.00	0.00
3433420	Transect_2_December2022	PC293666.jpg	2022-12-29T14:00:00+0000	2022	exp2_af_davies_reefvariation_afselection	AF Davies Central	6.0	2	50	exp2_AF_Davies_reefvariation_AFselection	0.00	0.00	0.00	4.00	0.00	0.00	0.00	0.00	0.00	0.00	0.00	0.00	0.00	0.00	0.00	0.00	0.00	0.00	0.00	0.00	0.00	0.00	0.00	0.00	0.00	0.00	2.00	0.00	0.00	0.00	0.00	0.00	0.00	4.00	0.00	0.00	2.00	86.00	0.00
3433421	Transect_2_December2022	PC293681.jpg	2022-12-29T14:00:00+0000	2022	exp2_af_davies_reefvariation_afselection	AF Davies Central	6.0	2	50	exp2_AF_Davies_reefvariation_AFselection	0.00	0.00	0.00	2.00	0.00	0.00	0.00	0.00	0.00	8.00	0.00	0.00	0.00	0.00	0.00	0.00	8.00	0.00	0.00	0.00	0.00	4.00	0.00	0.00	0.00	0.00	0.00	0.00	0.00	0.00	0.00	0.00	0.00	8.00	0.00	0.00	6.00	60.00	0.00
3433422	Transect_2_December2022	PC293706.jpg	2022-12-29T14:00:00+0000	2022	exp2_af_davies_reefvariation_afselection	AF Davies Central	6.0	2	50	exp2_AF_Davies_reefvariation_AFselection	0.00	0.00	0.00	0.00	0.00	0.00	0.00	0.00	0.00	0.00	0.00	0.00	0.00	0.00	0.00	0.00	2.00	0.00	4.00	0.00	0.00	0.00	0.00	0.00	0.00	0.00	4.00	0.00	0.00	0.00	0.00	0.00	0.00	8.00	0.00	0.00	2.00	76.00	0.00
3433423	Transect_2_December2022	PC293694.jpg	2022-12-29T14:00:00+0000	2022	exp2_af_davies_reefvariation_afselection	AF Davies Central	6.0	2	50	exp2_AF_Davies_reefvariation_AFselection	0.00	0.00	0.00	0.00	0.00	0.00	0.00	0.00	0.00	2.00	0.00	0.00	0.00	0.00	0.00	0.00	4.00	0.00	0.00	0.00	0.00	0.00	0.00	0.00	0.00	0.00	2.00	0.00	0.00	0.00	0.00	0.00	0.00	4.00	0.00	0.00	6.00	80.00	0.00
3433424	Transect_2_December2022	PC293700.jpg	2022-12-29T14:00:00+0000	2022	exp2_af_davies_reefvariation_afselection	AF Davies Central	6.0	2	50	exp2_AF_Davies_reefvariation_AFselection	0.00	0.00	0.00	0.00	0.00	0.00	0.00	0.00	0.00	0.00	0.00	0.00	0.00	0.00	0.00	0.00	0.00	0.00	4.00	0.00	0.00	4.00	0.00	0.00	0.00	0.00	4.00	0.00	0.00	0.00	0.00	0.00	0.00	4.00	0.00	0.00	6.00	76.00	0.00
3433425	Transect_2_December2022	PC293687.jpg	2022-12-29T14:00:00+0000	2022	exp2_af_davies_reefvariation_afselection	AF Davies Central	6.0	2	50	exp2_AF_Davies_reefvariation_AFselection	0.00	0.00	0.00	2.00	0.00	0.00	0.00	0.00	0.00	2.00	0.00	0.00	0.00	0.00	0.00	0.00	2.00	0.00	0.00	0.00	0.00	0.00	0.00	0.00	0.00	0.00	6.00	0.00	0.00	0.00	0.00	0.00	0.00	10.00	0.00	0.00	2.00	70.00	0.00
3688053	Transect_2_July2022	P7201461.JPG	2022-07-09T14:00:00+0000	2022	exp2_af_davies_reefvariation_afselection	AF Davies Central	6.0	2	50	exp2_AF_Davies_reefvariation_AFselection	0.00	0.00	0.00	4.00	0.00	0.00	0.00	0.00	0.00	0.00	0.00	0.00	0.00	0.00	0.00	0.00	0.00	0.00	8.00	0.00	0.00	0.00	0.00	0.00	0.00	0.00	0.00	0.00	0.00	0.00	0.00	0.00	0.00	16.00	0.00	0.00	24.00	44.00	0.00
3688054	Transect_2_July2022	P7201596.JPG	2022-07-09T14:00:00+0000	2022	exp2_af_davies_reefvariation_afselection	AF Davies Central	6.0	2	50	exp2_AF_Davies_reefvariation_AFselection	0.00	0.00	0.00	2.00	0.00	0.00	0.00	0.00	0.00	0.00	0.00	0.00	0.00	0.00	0.00	0.00	0.00	0.00	16.00	0.00	0.00	0.00	0.00	0.00	0.00	2.00	2.00	0.00	0.00	0.00	0.00	0.00	0.00	0.00	0.00	0.00	8.00	66.00	0.00
3688055	Transect_2_July2022	P7201467.JPG	2022-07-09T14:00:00+0000	2022	exp2_af_davies_reefvariation_afselection	AF Davies Central	6.0	2	50	exp2_AF_Davies_reefvariation_AFselection	0.00	0.00	0.00	4.00	0.00	0.00	0.00	0.00	0.00	0.00	0.00	0.00	0.00	0.00	0.00	0.00	16.00	0.00	18.00	0.00	0.00	0.00	0.00	0.00	0.00	0.00	2.00	0.00	0.00	0.00	0.00	0.00	0.00	4.00	0.00	0.00	14.00	42.00	0.00
3688056	Transect_2_July2022	P7201455.JPG	2022-07-09T14:00:00+0000	2022	exp2_af_davies_reefvariation_afselection	AF Davies Central	6.0	2	50	exp2_AF_Davies_reefvariation_AFselection	0.00	0.00	0.00	6.00	0.00	0.00	0.00	0.00	0.00	2.00	0.00	0.00	0.00	0.00	0.00	0.00	8.00	0.00	12.00	0.00	0.00	0.00	0.00	0.00	0.00	2.00	4.00	0.00	0.00	0.00	0.00	0.00	0.00	4.00	0.00	0.00	34.00	24.00	0.00
3688057	Transect_2_July2022	P7201491.JPG	2022-07-09T14:00:00+0000	2022	exp2_af_davies_reefvariation_afselection	AF Davies Central	6.0	2	50	exp2_AF_Davies_reefvariation_AFselection	0.00	0.00	0.00	2.00	0.00	0.00	0.00	0.00	0.00	2.00	0.00	0.00	0.00	0.00	0.00	0.00	4.00	0.00	8.00	0.00	0.00	0.00	0.00	0.00	0.00	0.00	8.00	0.00	0.00	0.00	0.00	0.00	0.00	0.00	0.00	0.00	42.00	26.00	0.00
3688058	Transect_2_July2022	P7201479.JPG	2022-07-09T14:00:00+0000	2022	exp2_af_davies_reefvariation_afselection	AF Davies Central	6.0	2	50	exp2_AF_Davies_reefvariation_AFselection	0.00	0.00	0.00	4.00	0.00	0.00	0.00	0.00	0.00	2.00	0.00	0.00	0.00	0.00	0.00	0.00	0.00	0.00	10.00	0.00	0.00	0.00	0.00	0.00	0.00	0.00	28.00	0.00	0.00	0.00	0.00	0.00	0.00	4.00	0.00	0.00	10.00	38.00	0.00
3688059	Transect_2_July2022	P7201485.JPG	2022-07-09T14:00:00+0000	2022	exp2_af_davies_reefvariation_afselection	AF Davies Central	6.0	2	50	exp2_AF_Davies_reefvariation_AFselection	0.00	0.00	0.00	4.00	0.00	0.00	0.00	0.00	0.00	8.00	0.00	0.00	0.00	0.00	0.00	0.00	0.00	0.00	18.00	0.00	0.00	0.00	0.00	0.00	0.00	0.00	0.00	0.00	0.00	0.00	0.00	0.00	0.00	12.00	0.00	0.00	32.00	16.00	0.00
3688060	Transect_2_July2022	P7201473.JPG	2022-07-09T14:00:00+0000	2022	exp2_af_davies_reefvariation_afselection	AF Davies Central	6.0	2	50	exp2_AF_Davies_reefvariation_AFselection	0.00	0.00	4.00	4.00	0.00	0.00	0.00	0.00	0.00	16.00	0.00	0.00	0.00	0.00	0.00	0.00	8.00	0.00	0.00	0.00	0.00	0.00	0.00	0.00	0.00	0.00	18.00	0.00	0.00	0.00	0.00	0.00	0.00	18.00	0.00	0.00	20.00	6.00	0.00
3688061	Transect_2_July2022	P7201503.JPG	2022-07-09T14:00:00+0000	2022	exp2_af_davies_reefvariation_afselection	AF Davies Central	6.0	2	50	exp2_AF_Davies_reefvariation_AFselection	0.00	0.00	0.00	4.00	0.00	0.00	0.00	0.00	0.00	0.00	0.00	0.00	0.00	0.00	0.00	0.00	10.00	0.00	0.00	0.00	0.00	2.00	0.00	0.00	0.00	0.00	4.00	0.00	0.00	0.00	0.00	0.00	0.00	2.00	0.00	0.00	16.00	56.00	0.00
3688062	Transect_2_July2022	P7201515.JPG	2022-07-09T14:00:00+0000	2022	exp2_af_davies_reefvariation_afselection	AF Davies Central	6.0	2	50	exp2_AF_Davies_reefvariation_AFselection	0.00	0.00	0.00	8.00	0.00	0.00	0.00	0.00	0.00	12.00	0.00	0.00	0.00	0.00	0.00	0.00	8.00	0.00	16.00	0.00	0.00	0.00	0.00	0.00	0.00	0.00	10.00	0.00	0.00	0.00	0.00	0.00	0.00	4.00	0.00	0.00	14.00	26.00	0.00
3688063	Transect_2_July2022	P7201497.JPG	2022-07-09T14:00:00+0000	2022	exp2_af_davies_reefvariation_afselection	AF Davies Central	6.0	2	50	exp2_AF_Davies_reefvariation_AFselection	0.00	0.00	0.00	6.00	0.00	0.00	0.00	0.00	0.00	4.00	0.00	0.00	0.00	0.00	0.00	0.00	0.00	0.00	2.00	0.00	0.00	0.00	0.00	0.00	0.00	0.00	6.00	0.00	0.00	0.00	0.00	0.00	0.00	8.00	0.00	0.00	38.00	26.00	0.00
3688064	Transect_2_July2022	P7201509.JPG	2022-07-09T14:00:00+0000	2022	exp2_af_davies_reefvariation_afselection	AF Davies Central	6.0	2	50	exp2_AF_Davies_reefvariation_AFselection	0.00	0.00	0.00	2.00	0.00	0.00	0.00	0.00	0.00	0.00	0.00	0.00	0.00	0.00	0.00	0.00	0.00	0.00	12.00	0.00	0.00	0.00	0.00	0.00	0.00	0.00	0.00	0.00	0.00	0.00	0.00	0.00	0.00	12.00	0.00	0.00	26.00	48.00	0.00
3688065	Transect_2_July2022	P7201521.JPG	2022-07-09T14:00:00+0000	2022	exp2_af_davies_reefvariation_afselection	AF Davies Central	6.0	2	50	exp2_AF_Davies_reefvariation_AFselection	0.00	0.00	0.00	0.00	0.00	0.00	0.00	0.00	0.00	12.00	0.00	0.00	2.00	0.00	0.00	0.00	0.00	0.00	72.00	0.00	0.00	0.00	0.00	0.00	0.00	0.00	4.00	0.00	0.00	0.00	0.00	0.00	0.00	0.00	0.00	0.00	6.00	0.00	2.00
3688066	Transect_2_July2022	P7201527.JPG	2022-07-09T14:00:00+0000	2022	exp2_af_davies_reefvariation_afselection	AF Davies Central	6.0	2	50	exp2_AF_Davies_reefvariation_AFselection	0.00	0.00	2.00	2.00	0.00	0.00	0.00	0.00	0.00	0.00	0.00	0.00	6.00	0.00	0.00	0.00	8.00	0.00	16.00	0.00	0.00	0.00	0.00	0.00	0.00	0.00	8.00	0.00	0.00	0.00	0.00	0.00	0.00	2.00	0.00	0.00	28.00	28.00	0.00
3688067	Transect_2_July2022	P7201540.JPG	2022-07-09T14:00:00+0000	2022	exp2_af_davies_reefvariation_afselection	AF Davies Central	6.0	2	50	exp2_AF_Davies_reefvariation_AFselection	0.00	0.00	0.00	10.00	0.00	0.00	0.00	0.00	0.00	0.00	0.00	0.00	0.00	0.00	0.00	0.00	12.00	0.00	24.00	0.00	0.00	0.00	0.00	0.00	0.00	0.00	2.00	0.00	0.00	0.00	0.00	0.00	0.00	4.00	0.00	0.00	20.00	22.00	2.00
3688068	Transect_2_July2022	P7201534.JPG	2022-07-09T14:00:00+0000	2022	exp2_af_davies_reefvariation_afselection	AF Davies Central	6.0	2	50	exp2_AF_Davies_reefvariation_AFselection	0.00	0.00	6.00	2.00	0.00	0.00	0.00	0.00	0.00	4.00	0.00	0.00	0.00	0.00	0.00	0.00	2.00	0.00	24.00	0.00	0.00	0.00	0.00	0.00	0.00	0.00	4.00	0.00	0.00	0.00	0.00	0.00	0.00	2.00	0.00	0.00	26.00	24.00	0.00
3688069	Transect_2_July2022	P7201546.JPG	2022-07-09T14:00:00+0000	2022	exp2_af_davies_reefvariation_afselection	AF Davies Central	6.0	2	50	exp2_AF_Davies_reefvariation_AFselection	0.00	0.00	0.00	2.00	0.00	18.00	0.00	0.00	0.00	0.00	0.00	0.00	0.00	0.00	0.00	0.00	0.00	0.00	12.00	0.00	0.00	0.00	0.00	0.00	0.00	0.00	22.00	0.00	0.00	0.00	0.00	0.00	0.00	0.00	0.00	0.00	16.00	28.00	0.00
3688070	Transect_2_July2022	P7201564.JPG	2022-07-09T14:00:00+0000	2022	exp2_af_davies_reefvariation_afselection	AF Davies Central	6.0	2	50	exp2_AF_Davies_reefvariation_AFselection	0.00	0.00	0.00	2.00	0.00	0.00	0.00	0.00	0.00	0.00	0.00	0.00	0.00	0.00	0.00	0.00	6.00	0.00	0.00	0.00	0.00	0.00	0.00	0.00	0.00	0.00	16.00	0.00	0.00	0.00	0.00	0.00	0.00	4.00	0.00	0.00	10.00	58.00	2.00
3688071	Transect_2_July2022	P7201552.JPG	2022-07-09T14:00:00+0000	2022	exp2_af_davies_reefvariation_afselection	AF Davies Central	6.0	2	50	exp2_AF_Davies_reefvariation_AFselection	0.00	0.00	0.00	14.00	0.00	0.00	0.00	0.00	0.00	4.00	0.00	0.00	0.00	0.00	0.00	0.00	8.00	0.00	2.00	0.00	0.00	0.00	0.00	10.00	0.00	0.00	2.00	0.00	0.00	0.00	0.00	0.00	0.00	0.00	0.00	0.00	14.00	36.00	0.00
3688072	Transect_2_July2022	P7201558.JPG	2022-07-09T14:00:00+0000	2022	exp2_af_davies_reefvariation_afselection	AF Davies Central	6.0	2	50	exp2_AF_Davies_reefvariation_AFselection	0.00	0.00	0.00	0.00	0.00	0.00	0.00	0.00	0.00	0.00	0.00	0.00	0.00	0.00	0.00	0.00	2.00	0.00	12.00	0.00	8.00	0.00	0.00	0.00	0.00	0.00	4.00	0.00	0.00	0.00	0.00	0.00	0.00	0.00	0.00	0.00	26.00	48.00	0.00
3688073	Transect_2_July2022	P7201571.JPG	2022-07-09T14:00:00+0000	2022	exp2_af_davies_reefvariation_afselection	AF Davies Central	6.0	2	50	exp2_AF_Davies_reefvariation_AFselection	0.00	0.00	0.00	2.00	0.00	0.00	0.00	0.00	0.00	4.00	0.00	0.00	0.00	0.00	0.00	0.00	4.00	0.00	10.00	0.00	0.00	0.00	0.00	0.00	0.00	0.00	8.00	0.00	0.00	0.00	0.00	0.00	0.00	4.00	0.00	0.00	12.00	48.00	2.00
3688074	Transect_2_July2022	P7201590.JPG	2022-07-09T14:00:00+0000	2022	exp2_af_davies_reefvariation_afselection	AF Davies Central	6.0	2	50	exp2_AF_Davies_reefvariation_AFselection	0.00	0.00	0.00	10.00	0.00	0.00	0.00	0.00	0.00	0.00	0.00	0.00	0.00	0.00	0.00	0.00	2.00	0.00	12.00	0.00	0.00	0.00	0.00	0.00	0.00	0.00	2.00	0.00	0.00	0.00	0.00	0.00	0.00	10.00	0.00	0.00	18.00	42.00	0.00
3688075	Transect_2_July2022	P7201578.JPG	2022-07-09T14:00:00+0000	2022	exp2_af_davies_reefvariation_afselection	AF Davies Central	6.0	2	50	exp2_AF_Davies_reefvariation_AFselection	0.00	0.00	0.00	0.00	0.00	0.00	0.00	0.00	0.00	0.00	0.00	0.00	0.00	0.00	0.00	0.00	2.00	0.00	22.00	0.00	0.00	0.00	0.00	0.00	0.00	0.00	4.00	0.00	0.00	0.00	0.00	0.00	0.00	0.00	0.00	0.00	12.00	58.00	0.00
3688076	Transect_2_July2022	P7201584.JPG	2022-07-09T14:00:00+0000	2022	exp2_af_davies_reefvariation_afselection	AF Davies Central	6.0	2	50	exp2_AF_Davies_reefvariation_AFselection	0.00	0.00	0.00	4.00	0.00	0.00	0.00	0.00	0.00	2.00	0.00	0.00	0.00	0.00	0.00	0.00	0.00	0.00	24.00	0.00	0.00	0.00	0.00	0.00	0.00	0.00	2.00	0.00	0.00	0.00	0.00	0.00	0.00	0.00	0.00	0.00	4.00	60.00	0.00
3433102	Transect_2_October2022	PA242802.jpg	2022-10-09T14:00:00+0000	2022	exp2_af_davies_reefvariation_afselection	AF Davies Central	6.0	2	50	exp2_AF_Davies_reefvariation_AFselection	0.00	0.00	0.00	2.00	0.00	0.00	0.00	0.00	0.00	2.00	0.00	0.00	0.00	0.00	0.00	0.00	18.00	0.00	2.00	0.00	0.00	0.00	0.00	0.00	0.00	0.00	4.00	0.00	0.00	0.00	0.00	0.00	0.00	0.00	0.00	0.00	24.00	46.00	0.00
3433103	Transect_2_October2022	PA242795.jpg	2022-10-09T14:00:00+0000	2022	exp2_af_davies_reefvariation_afselection	AF Davies Central	6.0	2	50	exp2_AF_Davies_reefvariation_AFselection	0.00	0.00	0.00	14.00	0.00	0.00	0.00	0.00	0.00	0.00	0.00	0.00	0.00	0.00	0.00	0.00	2.00	0.00	12.00	0.00	0.00	0.00	0.00	0.00	0.00	0.00	0.00	0.00	0.00	0.00	0.00	0.00	0.00	0.00	0.00	0.00	26.00	42.00	0.00
3433104	Transect_2_October2022	PA242789.jpg	2022-10-09T14:00:00+0000	2022	exp2_af_davies_reefvariation_afselection	AF Davies Central	6.0	2	50	exp2_AF_Davies_reefvariation_AFselection	0.00	0.00	0.00	0.00	0.00	0.00	0.00	0.00	0.00	0.00	0.00	0.00	0.00	0.00	0.00	0.00	8.00	0.00	0.00	0.00	0.00	0.00	0.00	0.00	0.00	2.00	8.00	0.00	0.00	0.00	0.00	0.00	0.00	2.00	0.00	0.00	22.00	50.00	0.00
3433105	Transect_2_October2022	PA242808.jpg	2022-10-09T14:00:00+0000	2022	exp2_af_davies_reefvariation_afselection	AF Davies Central	6.0	2	50	exp2_AF_Davies_reefvariation_AFselection	0.00	0.00	0.00	10.00	0.00	0.00	0.00	0.00	0.00	6.00	0.00	0.00	0.00	0.00	0.00	0.00	20.00	0.00	0.00	0.00	0.00	0.00	0.00	0.00	0.00	2.00	22.00	0.00	0.00	0.00	0.00	0.00	0.00	6.00	0.00	0.00	12.00	20.00	0.00
3433107	Transect_2_October2022	PA242815.jpg	2022-10-09T14:00:00+0000	2022	exp2_af_davies_reefvariation_afselection	AF Davies Central	6.0	2	50	exp2_AF_Davies_reefvariation_AFselection	0.00	0.00	0.00	6.00	0.00	0.00	0.00	0.00	0.00	2.00	0.00	0.00	0.00	0.00	0.00	0.00	2.00	0.00	8.00	0.00	0.00	0.00	0.00	0.00	0.00	0.00	44.00	0.00	0.00	0.00	0.00	0.00	0.00	4.00	0.00	0.00	12.00	22.00	0.00
3433108	Transect_2_October2022	PA242828.jpg	2022-10-09T14:00:00+0000	2022	exp2_af_davies_reefvariation_afselection	AF Davies Central	6.0	2	50	exp2_AF_Davies_reefvariation_AFselection	0.00	4.00	0.00	4.00	0.00	0.00	0.00	0.00	0.00	20.00	0.00	0.00	0.00	0.00	0.00	0.00	0.00	0.00	0.00	0.00	0.00	0.00	0.00	0.00	0.00	0.00	12.00	0.00	2.00	0.00	0.00	0.00	0.00	4.00	0.00	0.00	14.00	30.00	2.00
3433109	Transect_2_October2022	PA242821.jpg	2022-10-09T14:00:00+0000	2022	exp2_af_davies_reefvariation_afselection	AF Davies Central	6.0	2	50	exp2_AF_Davies_reefvariation_AFselection	0.00	0.00	0.00	4.00	0.00	0.00	0.00	0.00	0.00	0.00	0.00	0.00	0.00	0.00	0.00	0.00	2.00	0.00	18.00	0.00	0.00	0.00	0.00	0.00	0.00	0.00	0.00	0.00	0.00	0.00	0.00	0.00	0.00	4.00	0.00	0.00	48.00	14.00	2.00
3433110	Transect_2_October2022	PA242843.jpg	2022-10-09T14:00:00+0000	2022	exp2_af_davies_reefvariation_afselection	AF Davies Central	6.0	2	50	exp2_AF_Davies_reefvariation_AFselection	0.00	0.00	0.00	12.00	0.00	0.00	0.00	0.00	0.00	20.00	0.00	0.00	0.00	0.00	0.00	0.00	2.00	0.00	4.00	0.00	0.00	0.00	0.00	0.00	0.00	0.00	2.00	0.00	0.00	0.00	0.00	0.00	0.00	8.00	0.00	0.00	18.00	34.00	0.00
3433112	Transect_2_October2022	PA242849.jpg	2022-10-09T14:00:00+0000	2022	exp2_af_davies_reefvariation_afselection	AF Davies Central	6.0	2	50	exp2_AF_Davies_reefvariation_AFselection	0.00	0.00	0.00	2.00	0.00	0.00	0.00	0.00	0.00	0.00	0.00	0.00	0.00	0.00	0.00	0.00	6.00	0.00	14.00	0.00	0.00	0.00	0.00	0.00	0.00	0.00	8.00	0.00	0.00	0.00	0.00	0.00	0.00	0.00	0.00	0.00	12.00	54.00	0.00
3433113	Transect_2_October2022	PA242862.jpg	2022-10-09T14:00:00+0000	2022	exp2_af_davies_reefvariation_afselection	AF Davies Central	6.0	2	50	exp2_AF_Davies_reefvariation_AFselection	0.00	0.00	2.00	0.00	0.00	0.00	0.00	0.00	0.00	8.00	0.00	0.00	0.00	0.00	0.00	0.00	2.00	0.00	10.00	0.00	0.00	0.00	0.00	0.00	0.00	0.00	16.00	0.00	0.00	0.00	0.00	0.00	0.00	2.00	0.00	0.00	28.00	32.00	0.00
3433114	Transect_2_October2022	PA242868.jpg	2022-10-09T14:00:00+0000	2022	exp2_af_davies_reefvariation_afselection	AF Davies Central	6.0	2	50	exp2_AF_Davies_reefvariation_AFselection	0.00	2.00	0.00	6.00	0.00	0.00	0.00	0.00	0.00	0.00	0.00	0.00	0.00	0.00	0.00	0.00	8.00	0.00	36.00	0.00	0.00	0.00	0.00	0.00	0.00	4.00	6.00	0.00	0.00	0.00	0.00	0.00	0.00	2.00	0.00	0.00	16.00	16.00	2.00
3433115	Transect_2_October2022	PA242855.jpg	2022-10-09T14:00:00+0000	2022	exp2_af_davies_reefvariation_afselection	AF Davies Central	6.0	2	50	exp2_AF_Davies_reefvariation_AFselection	0.00	0.00	0.00	6.00	0.00	0.00	0.00	0.00	0.00	0.00	0.00	0.00	0.00	0.00	0.00	0.00	0.00	0.00	48.00	0.00	0.00	0.00	0.00	0.00	0.00	0.00	0.00	0.00	0.00	0.00	0.00	0.00	0.00	2.00	0.00	0.00	6.00	36.00	0.00
3433116	Transect_2_October2022	PA242888.jpg	2022-10-09T14:00:00+0000	2022	exp2_af_davies_reefvariation_afselection	AF Davies Central	6.0	2	50	exp2_AF_Davies_reefvariation_AFselection	0.00	0.00	0.00	2.00	0.00	0.00	0.00	0.00	0.00	4.00	0.00	0.00	0.00	0.00	0.00	0.00	8.00	0.00	40.00	0.00	0.00	0.00	0.00	0.00	0.00	0.00	8.00	0.00	0.00	0.00	0.00	0.00	0.00	0.00	0.00	0.00	8.00	28.00	0.00
3433117	Transect_2_October2022	PA242882.jpg	2022-10-09T14:00:00+0000	2022	exp2_af_davies_reefvariation_afselection	AF Davies Central	6.0	2	50	exp2_AF_Davies_reefvariation_AFselection	0.00	0.00	4.00	16.00	0.00	0.00	0.00	0.00	0.00	2.00	0.00	0.00	2.00	0.00	0.00	0.00	6.00	0.00	14.00	0.00	0.00	0.00	0.00	0.00	0.00	2.00	4.00	0.00	0.00	0.00	0.00	0.00	0.00	2.00	0.00	0.00	14.00	24.00	0.00
3433118	Transect_2_October2022	PA242896.jpg	2022-10-09T14:00:00+0000	2022	exp2_af_davies_reefvariation_afselection	AF Davies Central	6.0	2	50	exp2_AF_Davies_reefvariation_AFselection	0.00	0.00	2.00	0.00	0.00	2.00	0.00	0.00	0.00	0.00	0.00	0.00	0.00	0.00	0.00	0.00	0.00	0.00	6.00	0.00	0.00	0.00	0.00	0.00	0.00	8.00	22.00	0.00	0.00	0.00	0.00	0.00	0.00	2.00	0.00	0.00	10.00	44.00	0.00
3433119	Transect_2_October2022	PA242876.jpg	2022-10-09T14:00:00+0000	2022	exp2_af_davies_reefvariation_afselection	AF Davies Central	6.0	2	50	exp2_AF_Davies_reefvariation_AFselection	0.00	0.00	0.00	0.00	0.00	0.00	0.00	0.00	0.00	2.00	0.00	0.00	4.00	0.00	0.00	0.00	0.00	0.00	28.00	0.00	0.00	0.00	0.00	0.00	0.00	2.00	16.00	0.00	0.00	0.00	0.00	0.00	0.00	4.00	0.00	0.00	26.00	16.00	0.00
3433120	Transect_2_October2022	PA242917.jpg	2022-10-09T14:00:00+0000	2022	exp2_af_davies_reefvariation_afselection	AF Davies Central	6.0	2	50	exp2_AF_Davies_reefvariation_AFselection	0.00	0.00	2.00	4.00	0.00	0.00	0.00	0.00	0.00	0.00	0.00	0.00	0.00	0.00	0.00	0.00	6.00	0.00	0.00	0.00	0.00	0.00	0.00	8.00	0.00	0.00	4.00	0.00	0.00	0.00	0.00	0.00	0.00	6.00	0.00	0.00	0.00	60.00	0.00
3433121	Transect_2_October2022	PA242924.jpg	2022-10-09T14:00:00+0000	2022	exp2_af_davies_reefvariation_afselection	AF Davies Central	6.0	2	50	exp2_AF_Davies_reefvariation_AFselection	0.00	0.00	0.00	2.00	0.00	0.00	0.00	0.00	0.00	0.00	0.00	0.00	0.00	0.00	0.00	0.00	0.00	0.00	8.00	0.00	0.00	0.00	0.00	0.00	0.00	2.00	10.00	0.00	0.00	0.00	0.00	0.00	0.00	2.00	0.00	0.00	6.00	52.00	0.00
3433122	Transect_2_October2022	PA242908.jpg	2022-10-09T14:00:00+0000	2022	exp2_af_davies_reefvariation_afselection	AF Davies Central	6.0	2	50	exp2_AF_Davies_reefvariation_AFselection	0.00	0.00	0.00	6.00	0.00	0.00	0.00	0.00	0.00	0.00	0.00	0.00	0.00	0.00	0.00	0.00	0.00	0.00	0.00	0.00	0.00	0.00	0.00	0.00	0.00	0.00	6.00	0.00	0.00	0.00	0.00	0.00	0.00	12.00	0.00	0.00	0.00	74.00	0.00
3433123	Transect_2_October2022	PA242902.jpg	2022-10-09T14:00:00+0000	2022	exp2_af_davies_reefvariation_afselection	AF Davies Central	6.0	2	50	exp2_AF_Davies_reefvariation_AFselection	0.00	0.00	6.00	2.00	0.00	0.00	0.00	0.00	0.00	2.00	0.00	0.00	0.00	0.00	0.00	0.00	10.00	0.00	4.00	0.00	0.00	0.00	0.00	0.00	0.00	6.00	12.00	0.00	0.00	0.00	0.00	0.00	0.00	0.00	0.00	0.00	6.00	42.00	0.00
3433125	Transect_2_October2022	PA242961.jpg	2022-10-09T14:00:00+0000	2022	exp2_af_davies_reefvariation_afselection	AF Davies Central	6.0	2	50	exp2_AF_Davies_reefvariation_AFselection	0.00	0.00	0.00	0.00	0.00	0.00	0.00	0.00	0.00	0.00	0.00	0.00	0.00	0.00	0.00	0.00	0.00	0.00	6.00	0.00	0.00	2.00	0.00	0.00	0.00	0.00	2.00	0.00	0.00	0.00	0.00	0.00	0.00	6.00	0.00	0.00	28.00	50.00	2.00
3433126	Transect_2_October2022	PA242941.jpg	2022-10-09T14:00:00+0000	2022	exp2_af_davies_reefvariation_afselection	AF Davies Central	6.0	2	50	exp2_AF_Davies_reefvariation_AFselection	0.00	0.00	0.00	0.00	0.00	0.00	0.00	0.00	0.00	0.00	0.00	0.00	2.00	0.00	0.00	0.00	2.00	0.00	18.00	0.00	0.00	0.00	0.00	0.00	0.00	0.00	8.00	0.00	0.00	0.00	0.00	0.00	0.00	12.00	0.00	0.00	8.00	42.00	0.00
3433127	Transect_2_October2022	PA242948.jpg	2022-10-09T14:00:00+0000	2022	exp2_af_davies_reefvariation_afselection	AF Davies Central	6.0	2	50	exp2_AF_Davies_reefvariation_AFselection	0.00	2.00	0.00	4.00	0.00	0.00	0.00	0.00	0.00	0.00	0.00	0.00	0.00	0.00	0.00	0.00	2.00	0.00	8.00	0.00	0.00	0.00	0.00	0.00	0.00	0.00	2.00	0.00	0.00	0.00	0.00	0.00	0.00	2.00	0.00	0.00	12.00	66.00	0.00
3433128	Transect_2_October2022	PA242955.jpg	2022-10-09T14:00:00+0000	2022	exp2_af_davies_reefvariation_afselection	AF Davies Central	6.0	2	50	exp2_AF_Davies_reefvariation_AFselection	0.00	0.00	0.00	0.00	0.00	0.00	0.00	0.00	0.00	0.00	0.00	0.00	0.00	0.00	0.00	0.00	4.00	0.00	4.00	0.00	0.00	0.00	0.00	0.00	0.00	0.00	6.00	0.00	0.00	0.00	0.00	0.00	0.00	6.00	0.00	0.00	16.00	64.00	0.00
3433672	Transect_3_April2023	P4128627.jpg	2023-04-29T14:00:00+0000	2023	exp2_af_davies_reefvariation_afselection	AF Davies Central	6.0	3	50	exp2_AF_Davies_reefvariation_AFselection	0.00	0.00	0.00	4.00	0.00	0.00	0.00	0.00	0.00	0.00	0.00	0.00	0.00	0.00	0.00	0.00	2.00	0.00	2.00	0.00	0.00	0.00	0.00	0.00	0.00	0.00	4.00	0.00	0.00	0.00	0.00	0.00	0.00	6.00	0.00	0.00	26.00	50.00	0.00
3433673	Transect_3_April2023	P4128639.jpg	2023-04-29T14:00:00+0000	2023	exp2_af_davies_reefvariation_afselection	AF Davies Central	6.0	3	50	exp2_AF_Davies_reefvariation_AFselection	0.00	0.00	0.00	0.00	0.00	0.00	0.00	0.00	0.00	0.00	0.00	0.00	0.00	0.00	0.00	0.00	18.00	0.00	4.00	0.00	0.00	0.00	0.00	0.00	0.00	0.00	4.00	0.00	0.00	0.00	0.00	0.00	0.00	0.00	0.00	0.00	32.00	38.00	0.00
3433674	Transect_3_April2023	P4128645.jpg	2023-04-29T14:00:00+0000	2023	exp2_af_davies_reefvariation_afselection	AF Davies Central	6.0	3	50	exp2_AF_Davies_reefvariation_AFselection	0.00	0.00	0.00	4.00	0.00	0.00	0.00	0.00	0.00	6.00	0.00	0.00	0.00	0.00	0.00	0.00	4.00	0.00	2.00	0.00	0.00	0.00	0.00	0.00	0.00	0.00	16.00	0.00	0.00	0.00	0.00	0.00	0.00	0.00	0.00	0.00	38.00	26.00	0.00
3433675	Transect_3_April2023	P4128633.jpg	2023-04-29T14:00:00+0000	2023	exp2_af_davies_reefvariation_afselection	AF Davies Central	6.0	3	50	exp2_AF_Davies_reefvariation_AFselection	0.00	0.00	2.00	4.00	0.00	0.00	0.00	0.00	0.00	0.00	0.00	0.00	0.00	0.00	0.00	0.00	4.00	0.00	0.00	0.00	0.00	0.00	0.00	0.00	0.00	0.00	6.00	0.00	0.00	0.00	0.00	0.00	0.00	6.00	0.00	0.00	32.00	40.00	2.00
3433676	Transect_3_April2023	P4128651.jpg	2023-04-29T14:00:00+0000	2023	exp2_af_davies_reefvariation_afselection	AF Davies Central	6.0	3	50	exp2_AF_Davies_reefvariation_AFselection	0.00	0.00	0.00	0.00	0.00	0.00	0.00	0.00	0.00	2.00	0.00	0.00	0.00	0.00	0.00	0.00	0.00	0.00	12.00	0.00	0.00	0.00	0.00	0.00	0.00	0.00	4.00	0.00	0.00	0.00	0.00	0.00	0.00	4.00	0.00	0.00	20.00	36.00	0.00
3433677	Transect_3_April2023	P4128674.jpg	2023-04-29T14:00:00+0000	2023	exp2_af_davies_reefvariation_afselection	AF Davies Central	6.0	3	50	exp2_AF_Davies_reefvariation_AFselection	0.00	2.00	0.00	6.00	0.00	0.00	0.00	0.00	0.00	0.00	0.00	0.00	0.00	0.00	0.00	0.00	4.00	0.00	8.00	0.00	0.00	2.00	0.00	0.00	0.00	0.00	0.00	0.00	0.00	0.00	0.00	0.00	0.00	10.00	0.00	0.00	24.00	34.00	0.00
3433678	Transect_3_April2023	P4128659.jpg	2023-04-29T14:00:00+0000	2023	exp2_af_davies_reefvariation_afselection	AF Davies Central	6.0	3	50	exp2_AF_Davies_reefvariation_AFselection	0.00	0.00	2.00	4.00	0.00	0.00	0.00	0.00	0.00	8.00	0.00	0.00	0.00	0.00	0.00	0.00	0.00	0.00	12.00	0.00	0.00	0.00	0.00	0.00	0.00	2.00	0.00	0.00	0.00	0.00	0.00	0.00	0.00	6.00	0.00	0.00	34.00	30.00	0.00
3433679	Transect_3_April2023	P4128667.jpg	2023-04-29T14:00:00+0000	2023	exp2_af_davies_reefvariation_afselection	AF Davies Central	6.0	3	50	exp2_AF_Davies_reefvariation_AFselection	0.00	0.00	4.00	0.00	0.00	0.00	0.00	0.00	0.00	2.00	0.00	0.00	0.00	0.00	0.00	0.00	4.00	0.00	16.00	0.00	0.00	0.00	0.00	0.00	0.00	0.00	0.00	0.00	0.00	0.00	0.00	0.00	0.00	8.00	0.00	0.00	38.00	18.00	0.00
3433680	Transect_3_April2023	P4128680.jpg	2023-04-29T14:00:00+0000	2023	exp2_af_davies_reefvariation_afselection	AF Davies Central	6.0	3	50	exp2_AF_Davies_reefvariation_AFselection	0.00	0.00	0.00	2.00	0.00	0.00	0.00	0.00	0.00	0.00	0.00	0.00	0.00	0.00	0.00	0.00	4.00	0.00	2.00	0.00	0.00	0.00	0.00	0.00	0.00	0.00	4.00	0.00	0.00	0.00	0.00	0.00	0.00	0.00	0.00	0.00	32.00	54.00	0.00
3433681	Transect_3_April2023	P4128692.jpg	2023-04-29T14:00:00+0000	2023	exp2_af_davies_reefvariation_afselection	AF Davies Central	6.0	3	50	exp2_AF_Davies_reefvariation_AFselection	0.00	0.00	2.00	0.00	0.00	0.00	0.00	0.00	0.00	0.00	0.00	0.00	0.00	0.00	0.00	0.00	0.00	0.00	20.00	0.00	0.00	0.00	0.00	0.00	0.00	2.00	4.00	0.00	0.00	0.00	0.00	0.00	0.00	2.00	0.00	0.00	36.00	28.00	0.00
3433682	Transect_3_April2023	P4128698.jpg	2023-04-29T14:00:00+0000	2023	exp2_af_davies_reefvariation_afselection	AF Davies Central	6.0	3	50	exp2_AF_Davies_reefvariation_AFselection	0.00	0.00	0.00	6.00	0.00	0.00	0.00	0.00	0.00	0.00	0.00	0.00	0.00	0.00	0.00	0.00	4.00	0.00	12.00	0.00	0.00	0.00	0.00	0.00	0.00	0.00	2.00	0.00	0.00	0.00	0.00	0.00	0.00	2.00	0.00	0.00	42.00	26.00	0.00
3433683	Transect_3_April2023	P4128686.jpg	2023-04-29T14:00:00+0000	2023	exp2_af_davies_reefvariation_afselection	AF Davies Central	6.0	3	50	exp2_AF_Davies_reefvariation_AFselection	0.00	0.00	2.00	0.00	0.00	0.00	0.00	0.00	0.00	0.00	0.00	0.00	0.00	0.00	0.00	0.00	2.00	0.00	20.00	0.00	0.00	0.00	0.00	0.00	0.00	0.00	4.00	0.00	0.00	0.00	0.00	0.00	0.00	2.00	0.00	0.00	30.00	28.00	6.00
3433684	Transect_3_April2023	P4128722.jpg	2023-04-29T14:00:00+0000	2023	exp2_af_davies_reefvariation_afselection	AF Davies Central	6.0	3	50	exp2_AF_Davies_reefvariation_AFselection	0.00	0.00	0.00	0.00	0.00	0.00	0.00	0.00	0.00	2.00	0.00	0.00	0.00	0.00	0.00	0.00	4.00	0.00	10.00	0.00	0.00	0.00	0.00	0.00	0.00	0.00	4.00	0.00	0.00	0.00	0.00	0.00	0.00	2.00	0.00	0.00	48.00	30.00	0.00
3433685	Transect_3_April2023	P4128710.jpg	2023-04-29T14:00:00+0000	2023	exp2_af_davies_reefvariation_afselection	AF Davies Central	6.0	3	50	exp2_AF_Davies_reefvariation_AFselection	0.00	0.00	0.00	0.00	0.00	0.00	0.00	0.00	0.00	2.00	0.00	0.00	0.00	0.00	0.00	0.00	6.00	0.00	2.00	0.00	0.00	0.00	0.00	0.00	0.00	0.00	0.00	0.00	0.00	0.00	0.00	0.00	0.00	8.00	0.00	0.00	34.00	42.00	2.00
3433686	Transect_3_April2023	P4128704.jpg	2023-04-29T14:00:00+0000	2023	exp2_af_davies_reefvariation_afselection	AF Davies Central	6.0	3	50	exp2_AF_Davies_reefvariation_AFselection	0.00	0.00	0.00	0.00	0.00	0.00	0.00	0.00	0.00	0.00	0.00	0.00	0.00	0.00	0.00	0.00	2.00	0.00	6.00	0.00	0.00	0.00	0.00	0.00	0.00	0.00	0.00	0.00	0.00	0.00	0.00	0.00	0.00	10.00	0.00	0.00	18.00	50.00	0.00
3433687	Transect_3_April2023	P4128716.jpg	2023-04-29T14:00:00+0000	2023	exp2_af_davies_reefvariation_afselection	AF Davies Central	6.0	3	50	exp2_AF_Davies_reefvariation_AFselection	0.00	0.00	2.00	2.00	0.00	0.00	0.00	0.00	0.00	0.00	0.00	0.00	0.00	0.00	0.00	0.00	12.00	0.00	2.00	0.00	0.00	0.00	0.00	0.00	0.00	0.00	6.00	0.00	0.00	0.00	0.00	0.00	0.00	8.00	0.00	0.00	26.00	38.00	0.00
3433688	Transect_3_April2023	P4128740.jpg	2023-04-29T14:00:00+0000	2023	exp2_af_davies_reefvariation_afselection	AF Davies Central	6.0	3	50	exp2_AF_Davies_reefvariation_AFselection	0.00	0.00	0.00	4.00	0.00	0.00	0.00	0.00	0.00	0.00	0.00	0.00	0.00	0.00	0.00	0.00	2.00	0.00	6.00	0.00	0.00	0.00	0.00	0.00	0.00	0.00	4.00	0.00	0.00	0.00	0.00	0.00	0.00	0.00	0.00	0.00	54.00	24.00	0.00
3433689	Transect_3_April2023	P4128734.jpg	2023-04-29T14:00:00+0000	2023	exp2_af_davies_reefvariation_afselection	AF Davies Central	6.0	3	50	exp2_AF_Davies_reefvariation_AFselection	0.00	0.00	0.00	4.00	0.00	0.00	0.00	0.00	0.00	4.00	0.00	0.00	0.00	0.00	0.00	0.00	0.00	0.00	22.00	0.00	0.00	2.00	0.00	0.00	0.00	0.00	12.00	0.00	0.00	0.00	0.00	0.00	0.00	8.00	0.00	0.00	24.00	14.00	0.00
3433690	Transect_3_April2023	P4128746.jpg	2023-04-29T14:00:00+0000	2023	exp2_af_davies_reefvariation_afselection	AF Davies Central	6.0	3	50	exp2_AF_Davies_reefvariation_AFselection	0.00	0.00	2.00	4.00	0.00	0.00	0.00	0.00	0.00	0.00	0.00	0.00	0.00	0.00	0.00	0.00	4.00	0.00	0.00	0.00	0.00	0.00	0.00	0.00	0.00	0.00	8.00	0.00	0.00	0.00	0.00	0.00	0.00	2.00	0.00	0.00	28.00	44.00	0.00
3433691	Transect_3_April2023	P4128752.jpg	2023-04-29T14:00:00+0000	2023	exp2_af_davies_reefvariation_afselection	AF Davies Central	6.0	3	50	exp2_AF_Davies_reefvariation_AFselection	0.00	2.00	0.00	6.00	0.00	0.00	0.00	0.00	0.00	4.00	0.00	0.00	0.00	0.00	0.00	0.00	4.00	0.00	0.00	0.00	0.00	0.00	0.00	0.00	0.00	0.00	16.00	0.00	0.00	0.00	0.00	0.00	0.00	0.00	0.00	0.00	24.00	36.00	0.00
3433692	Transect_3_April2023	P4128758.jpg	2023-04-29T14:00:00+0000	2023	exp2_af_davies_reefvariation_afselection	AF Davies Central	6.0	3	50	exp2_AF_Davies_reefvariation_AFselection	0.00	0.00	2.00	0.00	0.00	0.00	0.00	0.00	0.00	18.00	0.00	0.00	0.00	0.00	0.00	0.00	0.00	0.00	4.00	0.00	0.00	0.00	2.00	0.00	0.00	0.00	6.00	0.00	0.00	0.00	0.00	0.00	0.00	4.00	0.00	0.00	30.00	32.00	0.00
3433693	Transect_3_April2023	P4128767.jpg	2023-04-29T14:00:00+0000	2023	exp2_af_davies_reefvariation_afselection	AF Davies Central	6.0	3	50	exp2_AF_Davies_reefvariation_AFselection	0.00	0.00	0.00	4.00	0.00	0.00	0.00	0.00	0.00	0.00	0.00	0.00	0.00	0.00	0.00	0.00	2.00	0.00	26.00	0.00	0.00	0.00	0.00	0.00	0.00	0.00	0.00	0.00	0.00	0.00	0.00	0.00	0.00	0.00	0.00	0.00	36.00	24.00	6.00
3433694	Transect_3_April2023	P4128779.jpg	2023-04-29T14:00:00+0000	2023	exp2_af_davies_reefvariation_afselection	AF Davies Central	6.0	3	50	exp2_AF_Davies_reefvariation_AFselection	0.00	0.00	0.00	2.00	0.00	0.00	0.00	0.00	0.00	0.00	0.00	0.00	0.00	0.00	0.00	0.00	4.00	0.00	26.00	0.00	0.00	0.00	0.00	0.00	0.00	0.00	2.00	0.00	0.00	0.00	0.00	0.00	0.00	4.00	0.00	0.00	14.00	42.00	2.00
3433695	Transect_3_April2023	P4128773.jpg	2023-04-29T14:00:00+0000	2023	exp2_af_davies_reefvariation_afselection	AF Davies Central	6.0	3	50	exp2_AF_Davies_reefvariation_AFselection	0.00	0.00	0.00	2.00	0.00	0.00	0.00	0.00	0.00	18.00	0.00	0.00	0.00	0.00	0.00	0.00	4.00	0.00	2.00	0.00	0.00	0.00	0.00	0.00	0.00	0.00	4.00	0.00	0.00	0.00	0.00	0.00	0.00	0.00	0.00	0.00	34.00	30.00	2.00
3433426	Transect_3_December2022	P1024982.jpg	2022-12-29T14:00:00+0000	2022	exp2_af_davies_reefvariation_afselection	AF Davies Central	6.0	3	50	exp2_AF_Davies_reefvariation_AFselection	0.00	0.00	0.00	6.00	0.00	0.00	0.00	0.00	0.00	6.00	0.00	0.00	0.00	0.00	0.00	0.00	6.00	0.00	4.00	0.00	0.00	0.00	0.00	0.00	0.00	0.00	2.00	0.00	0.00	0.00	0.00	0.00	0.00	6.00	0.00	0.00	14.00	50.00	0.00
3433427	Transect_3_December2022	P1024991.jpg	2022-12-29T14:00:00+0000	2022	exp2_af_davies_reefvariation_afselection	AF Davies Central	6.0	3	50	exp2_AF_Davies_reefvariation_AFselection	0.00	0.00	2.00	2.00	0.00	0.00	0.00	0.00	0.00	0.00	0.00	0.00	0.00	0.00	0.00	0.00	2.00	0.00	14.00	0.00	0.00	0.00	0.00	0.00	0.00	0.00	2.00	0.00	0.00	0.00	0.00	0.00	0.00	8.00	0.00	0.00	46.00	18.00	2.00
3433428	Transect_3_December2022	P1024997.jpg	2022-12-29T14:00:00+0000	2022	exp2_af_davies_reefvariation_afselection	AF Davies Central	6.0	3	50	exp2_AF_Davies_reefvariation_AFselection	0.00	0.00	0.00	4.00	0.00	0.00	0.00	0.00	0.00	0.00	0.00	0.00	0.00	0.00	0.00	0.00	4.00	0.00	4.00	0.00	0.00	0.00	0.00	0.00	0.00	0.00	0.00	0.00	0.00	0.00	0.00	0.00	0.00	4.00	0.00	0.00	22.00	62.00	0.00
3433429	Transect_3_December2022	P1025004.jpg	2022-12-29T14:00:00+0000	2022	exp2_af_davies_reefvariation_afselection	AF Davies Central	6.0	3	50	exp2_AF_Davies_reefvariation_AFselection	0.00	0.00	6.00	2.00	0.00	0.00	0.00	0.00	0.00	10.00	0.00	0.00	0.00	0.00	0.00	0.00	0.00	0.00	10.00	0.00	0.00	0.00	0.00	0.00	0.00	2.00	4.00	0.00	0.00	0.00	0.00	0.00	0.00	0.00	0.00	0.00	36.00	24.00	0.00
3433430	Transect_3_December2022	P1025044.jpg	2022-12-29T14:00:00+0000	2022	exp2_af_davies_reefvariation_afselection	AF Davies Central	6.0	3	50	exp2_AF_Davies_reefvariation_AFselection	0.00	0.00	2.00	10.00	0.00	0.00	0.00	0.00	0.00	0.00	0.00	0.00	0.00	0.00	0.00	0.00	2.00	0.00	8.00	0.00	0.00	0.00	0.00	0.00	0.00	0.00	2.00	0.00	0.00	0.00	0.00	0.00	0.00	2.00	0.00	0.00	30.00	36.00	0.00
3433431	Transect_3_December2022	P1025026.jpg	2022-12-29T14:00:00+0000	2022	exp2_af_davies_reefvariation_afselection	AF Davies Central	6.0	3	50	exp2_AF_Davies_reefvariation_AFselection	0.00	0.00	4.00	10.00	0.00	0.00	0.00	0.00	0.00	10.00	0.00	0.00	0.00	0.00	0.00	0.00	0.00	0.00	10.00	0.00	0.00	0.00	0.00	0.00	0.00	0.00	0.00	0.00	0.00	0.00	0.00	0.00	0.00	6.00	0.00	0.00	16.00	38.00	0.00
3433432	Transect_3_December2022	P1025012.jpg	2022-12-29T14:00:00+0000	2022	exp2_af_davies_reefvariation_afselection	AF Davies Central	6.0	3	50	exp2_AF_Davies_reefvariation_AFselection	0.00	0.00	0.00	2.00	0.00	0.00	0.00	0.00	0.00	0.00	0.00	0.00	0.00	0.00	0.00	0.00	2.00	0.00	2.00	0.00	0.00	0.00	0.00	0.00	0.00	0.00	0.00	0.00	0.00	0.00	0.00	0.00	0.00	8.00	0.00	0.00	30.00	48.00	0.00
3433433	Transect_3_December2022	P1025033.jpg	2022-12-29T14:00:00+0000	2022	exp2_af_davies_reefvariation_afselection	AF Davies Central	6.0	3	50	exp2_AF_Davies_reefvariation_AFselection	0.00	0.00	14.00	0.00	0.00	0.00	0.00	0.00	0.00	0.00	0.00	0.00	0.00	0.00	0.00	0.00	2.00	0.00	2.00	0.00	0.00	0.00	0.00	0.00	0.00	0.00	6.00	0.00	0.00	0.00	0.00	0.00	0.00	4.00	0.00	0.00	38.00	28.00	0.00
3433434	Transect_3_December2022	P1025065.jpg	2022-12-29T14:00:00+0000	2022	exp2_af_davies_reefvariation_afselection	AF Davies Central	6.0	3	50	exp2_AF_Davies_reefvariation_AFselection	0.00	0.00	0.00	2.00	0.00	0.00	0.00	0.00	0.00	0.00	0.00	0.00	0.00	0.00	0.00	0.00	4.00	0.00	2.00	0.00	0.00	0.00	0.00	0.00	0.00	0.00	8.00	0.00	0.00	0.00	0.00	0.00	0.00	6.00	0.00	0.00	30.00	32.00	0.00
3433435	Transect_3_December2022	P1025058.jpg	2022-12-29T14:00:00+0000	2022	exp2_af_davies_reefvariation_afselection	AF Davies Central	6.0	3	50	exp2_AF_Davies_reefvariation_AFselection	0.00	0.00	2.00	4.00	0.00	0.00	0.00	0.00	0.00	0.00	0.00	0.00	0.00	0.00	0.00	0.00	10.00	0.00	12.00	0.00	0.00	0.00	0.00	0.00	0.00	0.00	2.00	0.00	0.00	0.00	0.00	0.00	0.00	2.00	0.00	0.00	34.00	28.00	0.00
3433436	Transect_3_December2022	P1025082.jpg	2022-12-29T14:00:00+0000	2022	exp2_af_davies_reefvariation_afselection	AF Davies Central	6.0	3	50	exp2_AF_Davies_reefvariation_AFselection	0.00	0.00	0.00	0.00	0.00	0.00	0.00	0.00	0.00	4.00	0.00	0.00	0.00	0.00	0.00	0.00	2.00	0.00	10.00	0.00	0.00	0.00	0.00	0.00	0.00	0.00	0.00	0.00	0.00	0.00	0.00	0.00	0.00	2.00	0.00	0.00	36.00	40.00	0.00
3433437	Transect_3_December2022	P1025051.jpg	2022-12-29T14:00:00+0000	2022	exp2_af_davies_reefvariation_afselection	AF Davies Central	6.0	3	50	exp2_AF_Davies_reefvariation_AFselection	0.00	0.00	0.00	0.00	0.00	0.00	0.00	0.00	0.00	0.00	0.00	0.00	0.00	0.00	0.00	0.00	2.00	0.00	2.00	0.00	0.00	0.00	0.00	0.00	0.00	0.00	4.00	0.00	0.00	0.00	0.00	0.00	0.00	8.00	0.00	0.00	32.00	52.00	0.00
3433438	Transect_3_December2022	P1025088.jpg	2022-12-29T14:00:00+0000	2022	exp2_af_davies_reefvariation_afselection	AF Davies Central	6.0	3	50	exp2_AF_Davies_reefvariation_AFselection	0.00	0.00	2.00	0.00	0.00	0.00	0.00	0.00	0.00	0.00	0.00	0.00	0.00	0.00	0.00	0.00	0.00	0.00	16.00	0.00	0.00	0.00	0.00	0.00	0.00	0.00	2.00	0.00	0.00	0.00	0.00	0.00	0.00	0.00	0.00	0.00	34.00	44.00	0.00
3433439	Transect_3_December2022	P1025113.jpg	2022-12-29T14:00:00+0000	2022	exp2_af_davies_reefvariation_afselection	AF Davies Central	6.0	3	50	exp2_AF_Davies_reefvariation_AFselection	0.00	0.00	2.00	0.00	0.00	0.00	0.00	0.00	0.00	0.00	0.00	0.00	0.00	0.00	0.00	0.00	10.00	0.00	16.00	0.00	0.00	0.00	0.00	0.00	0.00	2.00	6.00	0.00	0.00	0.00	0.00	0.00	0.00	0.00	0.00	0.00	38.00	22.00	0.00
3433440	Transect_3_December2022	P1025100.jpg	2022-12-29T14:00:00+0000	2022	exp2_af_davies_reefvariation_afselection	AF Davies Central	6.0	3	50	exp2_AF_Davies_reefvariation_AFselection	0.00	0.00	0.00	0.00	0.00	0.00	0.00	0.00	0.00	2.00	0.00	0.00	0.00	0.00	0.00	0.00	10.00	0.00	24.00	0.00	0.00	0.00	0.00	0.00	0.00	0.00	2.00	0.00	0.00	0.00	0.00	0.00	0.00	2.00	0.00	0.00	42.00	14.00	0.00
3433441	Transect_3_December2022	P1025094.jpg	2022-12-29T14:00:00+0000	2022	exp2_af_davies_reefvariation_afselection	AF Davies Central	6.0	3	50	exp2_AF_Davies_reefvariation_AFselection	0.00	2.00	0.00	2.00	0.00	0.00	0.00	0.00	0.00	0.00	0.00	0.00	0.00	0.00	0.00	0.00	0.00	0.00	14.00	0.00	0.00	0.00	0.00	0.00	0.00	0.00	0.00	0.00	0.00	0.00	0.00	0.00	0.00	0.00	0.00	0.00	38.00	42.00	0.00
3433442	Transect_3_December2022	P1025145.jpg	2022-12-29T14:00:00+0000	2022	exp2_af_davies_reefvariation_afselection	AF Davies Central	6.0	3	50	exp2_AF_Davies_reefvariation_AFselection	0.00	0.00	0.00	0.00	0.00	0.00	0.00	0.00	0.00	4.00	0.00	0.00	0.00	0.00	0.00	0.00	8.00	0.00	10.00	0.00	0.00	0.00	0.00	0.00	0.00	0.00	0.00	0.00	0.00	0.00	0.00	0.00	0.00	0.00	0.00	0.00	38.00	34.00	2.00
3433443	Transect_3_December2022	P1025119.jpg	2022-12-29T14:00:00+0000	2022	exp2_af_davies_reefvariation_afselection	AF Davies Central	6.0	3	50	exp2_AF_Davies_reefvariation_AFselection	0.00	0.00	2.00	4.00	0.00	0.00	0.00	0.00	0.00	0.00	0.00	0.00	0.00	0.00	0.00	0.00	6.00	0.00	12.00	0.00	0.00	0.00	0.00	0.00	0.00	0.00	10.00	0.00	0.00	0.00	0.00	0.00	0.00	0.00	0.00	0.00	26.00	40.00	0.00
3433444	Transect_3_December2022	P1025136.jpg	2022-12-29T14:00:00+0000	2022	exp2_af_davies_reefvariation_afselection	AF Davies Central	6.0	3	50	exp2_AF_Davies_reefvariation_AFselection	0.00	0.00	0.00	4.00	0.00	0.00	0.00	0.00	0.00	2.00	0.00	0.00	0.00	0.00	0.00	0.00	2.00	0.00	2.00	0.00	0.00	0.00	0.00	0.00	0.00	0.00	6.00	0.00	0.00	0.00	0.00	0.00	0.00	0.00	0.00	0.00	28.00	36.00	0.00
3433445	Transect_3_December2022	P1025129.jpg	2022-12-29T14:00:00+0000	2022	exp2_af_davies_reefvariation_afselection	AF Davies Central	6.0	3	50	exp2_AF_Davies_reefvariation_AFselection	0.00	0.00	0.00	4.00	0.00	0.00	0.00	0.00	0.00	2.00	0.00	0.00	0.00	0.00	0.00	0.00	4.00	0.00	4.00	0.00	0.00	0.00	0.00	0.00	0.00	0.00	4.00	0.00	0.00	0.00	0.00	0.00	0.00	0.00	0.00	0.00	34.00	40.00	0.00
3433446	Transect_3_December2022	P1025151.jpg	2022-12-29T14:00:00+0000	2022	exp2_af_davies_reefvariation_afselection	AF Davies Central	6.0	3	50	exp2_AF_Davies_reefvariation_AFselection	0.00	0.00	0.00	2.00	0.00	0.00	0.00	0.00	0.00	6.00	0.00	0.00	0.00	0.00	0.00	0.00	10.00	0.00	4.00	0.00	0.00	0.00	0.00	0.00	0.00	0.00	0.00	0.00	0.00	0.00	0.00	0.00	0.00	4.00	0.00	0.00	50.00	22.00	0.00
3433447	Transect_3_December2022	P1025157.jpg	2022-12-29T14:00:00+0000	2022	exp2_af_davies_reefvariation_afselection	AF Davies Central	6.0	3	50	exp2_AF_Davies_reefvariation_AFselection	0.00	0.00	0.00	2.00	0.00	0.00	0.00	0.00	0.00	0.00	0.00	0.00	0.00	0.00	0.00	0.00	4.00	0.00	10.00	0.00	0.00	0.00	0.00	0.00	0.00	0.00	0.00	0.00	0.00	0.00	0.00	0.00	0.00	2.00	0.00	0.00	36.00	44.00	0.00
3688077	Transect_3_July2022	P7211878.JPG	2022-07-09T14:00:00+0000	2022	exp2_af_davies_reefvariation_afselection	AF Davies Central	6.0	3	50	exp2_AF_Davies_reefvariation_AFselection	0.00	0.00	0.00	0.00	0.00	0.00	0.00	0.00	0.00	2.00	0.00	0.00	0.00	0.00	0.00	0.00	0.00	0.00	4.00	0.00	0.00	0.00	0.00	0.00	0.00	0.00	0.00	0.00	0.00	0.00	0.00	0.00	0.00	4.00	0.00	0.00	36.00	42.00	0.00
3688078	Transect_3_July2022	P7212031.JPG	2022-07-09T14:00:00+0000	2022	exp2_af_davies_reefvariation_afselection	AF Davies Central	6.0	3	50	exp2_AF_Davies_reefvariation_AFselection	0.00	0.00	0.00	0.00	0.00	0.00	0.00	0.00	0.00	0.00	0.00	0.00	0.00	0.00	0.00	0.00	0.00	0.00	36.00	0.00	0.00	0.00	0.00	0.00	0.00	0.00	0.00	0.00	0.00	0.00	0.00	0.00	0.00	2.00	0.00	0.00	42.00	18.00	2.00
3688079	Transect_3_July2022	P7212038.JPG	2022-07-09T14:00:00+0000	2022	exp2_af_davies_reefvariation_afselection	AF Davies Central	6.0	3	50	exp2_AF_Davies_reefvariation_AFselection	0.00	0.00	2.00	2.00	0.00	0.00	0.00	0.00	0.00	4.00	0.00	0.00	0.00	0.00	0.00	0.00	0.00	0.00	30.00	0.00	0.00	0.00	0.00	0.00	0.00	0.00	2.00	0.00	0.00	0.00	0.00	0.00	0.00	0.00	0.00	0.00	32.00	22.00	0.00
3688080	Transect_3_July2022	P7212024.JPG	2022-07-09T14:00:00+0000	2022	exp2_af_davies_reefvariation_afselection	AF Davies Central	6.0	3	50	exp2_AF_Davies_reefvariation_AFselection	0.00	0.00	0.00	0.00	0.00	0.00	0.00	0.00	0.00	0.00	0.00	0.00	0.00	0.00	0.00	0.00	2.00	0.00	22.00	0.00	0.00	0.00	0.00	0.00	0.00	0.00	0.00	0.00	0.00	0.00	0.00	0.00	0.00	2.00	0.00	0.00	50.00	18.00	4.00
3688081	Transect_3_July2022	P7211885.JPG	2022-07-09T14:00:00+0000	2022	exp2_af_davies_reefvariation_afselection	AF Davies Central	6.0	3	50	exp2_AF_Davies_reefvariation_AFselection	0.00	0.00	8.00	2.00	0.00	0.00	0.00	0.00	0.00	0.00	0.00	0.00	0.00	0.00	0.00	0.00	0.00	0.00	16.00	0.00	0.00	0.00	0.00	0.00	0.00	0.00	0.00	0.00	0.00	0.00	0.00	0.00	0.00	6.00	0.00	0.00	44.00	20.00	4.00
3688082	Transect_3_July2022	P7211900.JPG	2022-07-09T14:00:00+0000	2022	exp2_af_davies_reefvariation_afselection	AF Davies Central	6.0	3	50	exp2_AF_Davies_reefvariation_AFselection	0.00	0.00	2.00	4.00	0.00	0.00	0.00	0.00	0.00	2.00	0.00	0.00	0.00	0.00	0.00	0.00	0.00	0.00	32.00	0.00	0.00	4.00	0.00	0.00	0.00	0.00	4.00	0.00	0.00	0.00	0.00	0.00	0.00	0.00	0.00	0.00	30.00	16.00	0.00
3688083	Transect_3_July2022	P7211892.JPG	2022-07-09T14:00:00+0000	2022	exp2_af_davies_reefvariation_afselection	AF Davies Central	6.0	3	50	exp2_AF_Davies_reefvariation_AFselection	0.00	0.00	0.00	6.00	0.00	0.00	0.00	0.00	0.00	0.00	0.00	0.00	0.00	0.00	0.00	0.00	10.00	0.00	12.00	0.00	0.00	0.00	0.00	0.00	0.00	0.00	0.00	0.00	0.00	0.00	0.00	0.00	0.00	2.00	0.00	0.00	48.00	22.00	0.00
3688084	Transect_3_July2022	P7211907.JPG	2022-07-09T14:00:00+0000	2022	exp2_af_davies_reefvariation_afselection	AF Davies Central	6.0	3	50	exp2_AF_Davies_reefvariation_AFselection	0.00	0.00	2.00	4.00	0.00	0.00	0.00	0.00	0.00	0.00	0.00	0.00	0.00	0.00	0.00	0.00	2.00	0.00	32.00	0.00	0.00	0.00	0.00	0.00	0.00	0.00	6.00	0.00	0.00	0.00	0.00	0.00	0.00	0.00	0.00	0.00	26.00	14.00	0.00
3688085	Transect_3_July2022	P7211914.JPG	2022-07-09T14:00:00+0000	2022	exp2_af_davies_reefvariation_afselection	AF Davies Central	6.0	3	50	exp2_AF_Davies_reefvariation_AFselection	0.00	0.00	4.00	14.00	0.00	0.00	0.00	0.00	0.00	8.00	0.00	0.00	0.00	0.00	0.00	0.00	0.00	0.00	22.00	0.00	0.00	0.00	0.00	0.00	0.00	0.00	0.00	0.00	0.00	0.00	0.00	0.00	0.00	4.00	0.00	0.00	38.00	8.00	2.00
3688086	Transect_3_July2022	P7211935.JPG	2022-07-09T14:00:00+0000	2022	exp2_af_davies_reefvariation_afselection	AF Davies Central	6.0	3	50	exp2_AF_Davies_reefvariation_AFselection	0.00	0.00	0.00	2.00	0.00	0.00	0.00	0.00	0.00	0.00	0.00	0.00	0.00	0.00	0.00	0.00	2.00	0.00	24.00	0.00	0.00	0.00	0.00	0.00	0.00	0.00	16.00	0.00	0.00	0.00	0.00	0.00	0.00	0.00	0.00	0.00	24.00	32.00	0.00
3688087	Transect_3_July2022	P7211920.JPG	2022-07-09T14:00:00+0000	2022	exp2_af_davies_reefvariation_afselection	AF Davies Central	6.0	3	50	exp2_AF_Davies_reefvariation_AFselection	0.00	0.00	2.00	2.00	0.00	0.00	0.00	0.00	0.00	0.00	0.00	0.00	0.00	0.00	0.00	0.00	0.00	0.00	40.00	0.00	0.00	0.00	4.00	0.00	0.00	0.00	4.00	0.00	0.00	0.00	0.00	0.00	0.00	0.00	0.00	0.00	18.00	30.00	0.00
3688088	Transect_3_July2022	P7211928.JPG	2022-07-09T14:00:00+0000	2022	exp2_af_davies_reefvariation_afselection	AF Davies Central	6.0	3	50	exp2_AF_Davies_reefvariation_AFselection	0.00	0.00	2.00	0.00	0.00	0.00	0.00	0.00	0.00	4.00	0.00	0.00	0.00	0.00	0.00	0.00	2.00	0.00	24.00	0.00	0.00	0.00	0.00	0.00	0.00	0.00	0.00	0.00	0.00	0.00	0.00	0.00	0.00	10.00	0.00	0.00	24.00	30.00	0.00
3688089	Transect_3_July2022	P7211963.JPG	2022-07-09T14:00:00+0000	2022	exp2_af_davies_reefvariation_afselection	AF Davies Central	6.0	3	50	exp2_AF_Davies_reefvariation_AFselection	0.00	0.00	0.00	4.00	0.00	0.00	0.00	0.00	0.00	8.00	0.00	0.00	0.00	0.00	0.00	0.00	6.00	0.00	6.00	0.00	0.00	0.00	0.00	0.00	0.00	0.00	4.00	0.00	0.00	0.00	0.00	0.00	0.00	6.00	0.00	0.00	24.00	36.00	0.00
3688090	Transect_3_July2022	P7211956.JPG	2022-07-09T14:00:00+0000	2022	exp2_af_davies_reefvariation_afselection	AF Davies Central	6.0	3	50	exp2_AF_Davies_reefvariation_AFselection	0.00	0.00	0.00	2.00	0.00	0.00	0.00	0.00	0.00	0.00	0.00	0.00	0.00	0.00	0.00	0.00	4.00	0.00	28.00	0.00	0.00	0.00	0.00	0.00	0.00	0.00	0.00	0.00	0.00	0.00	0.00	0.00	0.00	12.00	0.00	0.00	26.00	24.00	0.00
3688091	Transect_3_July2022	P7211949.JPG	2022-07-09T14:00:00+0000	2022	exp2_af_davies_reefvariation_afselection	AF Davies Central	6.0	3	50	exp2_AF_Davies_reefvariation_AFselection	0.00	0.00	0.00	4.00	0.00	0.00	0.00	0.00	0.00	4.00	0.00	0.00	0.00	0.00	0.00	0.00	16.00	0.00	18.00	0.00	0.00	0.00	0.00	0.00	0.00	0.00	8.00	0.00	0.00	0.00	0.00	0.00	0.00	2.00	0.00	0.00	24.00	24.00	0.00
3688092	Transect_3_July2022	P7211942.JPG	2022-07-09T14:00:00+0000	2022	exp2_af_davies_reefvariation_afselection	AF Davies Central	6.0	3	50	exp2_AF_Davies_reefvariation_AFselection	0.00	0.00	0.00	2.00	0.00	0.00	0.00	0.00	0.00	0.00	0.00	0.00	0.00	0.00	0.00	0.00	2.00	0.00	26.00	0.00	0.00	0.00	0.00	0.00	0.00	2.00	0.00	0.00	0.00	0.00	0.00	0.00	0.00	0.00	0.00	0.00	36.00	20.00	0.00
3688093	Transect_3_July2022	P7211969.JPG	2022-07-09T14:00:00+0000	2022	exp2_af_davies_reefvariation_afselection	AF Davies Central	6.0	3	50	exp2_AF_Davies_reefvariation_AFselection	0.00	2.00	2.00	2.00	0.00	0.00	0.00	0.00	0.00	0.00	0.00	0.00	0.00	0.00	0.00	0.00	4.00	0.00	10.00	0.00	0.00	0.00	0.00	0.00	0.00	0.00	8.00	0.00	0.00	0.00	0.00	0.00	0.00	0.00	0.00	0.00	38.00	20.00	2.00
3688094	Transect_3_July2022	P7211984.JPG	2022-07-09T14:00:00+0000	2022	exp2_af_davies_reefvariation_afselection	AF Davies Central	6.0	3	50	exp2_AF_Davies_reefvariation_AFselection	0.00	0.00	2.00	4.00	0.00	0.00	0.00	0.00	0.00	26.00	0.00	0.00	0.00	0.00	0.00	0.00	2.00	0.00	6.00	0.00	0.00	0.00	0.00	0.00	0.00	0.00	2.00	0.00	0.00	0.00	0.00	0.00	0.00	4.00	0.00	0.00	42.00	10.00	0.00
3688095	Transect_3_July2022	P7211992.JPG	2022-07-09T14:00:00+0000	2022	exp2_af_davies_reefvariation_afselection	AF Davies Central	6.0	3	50	exp2_AF_Davies_reefvariation_AFselection	0.00	0.00	0.00	8.00	0.00	0.00	0.00	0.00	0.00	4.00	0.00	0.00	2.00	0.00	0.00	0.00	8.00	0.00	16.00	0.00	0.00	0.00	0.00	0.00	0.00	0.00	2.00	0.00	0.00	0.00	0.00	0.00	0.00	0.00	0.00	0.00	40.00	12.00	0.00
3688096	Transect_3_July2022	P7211977.JPG	2022-07-09T14:00:00+0000	2022	exp2_af_davies_reefvariation_afselection	AF Davies Central	6.0	3	50	exp2_AF_Davies_reefvariation_AFselection	0.00	0.00	2.00	8.00	0.00	0.00	0.00	0.00	0.00	0.00	0.00	0.00	0.00	0.00	0.00	0.00	2.00	0.00	36.00	0.00	0.00	0.00	0.00	0.00	0.00	0.00	0.00	0.00	0.00	0.00	0.00	0.00	0.00	4.00	0.00	0.00	34.00	12.00	2.00
3688097	Transect_3_July2022	P7212004.JPG	2022-07-09T14:00:00+0000	2022	exp2_af_davies_reefvariation_afselection	AF Davies Central	6.0	3	50	exp2_AF_Davies_reefvariation_AFselection	0.00	0.00	0.00	6.00	0.00	0.00	0.00	0.00	0.00	0.00	0.00	0.00	0.00	0.00	0.00	0.00	0.00	0.00	8.00	0.00	0.00	0.00	0.00	0.00	0.00	0.00	18.00	0.00	0.00	0.00	0.00	0.00	0.00	0.00	0.00	0.00	38.00	28.00	0.00
3688098	Transect_3_July2022	P7212017.JPG	2022-07-09T14:00:00+0000	2022	exp2_af_davies_reefvariation_afselection	AF Davies Central	6.0	3	50	exp2_AF_Davies_reefvariation_AFselection	0.00	0.00	0.00	10.00	0.00	0.00	0.00	0.00	0.00	0.00	0.00	0.00	0.00	0.00	0.00	0.00	4.00	0.00	12.00	0.00	0.00	2.00	0.00	0.00	0.00	0.00	6.00	0.00	0.00	0.00	0.00	0.00	0.00	2.00	0.00	0.00	44.00	18.00	0.00
3688099	Transect_3_July2022	P7211998.JPG	2022-07-09T14:00:00+0000	2022	exp2_af_davies_reefvariation_afselection	AF Davies Central	6.0	3	50	exp2_AF_Davies_reefvariation_AFselection	0.00	0.00	2.00	8.00	0.00	0.00	0.00	0.00	0.00	0.00	0.00	0.00	0.00	0.00	0.00	0.00	0.00	0.00	22.00	0.00	0.00	0.00	0.00	0.00	0.00	0.00	8.00	0.00	0.00	0.00	0.00	0.00	0.00	0.00	0.00	0.00	46.00	10.00	0.00
3688100	Transect_3_July2022	P7212011.JPG	2022-07-09T14:00:00+0000	2022	exp2_af_davies_reefvariation_afselection	AF Davies Central	6.0	3	50	exp2_AF_Davies_reefvariation_AFselection	0.00	0.00	0.00	0.00	0.00	0.00	0.00	0.00	0.00	0.00	0.00	0.00	0.00	0.00	0.00	0.00	4.00	0.00	12.00	0.00	0.00	0.00	0.00	0.00	0.00	0.00	0.00	0.00	0.00	0.00	0.00	0.00	0.00	0.00	0.00	0.00	40.00	36.00	0.00
3433135	Transect_3_October2022	PA253207.jpg	2022-10-09T14:00:00+0000	2022	exp2_af_davies_reefvariation_afselection	AF Davies Central	6.0	3	50	exp2_AF_Davies_reefvariation_AFselection	0.00	0.00	0.00	4.00	0.00	0.00	0.00	0.00	0.00	0.00	0.00	0.00	0.00	0.00	0.00	0.00	4.00	0.00	6.00	0.00	0.00	0.00	0.00	0.00	0.00	0.00	6.00	0.00	0.00	0.00	0.00	0.00	0.00	4.00	0.00	0.00	16.00	54.00	0.00
3433136	Transect_3_October2022	PA253200.jpg	2022-10-09T14:00:00+0000	2022	exp2_af_davies_reefvariation_afselection	AF Davies Central	6.0	3	50	exp2_AF_Davies_reefvariation_AFselection	0.00	2.00	2.00	2.00	0.00	0.00	0.00	0.00	0.00	2.00	0.00	0.00	0.00	0.00	0.00	0.00	2.00	0.00	16.00	0.00	0.00	0.00	0.00	0.00	0.00	0.00	0.00	0.00	2.00	0.00	0.00	0.00	0.00	2.00	0.00	0.00	48.00	18.00	2.00
3433137	Transect_3_October2022	PA253213.jpg	2022-10-09T14:00:00+0000	2022	exp2_af_davies_reefvariation_afselection	AF Davies Central	6.0	3	50	exp2_AF_Davies_reefvariation_AFselection	0.00	0.00	8.00	0.00	0.00	0.00	0.00	0.00	0.00	8.00	0.00	0.00	0.00	0.00	0.00	0.00	4.00	0.00	16.00	0.00	0.00	0.00	0.00	0.00	0.00	0.00	2.00	0.00	0.00	0.00	0.00	0.00	0.00	2.00	0.00	0.00	36.00	22.00	0.00
3433138	Transect_3_October2022	PA253194.jpg	2022-10-09T14:00:00+0000	2022	exp2_af_davies_reefvariation_afselection	AF Davies Central	6.0	3	50	exp2_AF_Davies_reefvariation_AFselection	0.00	0.00	0.00	4.00	0.00	0.00	0.00	0.00	0.00	0.00	0.00	0.00	0.00	0.00	0.00	0.00	2.00	0.00	4.00	0.00	0.00	0.00	0.00	0.00	0.00	0.00	4.00	0.00	0.00	0.00	0.00	0.00	0.00	12.00	0.00	0.00	6.00	54.00	0.00
3433139	Transect_3_October2022	PA253237.jpg	2022-10-09T14:00:00+0000	2022	exp2_af_davies_reefvariation_afselection	AF Davies Central	6.0	3	50	exp2_AF_Davies_reefvariation_AFselection	0.00	2.00	4.00	0.00	0.00	0.00	0.00	0.00	0.00	0.00	0.00	0.00	0.00	0.00	0.00	0.00	0.00	0.00	28.00	0.00	0.00	0.00	0.00	0.00	0.00	0.00	8.00	0.00	0.00	0.00	0.00	0.00	0.00	2.00	0.00	0.00	36.00	14.00	0.00
3433140	Transect_3_October2022	PA253244.jpg	2022-10-09T14:00:00+0000	2022	exp2_af_davies_reefvariation_afselection	AF Davies Central	6.0	3	50	exp2_AF_Davies_reefvariation_AFselection	0.00	0.00	6.00	4.00	0.00	0.00	0.00	0.00	0.00	0.00	0.00	0.00	0.00	0.00	0.00	0.00	0.00	0.00	14.00	0.00	0.00	0.00	0.00	0.00	0.00	0.00	2.00	0.00	0.00	0.00	0.00	0.00	0.00	6.00	0.00	0.00	28.00	38.00	0.00
3433141	Transect_3_October2022	PA253229.jpg	2022-10-09T14:00:00+0000	2022	exp2_af_davies_reefvariation_afselection	AF Davies Central	6.0	3	50	exp2_AF_Davies_reefvariation_AFselection	0.00	0.00	4.00	6.00	0.00	0.00	0.00	0.00	0.00	10.00	0.00	0.00	0.00	0.00	0.00	0.00	2.00	0.00	14.00	0.00	0.00	0.00	0.00	0.00	0.00	2.00	4.00	0.00	0.00	0.00	0.00	0.00	0.00	4.00	0.00	0.00	26.00	22.00	0.00
3433142	Transect_3_October2022	PA253220.jpg	2022-10-09T14:00:00+0000	2022	exp2_af_davies_reefvariation_afselection	AF Davies Central	6.0	3	50	exp2_AF_Davies_reefvariation_AFselection	0.00	2.00	6.00	2.00	0.00	0.00	0.00	0.00	0.00	0.00	0.00	0.00	0.00	0.00	0.00	0.00	2.00	0.00	20.00	0.00	0.00	0.00	0.00	0.00	0.00	0.00	2.00	0.00	0.00	0.00	0.00	0.00	0.00	4.00	0.00	0.00	20.00	38.00	0.00
3433143	Transect_3_October2022	PA253272.jpg	2022-10-09T14:00:00+0000	2022	exp2_af_davies_reefvariation_afselection	AF Davies Central	6.0	3	50	exp2_AF_Davies_reefvariation_AFselection	0.00	0.00	4.00	4.00	0.00	0.00	0.00	0.00	0.00	0.00	0.00	0.00	0.00	0.00	0.00	0.00	0.00	0.00	34.00	0.00	0.00	0.00	0.00	0.00	0.00	0.00	0.00	0.00	0.00	0.00	0.00	0.00	0.00	0.00	0.00	0.00	36.00	22.00	0.00
3433144	Transect_3_October2022	PA253251.jpg	2022-10-09T14:00:00+0000	2022	exp2_af_davies_reefvariation_afselection	AF Davies Central	6.0	3	50	exp2_AF_Davies_reefvariation_AFselection	0.00	0.00	0.00	4.00	0.00	0.00	0.00	0.00	0.00	2.00	0.00	0.00	0.00	0.00	0.00	0.00	2.00	0.00	6.00	0.00	0.00	0.00	0.00	0.00	0.00	0.00	4.00	0.00	0.00	0.00	0.00	0.00	0.00	0.00	0.00	0.00	26.00	50.00	0.00
3433145	Transect_3_October2022	PA253263.jpg	2022-10-09T14:00:00+0000	2022	exp2_af_davies_reefvariation_afselection	AF Davies Central	6.0	3	50	exp2_AF_Davies_reefvariation_AFselection	0.00	0.00	0.00	4.00	0.00	0.00	0.00	0.00	0.00	6.00	0.00	0.00	0.00	0.00	0.00	0.00	4.00	0.00	20.00	0.00	0.00	0.00	0.00	0.00	0.00	0.00	6.00	0.00	0.00	0.00	0.00	0.00	0.00	2.00	0.00	0.00	48.00	10.00	0.00
3433146	Transect_3_October2022	PA253257.jpg	2022-10-09T14:00:00+0000	2022	exp2_af_davies_reefvariation_afselection	AF Davies Central	6.0	3	50	exp2_AF_Davies_reefvariation_AFselection	0.00	0.00	0.00	2.00	0.00	0.00	0.00	0.00	0.00	0.00	0.00	0.00	0.00	0.00	0.00	0.00	0.00	0.00	4.00	0.00	0.00	0.00	0.00	0.00	0.00	0.00	0.00	0.00	0.00	0.00	0.00	0.00	0.00	2.00	0.00	0.00	60.00	20.00	0.00
3433147	Transect_3_October2022	PA253296.jpg	2022-10-09T14:00:00+0000	2022	exp2_af_davies_reefvariation_afselection	AF Davies Central	6.0	3	50	exp2_AF_Davies_reefvariation_AFselection	0.00	0.00	0.00	0.00	0.00	0.00	0.00	0.00	0.00	0.00	0.00	0.00	0.00	0.00	0.00	0.00	2.00	0.00	6.00	0.00	0.00	0.00	0.00	0.00	0.00	0.00	6.00	0.00	0.00	0.00	0.00	0.00	0.00	4.00	0.00	0.00	32.00	42.00	0.00
3433148	Transect_3_October2022	PA253302.jpg	2022-10-09T14:00:00+0000	2022	exp2_af_davies_reefvariation_afselection	AF Davies Central	6.0	3	50	exp2_AF_Davies_reefvariation_AFselection	0.00	0.00	2.00	0.00	0.00	0.00	0.00	0.00	0.00	0.00	0.00	0.00	0.00	0.00	0.00	0.00	2.00	0.00	8.00	0.00	0.00	0.00	0.00	0.00	0.00	0.00	2.00	0.00	0.00	0.00	0.00	0.00	0.00	4.00	0.00	0.00	20.00	56.00	0.00
3433149	Transect_3_October2022	PA253325.jpg	2022-10-09T14:00:00+0000	2022	exp2_af_davies_reefvariation_afselection	AF Davies Central	6.0	3	50	exp2_AF_Davies_reefvariation_AFselection	0.00	0.00	0.00	0.00	0.00	0.00	0.00	0.00	0.00	2.00	0.00	0.00	0.00	0.00	0.00	0.00	2.00	0.00	12.00	0.00	0.00	0.00	0.00	0.00	0.00	0.00	8.00	0.00	2.00	0.00	0.00	0.00	0.00	0.00	0.00	0.00	52.00	22.00	0.00
3433150	Transect_3_October2022	PA253278.jpg	2022-10-09T14:00:00+0000	2022	exp2_af_davies_reefvariation_afselection	AF Davies Central	6.0	3	50	exp2_AF_Davies_reefvariation_AFselection	0.00	0.00	4.00	2.00	0.00	0.00	0.00	0.00	0.00	8.00	0.00	0.00	0.00	0.00	0.00	0.00	8.00	0.00	24.00	0.00	0.00	0.00	0.00	0.00	0.00	0.00	2.00	0.00	0.00	0.00	0.00	0.00	0.00	10.00	0.00	0.00	24.00	16.00	0.00
3433151	Transect_3_October2022	PA253336.jpg	2022-10-09T14:00:00+0000	2022	exp2_af_davies_reefvariation_afselection	AF Davies Central	6.0	3	50	exp2_AF_Davies_reefvariation_AFselection	0.00	0.00	0.00	2.00	0.00	0.00	0.00	0.00	0.00	6.00	0.00	0.00	0.00	0.00	0.00	0.00	6.00	0.00	28.00	0.00	0.00	0.00	0.00	0.00	0.00	0.00	8.00	0.00	0.00	0.00	0.00	0.00	0.00	0.00	0.00	0.00	40.00	2.00	0.00
3433152	Transect_3_October2022	PA253347.jpg	2022-10-09T14:00:00+0000	2022	exp2_af_davies_reefvariation_afselection	AF Davies Central	6.0	3	50	exp2_AF_Davies_reefvariation_AFselection	0.00	0.00	0.00	4.00	0.00	0.00	0.00	0.00	0.00	0.00	0.00	0.00	0.00	0.00	0.00	0.00	0.00	0.00	34.00	0.00	0.00	0.00	0.00	0.00	0.00	0.00	2.00	0.00	0.00	0.00	0.00	0.00	0.00	0.00	0.00	0.00	50.00	10.00	0.00
3433153	Transect_3_October2022	PA253361.jpg	2022-10-09T14:00:00+0000	2022	exp2_af_davies_reefvariation_afselection	AF Davies Central	6.0	3	50	exp2_AF_Davies_reefvariation_AFselection	0.00	0.00	0.00	4.00	0.00	0.00	0.00	0.00	0.00	2.00	0.00	0.00	0.00	0.00	0.00	0.00	4.00	0.00	6.00	0.00	0.00	0.00	0.00	0.00	0.00	0.00	16.00	0.00	0.00	0.00	0.00	0.00	0.00	0.00	0.00	0.00	24.00	34.00	0.00
3433154	Transect_3_October2022	PA253353.jpg	2022-10-09T14:00:00+0000	2022	exp2_af_davies_reefvariation_afselection	AF Davies Central	6.0	3	50	exp2_AF_Davies_reefvariation_AFselection	0.00	0.00	0.00	6.00	0.00	0.00	0.00	0.00	0.00	0.00	0.00	0.00	0.00	0.00	0.00	0.00	6.00	0.00	4.00	0.00	0.00	0.00	0.00	0.00	0.00	0.00	10.00	0.00	2.00	0.00	0.00	0.00	0.00	2.00	0.00	0.00	18.00	46.00	0.00
3433155	Transect_3_October2022	PA253367.jpg	2022-10-09T14:00:00+0000	2022	exp2_af_davies_reefvariation_afselection	AF Davies Central	6.0	3	50	exp2_AF_Davies_reefvariation_AFselection	0.00	0.00	0.00	6.00	0.00	0.00	0.00	0.00	0.00	6.00	0.00	0.00	0.00	0.00	0.00	0.00	2.00	0.00	4.00	0.00	0.00	0.00	0.00	0.00	0.00	0.00	8.00	0.00	0.00	0.00	0.00	0.00	0.00	0.00	0.00	0.00	44.00	22.00	0.00
3433156	Transect_3_October2022	PA253374.jpg	2022-10-09T14:00:00+0000	2022	exp2_af_davies_reefvariation_afselection	AF Davies Central	6.0	3	50	exp2_AF_Davies_reefvariation_AFselection	0.00	0.00	2.00	0.00	0.00	0.00	0.00	0.00	0.00	0.00	0.00	0.00	0.00	0.00	0.00	0.00	0.00	0.00	22.00	0.00	0.00	0.00	0.00	0.00	0.00	0.00	0.00	0.00	0.00	0.00	0.00	0.00	0.00	2.00	0.00	0.00	42.00	28.00	2.00
3433157	Transect_3_October2022	PA253380.jpg	2022-10-09T14:00:00+0000	2022	exp2_af_davies_reefvariation_afselection	AF Davies Central	6.0	3	50	exp2_AF_Davies_reefvariation_AFselection	0.00	0.00	0.00	2.00	0.00	0.00	0.00	0.00	0.00	4.00	0.00	0.00	0.00	0.00	0.00	0.00	4.00	0.00	14.00	0.00	0.00	0.00	0.00	0.00	0.00	0.00	4.00	0.00	0.00	0.00	0.00	0.00	0.00	6.00	0.00	0.00	50.00	14.00	2.00
3433158	Transect_3_October2022	PA253387.jpg	2022-10-09T14:00:00+0000	2022	exp2_af_davies_reefvariation_afselection	AF Davies Central	6.0	3	50	exp2_AF_Davies_reefvariation_AFselection	0.00	0.00	6.00	0.00	0.00	0.00	0.00	0.00	0.00	2.00	0.00	0.00	0.00	0.00	0.00	0.00	6.00	0.00	16.00	0.00	0.00	0.00	0.00	0.00	0.00	0.00	0.00	0.00	0.00	0.00	0.00	0.00	0.00	4.00	0.00	0.00	34.00	28.00	0.00
3433696	Transect_4_April2023	P4128471.jpg	2023-04-29T14:00:00+0000	2023	exp2_af_davies_reefvariation_afselection	AF Davies South	6.0	4	50	exp2_AF_Davies_reefvariation_AFselection	0.00	0.00	0.00	4.00	0.00	0.00	0.00	0.00	0.00	12.00	0.00	0.00	0.00	0.00	0.00	0.00	2.00	0.00	0.00	0.00	0.00	0.00	0.00	0.00	0.00	0.00	0.00	0.00	0.00	0.00	0.00	0.00	0.00	4.00	0.00	0.00	8.00	52.00	0.00
3433697	Transect_4_April2023	P4128452.jpg	2023-04-29T14:00:00+0000	2023	exp2_af_davies_reefvariation_afselection	AF Davies South	6.0	4	50	exp2_AF_Davies_reefvariation_AFselection	0.00	0.00	0.00	2.00	0.00	0.00	0.00	0.00	0.00	0.00	0.00	0.00	0.00	0.00	0.00	0.00	2.00	0.00	6.00	0.00	0.00	0.00	0.00	0.00	0.00	4.00	2.00	0.00	0.00	0.00	0.00	0.00	0.00	0.00	0.00	0.00	10.00	70.00	2.00
3433698	Transect_4_April2023	P4128458.jpg	2023-04-29T14:00:00+0000	2023	exp2_af_davies_reefvariation_afselection	AF Davies South	6.0	4	50	exp2_AF_Davies_reefvariation_AFselection	0.00	0.00	2.00	0.00	0.00	0.00	0.00	0.00	0.00	2.00	0.00	0.00	0.00	0.00	0.00	0.00	0.00	0.00	2.00	0.00	0.00	0.00	0.00	0.00	0.00	0.00	22.00	0.00	0.00	0.00	0.00	0.00	0.00	0.00	0.00	0.00	24.00	34.00	0.00
3433699	Transect_4_April2023	P4128464.jpg	2023-04-29T14:00:00+0000	2023	exp2_af_davies_reefvariation_afselection	AF Davies South	6.0	4	50	exp2_AF_Davies_reefvariation_AFselection	0.00	0.00	0.00	2.00	0.00	0.00	0.00	0.00	0.00	4.00	0.00	0.00	0.00	0.00	0.00	0.00	0.00	0.00	0.00	0.00	0.00	0.00	0.00	0.00	0.00	0.00	6.00	0.00	0.00	0.00	0.00	0.00	0.00	4.00	0.00	0.00	8.00	40.00	0.00
3433700	Transect_4_April2023	P4128495.jpg	2023-04-29T14:00:00+0000	2023	exp2_af_davies_reefvariation_afselection	AF Davies South	6.0	4	50	exp2_AF_Davies_reefvariation_AFselection	0.00	0.00	0.00	2.00	0.00	0.00	0.00	0.00	0.00	8.00	0.00	0.00	0.00	0.00	0.00	0.00	2.00	0.00	0.00	0.00	0.00	0.00	0.00	0.00	0.00	0.00	4.00	0.00	0.00	0.00	0.00	0.00	0.00	6.00	0.00	0.00	28.00	40.00	0.00
3433701	Transect_4_April2023	P4128477.jpg	2023-04-29T14:00:00+0000	2023	exp2_af_davies_reefvariation_afselection	AF Davies South	6.0	4	50	exp2_AF_Davies_reefvariation_AFselection	0.00	0.00	0.00	6.00	0.00	0.00	0.00	0.00	0.00	10.00	0.00	0.00	0.00	0.00	0.00	0.00	0.00	0.00	0.00	0.00	0.00	0.00	0.00	4.00	0.00	2.00	22.00	0.00	0.00	0.00	0.00	0.00	0.00	2.00	0.00	0.00	6.00	38.00	0.00
3433702	Transect_4_April2023	P4128483.jpg	2023-04-29T14:00:00+0000	2023	exp2_af_davies_reefvariation_afselection	AF Davies South	6.0	4	50	exp2_AF_Davies_reefvariation_AFselection	0.00	0.00	2.00	0.00	0.00	0.00	0.00	0.00	0.00	0.00	0.00	0.00	0.00	0.00	0.00	0.00	2.00	0.00	0.00	0.00	0.00	0.00	0.00	0.00	0.00	0.00	2.00	0.00	0.00	0.00	0.00	0.00	0.00	6.00	0.00	0.00	2.00	68.00	0.00
3433703	Transect_4_April2023	P4128489.jpg	2023-04-29T14:00:00+0000	2023	exp2_af_davies_reefvariation_afselection	AF Davies South	6.0	4	50	exp2_AF_Davies_reefvariation_AFselection	0.00	0.00	0.00	6.00	0.00	0.00	0.00	0.00	0.00	0.00	0.00	0.00	0.00	0.00	0.00	0.00	2.00	0.00	4.00	0.00	0.00	0.00	0.00	0.00	0.00	2.00	10.00	0.00	0.00	0.00	0.00	0.00	0.00	4.00	0.00	0.00	14.00	42.00	0.00
3433704	Transect_4_April2023	P4128507.jpg	2023-04-29T14:00:00+0000	2023	exp2_af_davies_reefvariation_afselection	AF Davies South	6.0	4	50	exp2_AF_Davies_reefvariation_AFselection	0.00	0.00	0.00	6.00	0.00	0.00	0.00	0.00	0.00	0.00	0.00	0.00	0.00	0.00	0.00	0.00	8.00	0.00	2.00	0.00	0.00	0.00	0.00	0.00	0.00	2.00	0.00	0.00	0.00	0.00	0.00	0.00	0.00	0.00	0.00	0.00	14.00	56.00	0.00
3433705	Transect_4_April2023	P4128513.jpg	2023-04-29T14:00:00+0000	2023	exp2_af_davies_reefvariation_afselection	AF Davies South	6.0	4	50	exp2_AF_Davies_reefvariation_AFselection	0.00	0.00	0.00	2.00	0.00	0.00	0.00	0.00	0.00	0.00	0.00	0.00	0.00	0.00	0.00	0.00	0.00	0.00	4.00	0.00	0.00	0.00	0.00	0.00	0.00	0.00	8.00	0.00	0.00	0.00	0.00	0.00	0.00	0.00	0.00	0.00	8.00	76.00	0.00
3433706	Transect_4_April2023	P4128527.jpg	2023-04-29T14:00:00+0000	2023	exp2_af_davies_reefvariation_afselection	AF Davies South	6.0	4	50	exp2_AF_Davies_reefvariation_AFselection	0.00	0.00	0.00	4.00	0.00	0.00	0.00	0.00	0.00	2.00	0.00	0.00	0.00	0.00	0.00	0.00	0.00	0.00	0.00	0.00	0.00	0.00	0.00	0.00	0.00	0.00	0.00	0.00	0.00	0.00	0.00	0.00	0.00	4.00	0.00	0.00	32.00	50.00	0.00
3433707	Transect_4_April2023	P4128521.jpg	2023-04-29T14:00:00+0000	2023	exp2_af_davies_reefvariation_afselection	AF Davies South	6.0	4	50	exp2_AF_Davies_reefvariation_AFselection	0.00	0.00	2.00	16.00	0.00	0.00	0.00	0.00	0.00	2.00	0.00	0.00	0.00	0.00	0.00	0.00	0.00	0.00	0.00	0.00	0.00	0.00	0.00	0.00	0.00	2.00	0.00	0.00	0.00	0.00	0.00	0.00	0.00	0.00	0.00	0.00	24.00	46.00	2.00
3433708	Transect_4_April2023	P4128533.jpg	2023-04-29T14:00:00+0000	2023	exp2_af_davies_reefvariation_afselection	AF Davies South	6.0	4	50	exp2_AF_Davies_reefvariation_AFselection	0.00	0.00	0.00	6.00	0.00	0.00	0.00	0.00	0.00	2.00	0.00	0.00	0.00	0.00	0.00	0.00	8.00	0.00	6.00	0.00	0.00	0.00	0.00	0.00	0.00	0.00	12.00	0.00	0.00	0.00	0.00	0.00	0.00	6.00	0.00	0.00	32.00	26.00	0.00
3433709	Transect_4_April2023	P4128554.jpg	2023-04-29T14:00:00+0000	2023	exp2_af_davies_reefvariation_afselection	AF Davies South	6.0	4	50	exp2_AF_Davies_reefvariation_AFselection	0.00	0.00	0.00	2.00	0.00	0.00	0.00	0.00	0.00	0.00	0.00	0.00	0.00	0.00	0.00	0.00	2.00	0.00	0.00	0.00	0.00	0.00	0.00	0.00	0.00	0.00	2.00	0.00	0.00	0.00	0.00	0.00	0.00	2.00	0.00	0.00	12.00	74.00	0.00
3433710	Transect_4_April2023	P4128539.jpg	2023-04-29T14:00:00+0000	2023	exp2_af_davies_reefvariation_afselection	AF Davies South	6.0	4	50	exp2_AF_Davies_reefvariation_AFselection	0.00	0.00	0.00	6.00	0.00	0.00	0.00	0.00	0.00	8.00	0.00	0.00	0.00	0.00	0.00	0.00	0.00	0.00	0.00	0.00	0.00	0.00	0.00	0.00	0.00	0.00	2.00	0.00	0.00	0.00	0.00	0.00	0.00	14.00	0.00	0.00	20.00	38.00	0.00
3433711	Transect_4_April2023	P4128548.jpg	2023-04-29T14:00:00+0000	2023	exp2_af_davies_reefvariation_afselection	AF Davies South	6.0	4	50	exp2_AF_Davies_reefvariation_AFselection	0.00	0.00	0.00	0.00	0.00	0.00	0.00	0.00	0.00	0.00	0.00	0.00	0.00	0.00	0.00	0.00	0.00	0.00	4.00	0.00	0.00	0.00	0.00	0.00	0.00	2.00	8.00	0.00	0.00	0.00	0.00	0.00	0.00	8.00	0.00	0.00	10.00	64.00	0.00
3433712	Transect_4_April2023	P4128561.jpg	2023-04-29T14:00:00+0000	2023	exp2_af_davies_reefvariation_afselection	AF Davies South	6.0	4	50	exp2_AF_Davies_reefvariation_AFselection	0.00	0.00	0.00	4.00	0.00	0.00	0.00	0.00	0.00	0.00	0.00	0.00	0.00	0.00	0.00	0.00	2.00	0.00	0.00	0.00	0.00	0.00	0.00	0.00	0.00	0.00	0.00	0.00	0.00	0.00	0.00	0.00	0.00	4.00	0.00	0.00	28.00	56.00	0.00
3433713	Transect_4_April2023	P4128573.jpg	2023-04-29T14:00:00+0000	2023	exp2_af_davies_reefvariation_afselection	AF Davies South	6.0	4	50	exp2_AF_Davies_reefvariation_AFselection	0.00	0.00	0.00	18.00	0.00	0.00	0.00	0.00	0.00	12.00	0.00	0.00	0.00	0.00	0.00	0.00	0.00	0.00	0.00	0.00	0.00	2.00	0.00	0.00	0.00	6.00	0.00	0.00	0.00	0.00	0.00	0.00	0.00	2.00	0.00	0.00	30.00	24.00	2.00
3433714	Transect_4_April2023	P4128567.jpg	2023-04-29T14:00:00+0000	2023	exp2_af_davies_reefvariation_afselection	AF Davies South	6.0	4	50	exp2_AF_Davies_reefvariation_AFselection	0.00	0.00	0.00	4.00	0.00	0.00	0.00	0.00	0.00	4.00	0.00	0.00	0.00	0.00	0.00	0.00	0.00	0.00	4.00	0.00	0.00	0.00	0.00	0.00	0.00	0.00	2.00	0.00	0.00	0.00	0.00	0.00	0.00	2.00	0.00	0.00	32.00	46.00	0.00
3433715	Transect_4_April2023	P4128579.jpg	2023-04-29T14:00:00+0000	2023	exp2_af_davies_reefvariation_afselection	AF Davies South	6.0	4	50	exp2_AF_Davies_reefvariation_AFselection	0.00	2.00	0.00	0.00	0.00	0.00	0.00	0.00	0.00	4.00	0.00	0.00	0.00	0.00	0.00	0.00	0.00	0.00	4.00	0.00	0.00	0.00	0.00	0.00	0.00	2.00	4.00	0.00	0.00	0.00	0.00	0.00	0.00	0.00	0.00	0.00	42.00	40.00	0.00
3433716	Transect_4_April2023	P4128597.jpg	2023-04-29T14:00:00+0000	2023	exp2_af_davies_reefvariation_afselection	AF Davies South	6.0	4	50	exp2_AF_Davies_reefvariation_AFselection	0.00	0.00	0.00	8.00	0.00	0.00	0.00	0.00	0.00	0.00	0.00	0.00	0.00	0.00	0.00	0.00	2.00	0.00	2.00	0.00	0.00	0.00	0.00	0.00	0.00	10.00	4.00	0.00	0.00	0.00	0.00	0.00	0.00	2.00	0.00	0.00	38.00	32.00	0.00
3433717	Transect_4_April2023	P4128591.jpg	2023-04-29T14:00:00+0000	2023	exp2_af_davies_reefvariation_afselection	AF Davies South	6.0	4	50	exp2_AF_Davies_reefvariation_AFselection	0.00	0.00	4.00	4.00	0.00	0.00	0.00	0.00	0.00	16.00	0.00	0.00	0.00	0.00	0.00	0.00	0.00	0.00	2.00	0.00	0.00	0.00	0.00	0.00	0.00	2.00	6.00	0.00	0.00	0.00	0.00	0.00	0.00	0.00	0.00	0.00	16.00	44.00	2.00
3433718	Transect_4_April2023	P4128617.jpg	2023-04-29T14:00:00+0000	2023	exp2_af_davies_reefvariation_afselection	AF Davies South	6.0	4	50	exp2_AF_Davies_reefvariation_AFselection	0.00	0.00	0.00	12.00	0.00	0.00	0.00	0.00	0.00	2.00	0.00	0.00	0.00	0.00	0.00	0.00	0.00	0.00	0.00	0.00	0.00	6.00	0.00	0.00	0.00	4.00	2.00	0.00	0.00	0.00	0.00	0.00	0.00	0.00	0.00	0.00	4.00	56.00	0.00
3433719	Transect_4_April2023	P4128603.jpg	2023-04-29T14:00:00+0000	2023	exp2_af_davies_reefvariation_afselection	AF Davies South	6.0	4	50	exp2_AF_Davies_reefvariation_AFselection	0.00	0.00	0.00	0.00	0.00	0.00	0.00	0.00	0.00	2.00	0.00	0.00	0.00	0.00	0.00	0.00	6.00	0.00	4.00	0.00	0.00	0.00	0.00	0.00	0.00	0.00	4.00	0.00	0.00	0.00	0.00	0.00	0.00	4.00	0.00	0.00	32.00	42.00	4.00
3433448	Transect_4_December2022	P1035208.jpg	2022-12-29T14:00:00+0000	2022	exp2_af_davies_reefvariation_afselection	AF Davies South	6.0	4	50	exp2_AF_Davies_reefvariation_AFselection	0.00	0.00	0.00	2.00	0.00	0.00	0.00	0.00	0.00	8.00	0.00	0.00	0.00	0.00	0.00	0.00	2.00	0.00	2.00	0.00	0.00	0.00	0.00	0.00	0.00	10.00	4.00	0.00	0.00	0.00	0.00	0.00	0.00	2.00	0.00	0.00	14.00	46.00	0.00
3433449	Transect_4_December2022	P1035200.jpg	2022-12-29T14:00:00+0000	2022	exp2_af_davies_reefvariation_afselection	AF Davies South	6.0	4	50	exp2_AF_Davies_reefvariation_AFselection	0.00	2.00	0.00	2.00	0.00	0.00	0.00	0.00	0.00	2.00	0.00	0.00	0.00	0.00	0.00	0.00	2.00	0.00	4.00	0.00	0.00	2.00	0.00	0.00	0.00	0.00	2.00	0.00	0.00	0.00	0.00	0.00	0.00	0.00	0.00	0.00	16.00	68.00	0.00
3433450	Transect_4_December2022	P1035192.jpg	2022-12-29T14:00:00+0000	2022	exp2_af_davies_reefvariation_afselection	AF Davies South	6.0	4	50	exp2_AF_Davies_reefvariation_AFselection	0.00	0.00	0.00	2.00	0.00	0.00	0.00	0.00	0.00	0.00	0.00	0.00	0.00	0.00	0.00	0.00	2.00	0.00	2.00	0.00	0.00	0.00	0.00	0.00	0.00	0.00	4.00	0.00	0.00	0.00	0.00	0.00	0.00	2.00	0.00	0.00	4.00	82.00	0.00
3433451	Transect_4_December2022	P1035186.jpg	2022-12-29T14:00:00+0000	2022	exp2_af_davies_reefvariation_afselection	AF Davies South	6.0	4	50	exp2_AF_Davies_reefvariation_AFselection	0.00	0.00	0.00	4.00	0.00	0.00	0.00	0.00	0.00	10.00	0.00	0.00	0.00	0.00	0.00	0.00	4.00	0.00	0.00	0.00	0.00	0.00	0.00	0.00	0.00	0.00	14.00	0.00	2.00	0.00	0.00	0.00	0.00	6.00	0.00	0.00	12.00	48.00	0.00
3433452	Transect_4_December2022	P1035227.jpg	2022-12-29T14:00:00+0000	2022	exp2_af_davies_reefvariation_afselection	AF Davies South	6.0	4	50	exp2_AF_Davies_reefvariation_AFselection	0.00	0.00	0.00	8.00	0.00	0.00	0.00	0.00	0.00	0.00	0.00	0.00	0.00	0.00	0.00	0.00	0.00	0.00	0.00	0.00	0.00	0.00	0.00	0.00	0.00	2.00	12.00	0.00	0.00	0.00	0.00	0.00	0.00	4.00	0.00	0.00	20.00	52.00	0.00
3433453	Transect_4_December2022	P1035221.jpg	2022-12-29T14:00:00+0000	2022	exp2_af_davies_reefvariation_afselection	AF Davies South	6.0	4	50	exp2_AF_Davies_reefvariation_AFselection	0.00	0.00	0.00	0.00	0.00	0.00	0.00	0.00	0.00	12.00	0.00	0.00	0.00	0.00	0.00	0.00	2.00	0.00	2.00	0.00	0.00	0.00	0.00	0.00	0.00	4.00	22.00	0.00	0.00	0.00	0.00	0.00	0.00	4.00	0.00	0.00	10.00	42.00	0.00
3433454	Transect_4_December2022	P1035233.jpg	2022-12-29T14:00:00+0000	2022	exp2_af_davies_reefvariation_afselection	AF Davies South	6.0	4	50	exp2_AF_Davies_reefvariation_AFselection	0.00	0.00	0.00	6.00	0.00	0.00	0.00	0.00	0.00	0.00	0.00	0.00	0.00	0.00	0.00	0.00	6.00	0.00	0.00	0.00	0.00	0.00	0.00	0.00	0.00	6.00	8.00	0.00	0.00	0.00	0.00	0.00	0.00	2.00	0.00	0.00	22.00	48.00	0.00
3433455	Transect_4_December2022	P1035240.jpg	2022-12-29T14:00:00+0000	2022	exp2_af_davies_reefvariation_afselection	AF Davies South	6.0	4	50	exp2_AF_Davies_reefvariation_AFselection	0.00	0.00	0.00	4.00	0.00	0.00	0.00	0.00	0.00	0.00	0.00	0.00	0.00	0.00	0.00	0.00	2.00	0.00	4.00	0.00	0.00	0.00	0.00	0.00	0.00	0.00	0.00	0.00	0.00	0.00	0.00	0.00	0.00	4.00	0.00	0.00	30.00	56.00	0.00
3433456	Transect_4_December2022	P1035261.jpg	2022-12-29T14:00:00+0000	2022	exp2_af_davies_reefvariation_afselection	AF Davies South	6.0	4	50	exp2_AF_Davies_reefvariation_AFselection	0.00	0.00	0.00	6.00	0.00	0.00	0.00	0.00	0.00	0.00	0.00	0.00	0.00	0.00	0.00	0.00	0.00	0.00	12.00	0.00	0.00	0.00	0.00	0.00	0.00	0.00	0.00	0.00	0.00	0.00	0.00	0.00	0.00	4.00	0.00	0.00	22.00	48.00	0.00
3433457	Transect_4_December2022	P1035255.jpg	2022-12-29T14:00:00+0000	2022	exp2_af_davies_reefvariation_afselection	AF Davies South	6.0	4	50	exp2_AF_Davies_reefvariation_AFselection	0.00	0.00	0.00	6.00	0.00	0.00	0.00	0.00	0.00	0.00	0.00	0.00	0.00	0.00	0.00	0.00	6.00	0.00	4.00	0.00	0.00	0.00	0.00	0.00	0.00	0.00	14.00	0.00	0.00	0.00	0.00	0.00	0.00	0.00	0.00	0.00	4.00	64.00	0.00
3433458	Transect_4_December2022	P1035249.jpg	2022-12-29T14:00:00+0000	2022	exp2_af_davies_reefvariation_afselection	AF Davies South	6.0	4	50	exp2_AF_Davies_reefvariation_AFselection	0.00	0.00	0.00	18.00	0.00	0.00	0.00	0.00	0.00	8.00	0.00	0.00	0.00	0.00	0.00	0.00	6.00	0.00	2.00	0.00	0.00	0.00	0.00	0.00	0.00	0.00	6.00	0.00	0.00	0.00	0.00	0.00	0.00	2.00	0.00	0.00	16.00	38.00	0.00
3433459	Transect_4_December2022	P1035267.jpg	2022-12-29T14:00:00+0000	2022	exp2_af_davies_reefvariation_afselection	AF Davies South	6.0	4	50	exp2_AF_Davies_reefvariation_AFselection	0.00	0.00	0.00	2.00	0.00	0.00	0.00	0.00	0.00	0.00	0.00	0.00	0.00	0.00	0.00	0.00	0.00	0.00	12.00	0.00	0.00	0.00	0.00	0.00	0.00	0.00	4.00	0.00	0.00	0.00	0.00	0.00	0.00	0.00	0.00	0.00	34.00	46.00	0.00
3433460	Transect_4_December2022	P1035275.jpg	2022-12-29T14:00:00+0000	2022	exp2_af_davies_reefvariation_afselection	AF Davies South	6.0	4	50	exp2_AF_Davies_reefvariation_AFselection	0.00	0.00	4.00	2.00	0.00	0.00	0.00	0.00	0.00	0.00	0.00	0.00	0.00	0.00	0.00	0.00	16.00	0.00	8.00	0.00	0.00	0.00	0.00	0.00	0.00	0.00	6.00	0.00	0.00	0.00	0.00	0.00	0.00	4.00	0.00	0.00	18.00	42.00	0.00
3433461	Transect_4_December2022	P1035290.jpg	2022-12-29T14:00:00+0000	2022	exp2_af_davies_reefvariation_afselection	AF Davies South	6.0	4	50	exp2_AF_Davies_reefvariation_AFselection	0.00	2.00	0.00	4.00	0.00	0.00	0.00	0.00	0.00	0.00	0.00	0.00	0.00	0.00	0.00	0.00	0.00	0.00	4.00	0.00	0.00	0.00	0.00	0.00	0.00	4.00	4.00	0.00	0.00	0.00	0.00	0.00	0.00	2.00	0.00	0.00	0.00	78.00	0.00
3433462	Transect_4_December2022	P1035284.jpg	2022-12-29T14:00:00+0000	2022	exp2_af_davies_reefvariation_afselection	AF Davies South	6.0	4	50	exp2_AF_Davies_reefvariation_AFselection	0.00	0.00	0.00	8.00	0.00	0.00	0.00	0.00	0.00	0.00	0.00	0.00	0.00	0.00	0.00	0.00	0.00	0.00	0.00	0.00	0.00	0.00	0.00	0.00	0.00	0.00	0.00	0.00	0.00	0.00	0.00	0.00	0.00	6.00	0.00	0.00	40.00	44.00	0.00
3433463	Transect_4_December2022	P1035296.jpg	2022-12-29T14:00:00+0000	2022	exp2_af_davies_reefvariation_afselection	AF Davies South	6.0	4	50	exp2_AF_Davies_reefvariation_AFselection	0.00	0.00	0.00	10.00	0.00	0.00	0.00	0.00	0.00	2.00	0.00	0.00	0.00	0.00	0.00	0.00	2.00	0.00	0.00	0.00	0.00	0.00	0.00	0.00	0.00	0.00	2.00	0.00	0.00	0.00	0.00	0.00	0.00	2.00	0.00	0.00	4.00	78.00	0.00
3433464	Transect_4_December2022	P1035318.jpg	2022-12-29T14:00:00+0000	2022	exp2_af_davies_reefvariation_afselection	AF Davies South	6.0	4	50	exp2_AF_Davies_reefvariation_AFselection	0.00	0.00	0.00	6.00	0.00	0.00	0.00	0.00	0.00	22.00	0.00	0.00	0.00	0.00	0.00	0.00	0.00	0.00	0.00	0.00	0.00	2.00	0.00	0.00	0.00	6.00	0.00	0.00	0.00	0.00	0.00	0.00	0.00	6.00	0.00	0.00	26.00	32.00	0.00
3433465	Transect_4_December2022	P1035311.jpg	2022-12-29T14:00:00+0000	2022	exp2_af_davies_reefvariation_afselection	AF Davies South	6.0	4	50	exp2_AF_Davies_reefvariation_AFselection	0.00	0.00	0.00	10.00	0.00	0.00	0.00	0.00	0.00	2.00	0.00	0.00	0.00	0.00	0.00	0.00	0.00	0.00	4.00	0.00	0.00	0.00	0.00	0.00	0.00	2.00	0.00	0.00	0.00	0.00	0.00	0.00	0.00	12.00	0.00	0.00	10.00	58.00	0.00
3433466	Transect_4_December2022	P1035326.jpg	2022-12-29T14:00:00+0000	2022	exp2_af_davies_reefvariation_afselection	AF Davies South	6.0	4	50	exp2_AF_Davies_reefvariation_AFselection	0.00	0.00	0.00	6.00	0.00	0.00	0.00	0.00	0.00	0.00	0.00	0.00	0.00	0.00	0.00	0.00	4.00	0.00	16.00	0.00	0.00	0.00	0.00	0.00	0.00	0.00	2.00	0.00	0.00	0.00	0.00	0.00	0.00	6.00	0.00	0.00	22.00	42.00	0.00
3433467	Transect_4_December2022	P1035305.jpg	2022-12-29T14:00:00+0000	2022	exp2_af_davies_reefvariation_afselection	AF Davies South	6.0	4	50	exp2_AF_Davies_reefvariation_AFselection	0.00	0.00	0.00	4.00	0.00	0.00	0.00	0.00	0.00	2.00	0.00	0.00	0.00	0.00	0.00	0.00	4.00	0.00	2.00	0.00	0.00	0.00	0.00	0.00	0.00	2.00	2.00	0.00	0.00	0.00	0.00	0.00	0.00	4.00	0.00	0.00	24.00	56.00	0.00
3433468	Transect_4_December2022	P1035338.jpg	2022-12-29T14:00:00+0000	2022	exp2_af_davies_reefvariation_afselection	AF Davies South	6.0	4	50	exp2_AF_Davies_reefvariation_AFselection	0.00	0.00	2.00	2.00	0.00	0.00	0.00	0.00	0.00	4.00	0.00	0.00	0.00	0.00	0.00	0.00	2.00	0.00	8.00	0.00	0.00	0.00	0.00	0.00	0.00	0.00	0.00	0.00	0.00	0.00	0.00	0.00	0.00	8.00	0.00	0.00	30.00	34.00	2.00
3433469	Transect_4_December2022	P1035354.jpg	2022-12-29T14:00:00+0000	2022	exp2_af_davies_reefvariation_afselection	AF Davies South	6.0	4	50	exp2_AF_Davies_reefvariation_AFselection	0.00	0.00	0.00	10.00	0.00	0.00	0.00	0.00	0.00	2.00	0.00	0.00	0.00	0.00	0.00	0.00	8.00	0.00	0.00	0.00	0.00	0.00	0.00	2.00	0.00	10.00	2.00	0.00	0.00	0.00	0.00	0.00	0.00	2.00	0.00	0.00	6.00	56.00	0.00
3433470	Transect_4_December2022	P1035332.jpg	2022-12-29T14:00:00+0000	2022	exp2_af_davies_reefvariation_afselection	AF Davies South	6.0	4	50	exp2_AF_Davies_reefvariation_AFselection	0.00	0.00	0.00	2.00	0.00	0.00	0.00	0.00	0.00	0.00	0.00	0.00	0.00	0.00	0.00	0.00	2.00	0.00	4.00	0.00	0.00	0.00	0.00	0.00	0.00	0.00	2.00	0.00	0.00	0.00	0.00	0.00	0.00	0.00	0.00	0.00	50.00	32.00	6.00
3433471	Transect_4_December2022	P1035344.jpg	2022-12-29T14:00:00+0000	2022	exp2_af_davies_reefvariation_afselection	AF Davies South	6.0	4	50	exp2_AF_Davies_reefvariation_AFselection	0.00	0.00	0.00	2.00	0.00	0.00	0.00	0.00	0.00	2.00	0.00	0.00	0.00	0.00	0.00	0.00	0.00	0.00	2.00	0.00	0.00	0.00	0.00	0.00	0.00	0.00	0.00	0.00	0.00	0.00	0.00	0.00	0.00	2.00	0.00	0.00	12.00	78.00	0.00
3688101	Transect_4_July2022	P7222690.JPG	2022-07-09T14:00:00+0000	2022	exp2_af_davies_reefvariation_afselection	AF Davies South	6.0	4	50	exp2_AF_Davies_reefvariation_AFselection	0.00	0.00	0.00	4.00	0.00	0.00	0.00	0.00	0.00	16.00	0.00	0.00	0.00	0.00	0.00	0.00	2.00	0.00	2.00	0.00	0.00	0.00	0.00	0.00	0.00	0.00	2.00	0.00	0.00	0.00	0.00	0.00	0.00	6.00	0.00	0.00	30.00	22.00	2.00
3688102	Transect_4_July2022	P7220270.JPG	2022-07-09T14:00:00+0000	2022	exp2_af_davies_reefvariation_afselection	AF Davies South	6.0	4	50	exp2_AF_Davies_reefvariation_AFselection	0.00	0.00	0.00	6.00	0.00	0.00	0.00	0.00	0.00	10.00	0.00	0.00	0.00	0.00	0.00	0.00	0.00	0.00	0.00	0.00	0.00	0.00	0.00	0.00	0.00	0.00	0.00	0.00	0.00	0.00	0.00	0.00	0.00	16.00	0.00	0.00	0.00	52.00	0.00
3688103	Transect_4_July2022	P7220276.JPG	2022-07-09T14:00:00+0000	2022	exp2_af_davies_reefvariation_afselection	AF Davies South	6.0	4	50	exp2_AF_Davies_reefvariation_AFselection	0.00	0.00	0.00	10.00	0.00	0.00	0.00	0.00	0.00	0.00	0.00	0.00	2.00	0.00	0.00	0.00	0.00	0.00	2.00	0.00	0.00	2.00	0.00	0.00	0.00	0.00	0.00	0.00	0.00	0.00	0.00	0.00	0.00	10.00	0.00	0.00	10.00	54.00	0.00
3688104	Transect_4_July2022	P7220262.JPG	2022-07-09T14:00:00+0000	2022	exp2_af_davies_reefvariation_afselection	AF Davies South	6.0	4	50	exp2_AF_Davies_reefvariation_AFselection	0.00	0.00	0.00	2.00	0.00	0.00	0.00	0.00	0.00	18.00	0.00	0.00	0.00	0.00	0.00	0.00	0.00	0.00	6.00	0.00	0.00	0.00	0.00	0.00	0.00	0.00	4.00	0.00	0.00	0.00	0.00	0.00	0.00	10.00	0.00	0.00	32.00	20.00	0.00
3688105	Transect_4_July2022	P7220282.JPG	2022-07-09T14:00:00+0000	2022	exp2_af_davies_reefvariation_afselection	AF Davies South	6.0	4	50	exp2_AF_Davies_reefvariation_AFselection	0.00	2.00	0.00	0.00	0.00	0.00	0.00	0.00	0.00	2.00	0.00	0.00	0.00	0.00	0.00	0.00	10.00	0.00	0.00	0.00	0.00	0.00	0.00	0.00	0.00	0.00	0.00	0.00	0.00	0.00	0.00	0.00	0.00	10.00	0.00	0.00	8.00	36.00	0.00
3688106	Transect_4_July2022	P7220301.JPG	2022-07-09T14:00:00+0000	2022	exp2_af_davies_reefvariation_afselection	AF Davies South	6.0	4	50	exp2_AF_Davies_reefvariation_AFselection	0.00	2.00	0.00	10.00	0.00	0.00	0.00	0.00	0.00	2.00	0.00	0.00	0.00	0.00	0.00	0.00	6.00	0.00	0.00	0.00	0.00	0.00	0.00	0.00	0.00	0.00	22.00	0.00	0.00	0.00	0.00	0.00	0.00	4.00	0.00	0.00	8.00	32.00	0.00
3688107	Transect_4_July2022	P7220288.JPG	2022-07-09T14:00:00+0000	2022	exp2_af_davies_reefvariation_afselection	AF Davies South	6.0	4	50	exp2_AF_Davies_reefvariation_AFselection	0.00	0.00	0.00	0.00	0.00	0.00	0.00	0.00	0.00	0.00	0.00	0.00	0.00	0.00	0.00	0.00	0.00	0.00	2.00	0.00	0.00	0.00	0.00	0.00	0.00	0.00	0.00	0.00	0.00	0.00	0.00	0.00	0.00	10.00	0.00	0.00	4.00	68.00	0.00
3688108	Transect_4_July2022	P7220295.JPG	2022-07-09T14:00:00+0000	2022	exp2_af_davies_reefvariation_afselection	AF Davies South	6.0	4	50	exp2_AF_Davies_reefvariation_AFselection	0.00	0.00	0.00	6.00	0.00	0.00	0.00	0.00	0.00	6.00	0.00	0.00	0.00	0.00	0.00	0.00	0.00	0.00	2.00	0.00	0.00	8.00	0.00	0.00	0.00	2.00	6.00	0.00	0.00	0.00	0.00	0.00	0.00	4.00	0.00	0.00	32.00	24.00	0.00
3688109	Transect_4_July2022	P7220313.JPG	2022-07-09T14:00:00+0000	2022	exp2_af_davies_reefvariation_afselection	AF Davies South	6.0	4	50	exp2_AF_Davies_reefvariation_AFselection	0.00	0.00	0.00	6.00	0.00	0.00	0.00	0.00	0.00	8.00	0.00	0.00	0.00	0.00	0.00	0.00	0.00	0.00	0.00	0.00	0.00	0.00	0.00	0.00	0.00	0.00	0.00	0.00	0.00	0.00	0.00	0.00	0.00	14.00	0.00	0.00	28.00	20.00	0.00
3688110	Transect_4_July2022	P7220307.JPG	2022-07-09T14:00:00+0000	2022	exp2_af_davies_reefvariation_afselection	AF Davies South	6.0	4	50	exp2_AF_Davies_reefvariation_AFselection	0.00	0.00	2.00	4.00	0.00	0.00	0.00	0.00	0.00	6.00	0.00	0.00	0.00	0.00	0.00	0.00	2.00	0.00	4.00	0.00	0.00	0.00	0.00	0.00	0.00	0.00	4.00	0.00	0.00	0.00	0.00	0.00	0.00	2.00	0.00	0.00	50.00	16.00	0.00
3688111	Transect_4_July2022	P7220325.JPG	2022-07-09T14:00:00+0000	2022	exp2_af_davies_reefvariation_afselection	AF Davies South	6.0	4	50	exp2_AF_Davies_reefvariation_AFselection	0.00	0.00	0.00	10.00	0.00	0.00	0.00	0.00	0.00	0.00	0.00	0.00	0.00	0.00	0.00	0.00	0.00	0.00	0.00	0.00	0.00	0.00	0.00	0.00	0.00	0.00	8.00	0.00	2.00	0.00	0.00	0.00	0.00	4.00	0.00	0.00	12.00	26.00	0.00
3688112	Transect_4_July2022	P7220319.JPG	2022-07-09T14:00:00+0000	2022	exp2_af_davies_reefvariation_afselection	AF Davies South	6.0	4	50	exp2_AF_Davies_reefvariation_AFselection	0.00	0.00	0.00	4.00	0.00	0.00	0.00	0.00	0.00	0.00	0.00	0.00	0.00	0.00	0.00	0.00	14.00	0.00	6.00	0.00	0.00	2.00	0.00	0.00	0.00	2.00	4.00	0.00	0.00	0.00	0.00	0.00	0.00	4.00	0.00	0.00	14.00	42.00	0.00
3688113	Transect_4_July2022	P7220331.JPG	2022-07-09T14:00:00+0000	2022	exp2_af_davies_reefvariation_afselection	AF Davies South	6.0	4	50	exp2_AF_Davies_reefvariation_AFselection	0.00	0.00	0.00	10.00	0.00	0.00	0.00	0.00	0.00	6.00	0.00	0.00	0.00	0.00	0.00	0.00	2.00	0.00	2.00	0.00	0.00	8.00	0.00	0.00	0.00	0.00	0.00	0.00	0.00	0.00	0.00	0.00	0.00	2.00	0.00	0.00	36.00	28.00	0.00
3688114	Transect_4_July2022	P7220337.JPG	2022-07-09T14:00:00+0000	2022	exp2_af_davies_reefvariation_afselection	AF Davies South	6.0	4	50	exp2_AF_Davies_reefvariation_AFselection	0.00	0.00	2.00	6.00	0.00	0.00	0.00	0.00	0.00	6.00	0.00	0.00	0.00	0.00	0.00	0.00	6.00	0.00	8.00	0.00	0.00	0.00	0.00	0.00	0.00	0.00	10.00	0.00	0.00	0.00	0.00	0.00	0.00	2.00	0.00	0.00	30.00	30.00	0.00
3688115	Transect_4_July2022	P7220350.JPG	2022-07-09T14:00:00+0000	2022	exp2_af_davies_reefvariation_afselection	AF Davies South	6.0	4	50	exp2_AF_Davies_reefvariation_AFselection	0.00	0.00	0.00	0.00	0.00	0.00	0.00	0.00	0.00	0.00	0.00	0.00	0.00	0.00	0.00	0.00	0.00	0.00	4.00	0.00	0.00	0.00	0.00	0.00	0.00	0.00	34.00	0.00	0.00	0.00	0.00	0.00	0.00	4.00	0.00	0.00	26.00	20.00	0.00
3688116	Transect_4_July2022	P7220344.JPG	2022-07-09T14:00:00+0000	2022	exp2_af_davies_reefvariation_afselection	AF Davies South	6.0	4	50	exp2_AF_Davies_reefvariation_AFselection	0.00	0.00	0.00	8.00	0.00	0.00	0.00	0.00	0.00	6.00	0.00	0.00	0.00	0.00	0.00	0.00	6.00	0.00	2.00	0.00	0.00	0.00	0.00	0.00	0.00	2.00	4.00	0.00	0.00	0.00	0.00	0.00	0.00	4.00	0.00	0.00	8.00	42.00	0.00
3688117	Transect_4_July2022	P7220362.JPG	2022-07-09T14:00:00+0000	2022	exp2_af_davies_reefvariation_afselection	AF Davies South	6.0	4	50	exp2_AF_Davies_reefvariation_AFselection	0.00	0.00	0.00	10.00	0.00	0.00	0.00	0.00	0.00	0.00	0.00	0.00	0.00	0.00	0.00	0.00	0.00	0.00	16.00	0.00	0.00	0.00	0.00	0.00	0.00	0.00	2.00	0.00	0.00	0.00	0.00	0.00	0.00	4.00	0.00	0.00	12.00	46.00	0.00
3688118	Transect_4_July2022	P7220374.JPG	2022-07-09T14:00:00+0000	2022	exp2_af_davies_reefvariation_afselection	AF Davies South	6.0	4	50	exp2_AF_Davies_reefvariation_AFselection	0.00	0.00	0.00	2.00	0.00	0.00	0.00	0.00	0.00	6.00	0.00	0.00	2.00	0.00	0.00	0.00	2.00	0.00	20.00	0.00	0.00	0.00	0.00	0.00	0.00	0.00	4.00	0.00	0.00	0.00	0.00	0.00	0.00	2.00	0.00	0.00	34.00	20.00	0.00
3688119	Transect_4_July2022	P7220356.JPG	2022-07-09T14:00:00+0000	2022	exp2_af_davies_reefvariation_afselection	AF Davies South	6.0	4	50	exp2_AF_Davies_reefvariation_AFselection	0.00	0.00	0.00	6.00	0.00	0.00	0.00	0.00	0.00	0.00	0.00	0.00	2.00	0.00	0.00	0.00	2.00	0.00	20.00	0.00	0.00	0.00	0.00	0.00	0.00	0.00	2.00	0.00	0.00	0.00	0.00	0.00	0.00	6.00	0.00	0.00	4.00	46.00	0.00
3688120	Transect_4_July2022	P7220368.JPG	2022-07-09T14:00:00+0000	2022	exp2_af_davies_reefvariation_afselection	AF Davies South	6.0	4	50	exp2_AF_Davies_reefvariation_AFselection	0.00	0.00	2.00	4.00	0.00	0.00	0.00	0.00	0.00	0.00	0.00	0.00	0.00	0.00	0.00	0.00	6.00	0.00	4.00	0.00	0.00	0.00	0.00	0.00	0.00	0.00	0.00	0.00	0.00	0.00	0.00	0.00	0.00	2.00	0.00	0.00	30.00	40.00	2.00
3688121	Transect_4_July2022	P7222678.JPG	2022-07-09T14:00:00+0000	2022	exp2_af_davies_reefvariation_afselection	AF Davies South	6.0	4	50	exp2_AF_Davies_reefvariation_AFselection	0.00	0.00	0.00	0.00	0.00	0.00	0.00	0.00	0.00	0.00	0.00	0.00	0.00	0.00	0.00	0.00	2.00	0.00	4.00	0.00	0.00	0.00	0.00	0.00	0.00	0.00	4.00	0.00	0.00	0.00	0.00	0.00	0.00	4.00	0.00	0.00	40.00	38.00	0.00
3688122	Transect_4_July2022	P7222672.JPG	2022-07-09T14:00:00+0000	2022	exp2_af_davies_reefvariation_afselection	AF Davies South	6.0	4	50	exp2_AF_Davies_reefvariation_AFselection	0.00	0.00	0.00	2.00	0.00	0.00	0.00	0.00	0.00	2.00	0.00	0.00	0.00	0.00	0.00	0.00	0.00	0.00	4.00	0.00	0.00	2.00	0.00	0.00	0.00	2.00	0.00	0.00	2.00	0.00	0.00	0.00	0.00	8.00	0.00	0.00	38.00	30.00	0.00
3688123	Transect_4_July2022	P7222666.JPG	2022-07-09T14:00:00+0000	2022	exp2_af_davies_reefvariation_afselection	AF Davies South	6.0	4	50	exp2_AF_Davies_reefvariation_AFselection	0.00	0.00	0.00	2.00	0.00	0.00	0.00	0.00	0.00	10.00	0.00	0.00	0.00	0.00	0.00	0.00	0.00	0.00	0.00	0.00	0.00	4.00	0.00	0.00	0.00	10.00	4.00	0.00	0.00	0.00	0.00	0.00	0.00	2.00	0.00	0.00	16.00	38.00	0.00
3688124	Transect_4_July2022	P7222684.JPG	2022-07-09T14:00:00+0000	2022	exp2_af_davies_reefvariation_afselection	AF Davies South	6.0	4	50	exp2_AF_Davies_reefvariation_AFselection	0.00	0.00	0.00	6.00	0.00	0.00	0.00	0.00	0.00	0.00	0.00	0.00	0.00	0.00	0.00	0.00	0.00	0.00	8.00	0.00	0.00	0.00	0.00	0.00	0.00	0.00	6.00	0.00	0.00	0.00	0.00	0.00	0.00	4.00	0.00	0.00	10.00	52.00	2.00
3433159	Transect_4_October2022	PA222157.jpg	2022-10-09T14:00:00+0000	2022	exp2_af_davies_reefvariation_afselection	AF Davies South	6.0	4	50	exp2_AF_Davies_reefvariation_AFselection	0.00	0.00	0.00	0.00	0.00	0.00	0.00	0.00	0.00	20.00	0.00	0.00	0.00	0.00	0.00	0.00	2.00	0.00	10.00	0.00	0.00	0.00	0.00	0.00	0.00	0.00	0.00	0.00	0.00	0.00	0.00	0.00	0.00	4.00	0.00	0.00	14.00	32.00	0.00
3433160	Transect_4_October2022	PA222143.jpg	2022-10-09T14:00:00+0000	2022	exp2_af_davies_reefvariation_afselection	AF Davies South	6.0	4	50	exp2_AF_Davies_reefvariation_AFselection	0.00	0.00	0.00	4.00	0.00	0.00	0.00	0.00	0.00	4.00	0.00	0.00	0.00	0.00	0.00	0.00	6.00	0.00	2.00	0.00	0.00	2.00	0.00	0.00	0.00	0.00	2.00	0.00	0.00	0.00	0.00	0.00	0.00	14.00	0.00	0.00	20.00	40.00	0.00
3433161	Transect_4_October2022	PA222150.jpg	2022-10-09T14:00:00+0000	2022	exp2_af_davies_reefvariation_afselection	AF Davies South	6.0	4	50	exp2_AF_Davies_reefvariation_AFselection	0.00	0.00	0.00	4.00	0.00	0.00	0.00	0.00	0.00	4.00	0.00	0.00	0.00	0.00	0.00	0.00	4.00	0.00	2.00	0.00	0.00	0.00	0.00	0.00	0.00	0.00	0.00	0.00	0.00	0.00	0.00	0.00	0.00	10.00	0.00	0.00	6.00	44.00	0.00
3433162	Transect_4_October2022	PA222137.jpg	2022-10-09T14:00:00+0000	2022	exp2_af_davies_reefvariation_afselection	AF Davies South	6.0	4	50	exp2_AF_Davies_reefvariation_AFselection	0.00	0.00	0.00	8.00	0.00	0.00	0.00	0.00	0.00	10.00	0.00	0.00	0.00	0.00	0.00	0.00	2.00	0.00	8.00	0.00	0.00	0.00	0.00	0.00	0.00	0.00	8.00	0.00	0.00	0.00	0.00	0.00	0.00	6.00	0.00	0.00	18.00	36.00	2.00
3433163	Transect_4_October2022	PA222167.jpg	2022-10-09T14:00:00+0000	2022	exp2_af_davies_reefvariation_afselection	AF Davies South	6.0	4	50	exp2_AF_Davies_reefvariation_AFselection	0.00	0.00	0.00	4.00	0.00	0.00	0.00	0.00	0.00	2.00	0.00	0.00	0.00	0.00	0.00	0.00	10.00	0.00	0.00	0.00	0.00	0.00	0.00	0.00	0.00	0.00	26.00	0.00	0.00	0.00	0.00	0.00	0.00	2.00	0.00	0.00	18.00	28.00	0.00
3433164	Transect_4_October2022	PA222175.jpg	2022-10-09T14:00:00+0000	2022	exp2_af_davies_reefvariation_afselection	AF Davies South	6.0	4	50	exp2_AF_Davies_reefvariation_AFselection	0.00	2.00	2.00	10.00	0.00	0.00	0.00	0.00	0.00	2.00	0.00	0.00	0.00	0.00	0.00	0.00	0.00	0.00	6.00	0.00	0.00	0.00	0.00	0.00	0.00	0.00	14.00	0.00	0.00	0.00	0.00	0.00	0.00	6.00	0.00	0.00	14.00	26.00	0.00
3433165	Transect_4_October2022	PA222186.jpg	2022-10-09T14:00:00+0000	2022	exp2_af_davies_reefvariation_afselection	AF Davies South	6.0	4	50	exp2_AF_Davies_reefvariation_AFselection	0.00	0.00	0.00	8.00	0.00	0.00	0.00	0.00	0.00	2.00	0.00	0.00	0.00	0.00	0.00	0.00	20.00	0.00	2.00	0.00	0.00	0.00	0.00	0.00	0.00	2.00	18.00	0.00	0.00	0.00	0.00	0.00	0.00	0.00	0.00	0.00	26.00	12.00	0.00
3433166	Transect_4_October2022	PA222192.jpg	2022-10-09T14:00:00+0000	2022	exp2_af_davies_reefvariation_afselection	AF Davies South	6.0	4	50	exp2_AF_Davies_reefvariation_AFselection	0.00	0.00	0.00	4.00	0.00	0.00	0.00	0.00	0.00	0.00	0.00	0.00	0.00	0.00	0.00	0.00	2.00	0.00	2.00	0.00	0.00	0.00	0.00	0.00	0.00	0.00	2.00	0.00	0.00	0.00	0.00	0.00	0.00	6.00	0.00	0.00	18.00	44.00	0.00
3433167	Transect_4_October2022	PA222198.jpg	2022-10-09T14:00:00+0000	2022	exp2_af_davies_reefvariation_afselection	AF Davies South	6.0	4	50	exp2_AF_Davies_reefvariation_AFselection	0.00	0.00	0.00	10.00	0.00	0.00	0.00	0.00	0.00	0.00	0.00	0.00	0.00	0.00	0.00	0.00	6.00	0.00	4.00	0.00	0.00	0.00	0.00	0.00	0.00	0.00	6.00	0.00	2.00	0.00	0.00	0.00	0.00	10.00	0.00	0.00	0.00	54.00	0.00
3433168	Transect_4_October2022	PA222204.jpg	2022-10-09T14:00:00+0000	2022	exp2_af_davies_reefvariation_afselection	AF Davies South	6.0	4	50	exp2_AF_Davies_reefvariation_AFselection	0.00	0.00	0.00	0.00	0.00	0.00	0.00	0.00	0.00	0.00	0.00	0.00	0.00	0.00	0.00	0.00	6.00	0.00	2.00	0.00	0.00	0.00	0.00	0.00	0.00	0.00	6.00	0.00	0.00	0.00	0.00	0.00	0.00	4.00	0.00	0.00	6.00	64.00	0.00
3433169	Transect_4_October2022	PA222213.jpg	2022-10-09T14:00:00+0000	2022	exp2_af_davies_reefvariation_afselection	AF Davies South	6.0	4	50	exp2_AF_Davies_reefvariation_AFselection	0.00	0.00	4.00	24.00	0.00	0.00	0.00	0.00	0.00	4.00	0.00	0.00	0.00	0.00	0.00	0.00	0.00	0.00	0.00	0.00	0.00	0.00	0.00	0.00	0.00	0.00	4.00	0.00	0.00	0.00	0.00	0.00	0.00	2.00	0.00	0.00	30.00	24.00	0.00
3433170	Transect_4_October2022	PA222222.jpg	2022-10-09T14:00:00+0000	2022	exp2_af_davies_reefvariation_afselection	AF Davies South	6.0	4	50	exp2_AF_Davies_reefvariation_AFselection	0.00	0.00	0.00	0.00	0.00	0.00	0.00	0.00	0.00	8.00	0.00	0.00	0.00	0.00	0.00	0.00	0.00	0.00	0.00	0.00	0.00	0.00	0.00	0.00	0.00	0.00	4.00	0.00	0.00	0.00	0.00	0.00	0.00	10.00	0.00	0.00	26.00	40.00	0.00
3433171	Transect_4_October2022	PA222239.jpg	2022-10-09T14:00:00+0000	2022	exp2_af_davies_reefvariation_afselection	AF Davies South	6.0	4	50	exp2_AF_Davies_reefvariation_AFselection	0.00	0.00	0.00	2.00	0.00	0.00	0.00	0.00	0.00	4.00	0.00	0.00	0.00	0.00	0.00	0.00	0.00	0.00	6.00	0.00	0.00	0.00	0.00	0.00	0.00	0.00	0.00	0.00	0.00	0.00	0.00	0.00	0.00	8.00	0.00	0.00	40.00	38.00	0.00
3433172	Transect_4_October2022	PA222230.jpg	2022-10-09T14:00:00+0000	2022	exp2_af_davies_reefvariation_afselection	AF Davies South	6.0	4	50	exp2_AF_Davies_reefvariation_AFselection	0.00	0.00	0.00	0.00	0.00	0.00	0.00	0.00	0.00	2.00	0.00	0.00	0.00	0.00	0.00	0.00	2.00	0.00	2.00	0.00	0.00	0.00	0.00	0.00	0.00	0.00	6.00	0.00	0.00	0.00	0.00	0.00	0.00	4.00	0.00	0.00	30.00	46.00	0.00
3433173	Transect_4_October2022	PA222249.jpg	2022-10-09T14:00:00+0000	2022	exp2_af_davies_reefvariation_afselection	AF Davies South	6.0	4	50	exp2_AF_Davies_reefvariation_AFselection	0.00	6.00	0.00	4.00	0.00	0.00	0.00	0.00	0.00	0.00	0.00	0.00	0.00	0.00	0.00	0.00	4.00	0.00	4.00	0.00	0.00	0.00	0.00	0.00	0.00	0.00	8.00	0.00	0.00	0.00	0.00	0.00	0.00	2.00	0.00	0.00	24.00	38.00	0.00
3433174	Transect_4_October2022	PA222255.jpg	2022-10-09T14:00:00+0000	2022	exp2_af_davies_reefvariation_afselection	AF Davies South	6.0	4	50	exp2_AF_Davies_reefvariation_AFselection	0.00	0.00	0.00	2.00	0.00	0.00	0.00	0.00	0.00	4.00	0.00	0.00	0.00	0.00	0.00	0.00	0.00	0.00	2.00	0.00	0.00	0.00	0.00	0.00	0.00	0.00	2.00	0.00	0.00	0.00	0.00	0.00	0.00	2.00	0.00	0.00	34.00	40.00	0.00
3433175	Transect_4_October2022	PA222272.jpg	2022-10-09T14:00:00+0000	2022	exp2_af_davies_reefvariation_afselection	AF Davies South	6.0	4	50	exp2_AF_Davies_reefvariation_AFselection	0.00	0.00	0.00	6.00	0.00	0.00	0.00	0.00	0.00	14.00	0.00	0.00	0.00	0.00	0.00	0.00	2.00	0.00	2.00	0.00	0.00	0.00	0.00	0.00	0.00	0.00	0.00	0.00	0.00	0.00	0.00	0.00	0.00	10.00	0.00	0.00	10.00	44.00	0.00
3433176	Transect_4_October2022	PA222285.jpg	2022-10-09T14:00:00+0000	2022	exp2_af_davies_reefvariation_afselection	AF Davies South	6.0	4	50	exp2_AF_Davies_reefvariation_AFselection	0.00	0.00	0.00	6.00	0.00	0.00	0.00	0.00	0.00	4.00	0.00	0.00	0.00	0.00	0.00	0.00	2.00	0.00	4.00	0.00	0.00	0.00	0.00	0.00	0.00	2.00	0.00	0.00	0.00	0.00	0.00	0.00	0.00	2.00	0.00	0.00	40.00	20.00	4.00
3433177	Transect_4_October2022	PA222294.jpg	2022-10-09T14:00:00+0000	2022	exp2_af_davies_reefvariation_afselection	AF Davies South	6.0	4	50	exp2_AF_Davies_reefvariation_AFselection	0.00	0.00	0.00	4.00	0.00	0.00	0.00	0.00	0.00	2.00	0.00	0.00	2.00	0.00	0.00	0.00	0.00	0.00	2.00	0.00	0.00	0.00	0.00	0.00	0.00	0.00	2.00	0.00	0.00	0.00	0.00	0.00	0.00	2.00	0.00	0.00	36.00	46.00	0.00
3433178	Transect_4_October2022	PA222266.jpg	2022-10-09T14:00:00+0000	2022	exp2_af_davies_reefvariation_afselection	AF Davies South	6.0	4	50	exp2_AF_Davies_reefvariation_AFselection	0.00	0.00	0.00	0.00	0.00	0.00	0.00	0.00	0.00	2.00	0.00	0.00	0.00	0.00	0.00	0.00	6.00	0.00	4.00	0.00	0.00	0.00	0.00	0.00	0.00	0.00	0.00	0.00	0.00	0.00	0.00	0.00	0.00	6.00	0.00	0.00	32.00	42.00	0.00
3433179	Transect_4_October2022	PA222311.jpg	2022-10-09T14:00:00+0000	2022	exp2_af_davies_reefvariation_afselection	AF Davies South	6.0	4	50	exp2_AF_Davies_reefvariation_AFselection	0.00	0.00	0.00	2.00	0.00	0.00	0.00	0.00	0.00	2.00	0.00	0.00	0.00	0.00	0.00	0.00	4.00	0.00	8.00	0.00	0.00	0.00	0.00	0.00	0.00	0.00	2.00	0.00	0.00	0.00	0.00	0.00	0.00	2.00	0.00	0.00	34.00	32.00	0.00
3433180	Transect_4_October2022	PA222341.jpg	2022-10-09T14:00:00+0000	2022	exp2_af_davies_reefvariation_afselection	AF Davies South	6.0	4	50	exp2_AF_Davies_reefvariation_AFselection	0.00	0.00	0.00	2.00	0.00	0.00	0.00	0.00	0.00	10.00	0.00	0.00	0.00	0.00	0.00	0.00	4.00	0.00	4.00	0.00	0.00	0.00	0.00	0.00	0.00	0.00	0.00	0.00	0.00	0.00	0.00	0.00	0.00	4.00	0.00	0.00	32.00	34.00	0.00
3433181	Transect_4_October2022	PA222347.jpg	2022-10-09T14:00:00+0000	2022	exp2_af_davies_reefvariation_afselection	AF Davies South	6.0	4	50	exp2_AF_Davies_reefvariation_AFselection	0.00	0.00	0.00	10.00	0.00	0.00	0.00	0.00	0.00	8.00	0.00	0.00	0.00	0.00	0.00	0.00	2.00	0.00	0.00	0.00	0.00	4.00	0.00	4.00	0.00	0.00	0.00	0.00	0.00	0.00	0.00	0.00	0.00	0.00	0.00	0.00	14.00	30.00	0.00
3433182	Transect_4_October2022	PA222305.jpg	2022-10-09T14:00:00+0000	2022	exp2_af_davies_reefvariation_afselection	AF Davies South	6.0	4	50	exp2_AF_Davies_reefvariation_AFselection	0.00	2.00	0.00	4.00	0.00	0.00	0.00	0.00	0.00	0.00	0.00	0.00	0.00	0.00	0.00	0.00	4.00	0.00	0.00	0.00	0.00	6.00	0.00	0.00	0.00	2.00	2.00	0.00	0.00	0.00	0.00	0.00	0.00	0.00	0.00	0.00	54.00	14.00	0.00
3433724	Transect_5_April2023	P4128136.jpg	2023-04-29T14:00:00+0000	2023	exp2_af_davies_reefvariation_afselection	AF Davies South	6.0	5	50	exp2_AF_Davies_reefvariation_AFselection	0.00	0.00	0.00	2.00	0.00	0.00	0.00	0.00	0.00	2.00	0.00	0.00	0.00	0.00	0.00	0.00	8.00	0.00	0.00	0.00	0.00	0.00	0.00	0.00	0.00	2.00	4.00	0.00	0.00	0.00	0.00	0.00	0.00	2.00	0.00	0.00	56.00	20.00	2.00
3433725	Transect_5_April2023	P4128142.jpg	2023-04-29T14:00:00+0000	2023	exp2_af_davies_reefvariation_afselection	AF Davies South	6.0	5	50	exp2_AF_Davies_reefvariation_AFselection	0.00	0.00	0.00	0.00	0.00	0.00	0.00	0.00	0.00	0.00	0.00	0.00	0.00	0.00	0.00	0.00	2.00	0.00	0.00	0.00	0.00	0.00	0.00	4.00	0.00	4.00	4.00	0.00	0.00	0.00	0.00	0.00	0.00	2.00	0.00	0.00	24.00	56.00	0.00
3433726	Transect_5_April2023	P4128154.jpg	2023-04-29T14:00:00+0000	2023	exp2_af_davies_reefvariation_afselection	AF Davies South	6.0	5	50	exp2_AF_Davies_reefvariation_AFselection	0.00	0.00	0.00	4.00	0.00	0.00	0.00	0.00	0.00	0.00	0.00	0.00	0.00	0.00	0.00	0.00	0.00	0.00	6.00	0.00	0.00	0.00	0.00	0.00	0.00	0.00	0.00	0.00	0.00	0.00	0.00	0.00	0.00	4.00	0.00	0.00	20.00	66.00	0.00
3433727	Transect_5_April2023	P4128148.jpg	2023-04-29T14:00:00+0000	2023	exp2_af_davies_reefvariation_afselection	AF Davies South	6.0	5	50	exp2_AF_Davies_reefvariation_AFselection	0.00	0.00	0.00	4.00	0.00	0.00	0.00	0.00	0.00	54.00	0.00	0.00	0.00	0.00	0.00	0.00	0.00	0.00	0.00	0.00	0.00	0.00	0.00	0.00	0.00	0.00	0.00	0.00	0.00	0.00	0.00	0.00	0.00	4.00	0.00	0.00	14.00	20.00	0.00
3433729	Transect_5_April2023	P4128166.jpg	2023-04-29T14:00:00+0000	2023	exp2_af_davies_reefvariation_afselection	AF Davies South	6.0	5	50	exp2_AF_Davies_reefvariation_AFselection	0.00	26.00	0.00	2.00	0.00	0.00	0.00	0.00	0.00	0.00	0.00	0.00	0.00	0.00	0.00	0.00	0.00	0.00	0.00	0.00	0.00	0.00	0.00	0.00	0.00	0.00	2.00	0.00	0.00	0.00	0.00	0.00	0.00	10.00	0.00	0.00	8.00	42.00	0.00
3433730	Transect_5_April2023	P4128160.jpg	2023-04-29T14:00:00+0000	2023	exp2_af_davies_reefvariation_afselection	AF Davies South	6.0	5	50	exp2_AF_Davies_reefvariation_AFselection	0.00	0.00	0.00	6.00	0.00	0.00	0.00	0.00	0.00	6.00	0.00	0.00	0.00	0.00	0.00	0.00	2.00	0.00	2.00	0.00	0.00	0.00	0.00	0.00	0.00	0.00	2.00	0.00	0.00	0.00	0.00	0.00	0.00	4.00	0.00	0.00	20.00	54.00	0.00
3433731	Transect_5_April2023	P4128172.jpg	2023-04-29T14:00:00+0000	2023	exp2_af_davies_reefvariation_afselection	AF Davies South	6.0	5	50	exp2_AF_Davies_reefvariation_AFselection	0.00	0.00	0.00	8.00	0.00	0.00	0.00	0.00	0.00	2.00	0.00	0.00	0.00	0.00	0.00	0.00	0.00	0.00	0.00	0.00	0.00	0.00	0.00	0.00	0.00	2.00	10.00	0.00	0.00	0.00	0.00	0.00	0.00	0.00	0.00	0.00	18.00	46.00	0.00
3433732	Transect_5_April2023	P4128178.jpg	2023-04-29T14:00:00+0000	2023	exp2_af_davies_reefvariation_afselection	AF Davies South	6.0	5	50	exp2_AF_Davies_reefvariation_AFselection	0.00	0.00	0.00	6.00	0.00	0.00	0.00	0.00	0.00	4.00	0.00	0.00	0.00	0.00	0.00	0.00	6.00	0.00	4.00	0.00	0.00	0.00	0.00	0.00	0.00	4.00	24.00	0.00	0.00	0.00	0.00	0.00	0.00	0.00	0.00	0.00	12.00	28.00	0.00
3433733	Transect_5_April2023	P4128185.jpg	2023-04-29T14:00:00+0000	2023	exp2_af_davies_reefvariation_afselection	AF Davies South	6.0	5	50	exp2_AF_Davies_reefvariation_AFselection	0.00	0.00	0.00	6.00	0.00	0.00	0.00	0.00	0.00	6.00	0.00	0.00	0.00	0.00	0.00	0.00	0.00	0.00	0.00	0.00	0.00	0.00	0.00	0.00	0.00	0.00	0.00	0.00	0.00	0.00	0.00	0.00	0.00	0.00	0.00	0.00	4.00	58.00	0.00
3433734	Transect_5_April2023	P4128203.jpg	2023-04-29T14:00:00+0000	2023	exp2_af_davies_reefvariation_afselection	AF Davies South	6.0	5	50	exp2_AF_Davies_reefvariation_AFselection	0.00	0.00	2.00	4.00	0.00	0.00	0.00	0.00	0.00	12.00	0.00	0.00	0.00	0.00	0.00	0.00	0.00	0.00	0.00	0.00	0.00	0.00	0.00	0.00	0.00	2.00	14.00	0.00	0.00	0.00	0.00	0.00	0.00	8.00	0.00	0.00	20.00	22.00	0.00
3433735	Transect_5_April2023	P4128197.jpg	2023-04-29T14:00:00+0000	2023	exp2_af_davies_reefvariation_afselection	AF Davies South	6.0	5	50	exp2_AF_Davies_reefvariation_AFselection	0.00	0.00	8.00	6.00	0.00	0.00	0.00	0.00	0.00	2.00	0.00	0.00	2.00	0.00	0.00	0.00	0.00	0.00	2.00	0.00	0.00	0.00	0.00	0.00	0.00	6.00	6.00	0.00	0.00	0.00	0.00	0.00	0.00	2.00	0.00	0.00	40.00	14.00	0.00
3433736	Transect_5_April2023	P4128191.jpg	2023-04-29T14:00:00+0000	2023	exp2_af_davies_reefvariation_afselection	AF Davies South	6.0	5	50	exp2_AF_Davies_reefvariation_AFselection	0.00	0.00	0.00	0.00	0.00	0.00	0.00	0.00	0.00	0.00	0.00	0.00	0.00	0.00	0.00	0.00	2.00	0.00	0.00	0.00	0.00	0.00	0.00	0.00	0.00	0.00	0.00	0.00	0.00	0.00	0.00	0.00	0.00	0.00	0.00	0.00	12.00	84.00	0.00
3433737	Transect_5_April2023	P4128215.jpg	2023-04-29T14:00:00+0000	2023	exp2_af_davies_reefvariation_afselection	AF Davies South	6.0	5	50	exp2_AF_Davies_reefvariation_AFselection	0.00	0.00	0.00	10.00	0.00	0.00	0.00	0.00	0.00	20.00	0.00	0.00	0.00	0.00	0.00	0.00	0.00	0.00	0.00	0.00	0.00	0.00	0.00	0.00	0.00	0.00	6.00	0.00	0.00	0.00	0.00	0.00	0.00	0.00	0.00	0.00	40.00	20.00	2.00
3433738	Transect_5_April2023	P4128209.jpg	2023-04-29T14:00:00+0000	2023	exp2_af_davies_reefvariation_afselection	AF Davies South	6.0	5	50	exp2_AF_Davies_reefvariation_AFselection	0.00	0.00	0.00	8.00	0.00	0.00	0.00	0.00	0.00	2.00	0.00	0.00	0.00	0.00	0.00	0.00	0.00	0.00	0.00	0.00	0.00	0.00	0.00	0.00	0.00	0.00	0.00	0.00	0.00	0.00	0.00	0.00	0.00	12.00	0.00	0.00	8.00	70.00	0.00
3433739	Transect_5_April2023	P4128227.jpg	2023-04-29T14:00:00+0000	2023	exp2_af_davies_reefvariation_afselection	AF Davies South	6.0	5	50	exp2_AF_Davies_reefvariation_AFselection	0.00	0.00	0.00	10.00	0.00	0.00	0.00	0.00	0.00	4.00	0.00	0.00	0.00	0.00	0.00	0.00	2.00	0.00	2.00	0.00	0.00	0.00	0.00	0.00	0.00	0.00	0.00	0.00	0.00	0.00	0.00	0.00	0.00	2.00	0.00	0.00	30.00	42.00	2.00
3433740	Transect_5_April2023	P4128221.jpg	2023-04-29T14:00:00+0000	2023	exp2_af_davies_reefvariation_afselection	AF Davies South	6.0	5	50	exp2_AF_Davies_reefvariation_AFselection	0.00	0.00	0.00	8.00	0.00	0.00	0.00	0.00	0.00	28.00	0.00	0.00	0.00	0.00	0.00	0.00	2.00	0.00	0.00	0.00	0.00	0.00	0.00	0.00	0.00	0.00	2.00	0.00	0.00	0.00	0.00	0.00	0.00	2.00	0.00	0.00	24.00	32.00	2.00
3433741	Transect_5_April2023	P4128233.jpg	2023-04-29T14:00:00+0000	2023	exp2_af_davies_reefvariation_afselection	AF Davies South	6.0	5	50	exp2_AF_Davies_reefvariation_AFselection	0.00	0.00	0.00	2.00	0.00	0.00	0.00	0.00	0.00	16.00	0.00	0.00	0.00	0.00	0.00	0.00	0.00	0.00	2.00	0.00	0.00	0.00	0.00	0.00	0.00	0.00	0.00	0.00	0.00	0.00	0.00	0.00	0.00	2.00	0.00	0.00	14.00	60.00	2.00
3433742	Transect_5_April2023	P4128239.jpg	2023-04-29T14:00:00+0000	2023	exp2_af_davies_reefvariation_afselection	AF Davies South	6.0	5	50	exp2_AF_Davies_reefvariation_AFselection	0.00	0.00	0.00	4.00	0.00	0.00	0.00	0.00	0.00	6.00	0.00	0.00	0.00	0.00	0.00	0.00	0.00	0.00	2.00	0.00	0.00	0.00	0.00	0.00	0.00	0.00	0.00	0.00	0.00	0.00	0.00	0.00	0.00	0.00	0.00	0.00	48.00	38.00	2.00
3433743	Transect_5_April2023	P4128253.jpg	2023-04-29T14:00:00+0000	2023	exp2_af_davies_reefvariation_afselection	AF Davies South	6.0	5	50	exp2_AF_Davies_reefvariation_AFselection	0.00	0.00	0.00	6.00	0.00	0.00	0.00	0.00	0.00	14.00	0.00	0.00	0.00	0.00	0.00	0.00	0.00	0.00	0.00	0.00	0.00	0.00	0.00	2.00	0.00	4.00	0.00	0.00	0.00	0.00	0.00	0.00	0.00	0.00	0.00	0.00	22.00	36.00	0.00
3433744	Transect_5_April2023	P4128245.jpg	2023-04-29T14:00:00+0000	2023	exp2_af_davies_reefvariation_afselection	AF Davies South	6.0	5	50	exp2_AF_Davies_reefvariation_AFselection	0.00	0.00	0.00	4.00	0.00	0.00	0.00	0.00	0.00	10.00	0.00	0.00	0.00	0.00	0.00	0.00	0.00	0.00	12.00	0.00	0.00	0.00	0.00	0.00	0.00	0.00	0.00	0.00	0.00	0.00	0.00	0.00	0.00	0.00	0.00	0.00	22.00	50.00	0.00
3433745	Transect_5_April2023	P4128260.jpg	2023-04-29T14:00:00+0000	2023	exp2_af_davies_reefvariation_afselection	AF Davies South	6.0	5	50	exp2_AF_Davies_reefvariation_AFselection	0.00	0.00	0.00	6.00	0.00	0.00	0.00	0.00	0.00	10.00	0.00	0.00	0.00	0.00	0.00	0.00	6.00	0.00	4.00	0.00	0.00	0.00	0.00	0.00	0.00	0.00	12.00	0.00	0.00	0.00	0.00	0.00	0.00	0.00	0.00	0.00	42.00	20.00	0.00
3433746	Transect_5_April2023	P4128268.jpg	2023-04-29T14:00:00+0000	2023	exp2_af_davies_reefvariation_afselection	AF Davies South	6.0	5	50	exp2_AF_Davies_reefvariation_AFselection	0.00	0.00	0.00	8.00	0.00	0.00	0.00	0.00	0.00	2.00	0.00	0.00	0.00	0.00	0.00	0.00	0.00	0.00	16.00	0.00	0.00	0.00	0.00	0.00	0.00	0.00	8.00	0.00	0.00	0.00	0.00	0.00	0.00	2.00	0.00	0.00	18.00	44.00	0.00
3433747	Transect_5_April2023	P4128274.jpg	2023-04-29T14:00:00+0000	2023	exp2_af_davies_reefvariation_afselection	AF Davies South	6.0	5	50	exp2_AF_Davies_reefvariation_AFselection	0.00	2.00	0.00	16.00	0.00	0.00	0.00	0.00	0.00	4.00	0.00	0.00	0.00	0.00	0.00	0.00	0.00	0.00	10.00	0.00	0.00	0.00	0.00	0.00	0.00	2.00	2.00	0.00	0.00	0.00	0.00	0.00	0.00	2.00	0.00	0.00	34.00	28.00	0.00
3433472	Transect_5_December2022	P1035536.jpg	2022-12-29T14:00:00+0000	2022	exp2_af_davies_reefvariation_afselection	AF Davies South	6.0	5	50	exp2_AF_Davies_reefvariation_AFselection	0.00	0.00	0.00	4.00	0.00	0.00	0.00	0.00	0.00	0.00	0.00	0.00	0.00	0.00	0.00	0.00	22.00	0.00	2.00	0.00	0.00	2.00	0.00	0.00	0.00	2.00	4.00	0.00	0.00	0.00	0.00	0.00	0.00	0.00	0.00	0.00	42.00	20.00	2.00
3433473	Transect_5_December2022	P1035542.jpg	2022-12-29T14:00:00+0000	2022	exp2_af_davies_reefvariation_afselection	AF Davies South	6.0	5	50	exp2_AF_Davies_reefvariation_AFselection	0.00	0.00	0.00	2.00	0.00	0.00	0.00	0.00	0.00	0.00	0.00	0.00	0.00	0.00	0.00	0.00	4.00	0.00	12.00	0.00	0.00	0.00	0.00	0.00	0.00	2.00	10.00	0.00	0.00	0.00	0.00	0.00	0.00	2.00	0.00	0.00	18.00	46.00	2.00
3433474	Transect_5_December2022	P1035550.jpg	2022-12-29T14:00:00+0000	2022	exp2_af_davies_reefvariation_afselection	AF Davies South	6.0	5	50	exp2_AF_Davies_reefvariation_AFselection	0.00	0.00	0.00	4.00	0.00	0.00	0.00	0.00	0.00	40.00	0.00	0.00	0.00	0.00	0.00	0.00	0.00	0.00	0.00	0.00	0.00	0.00	0.00	0.00	0.00	0.00	2.00	0.00	0.00	0.00	0.00	0.00	0.00	0.00	0.00	0.00	20.00	30.00	0.00
3433475	Transect_5_December2022	P1035556.jpg	2022-12-29T14:00:00+0000	2022	exp2_af_davies_reefvariation_afselection	AF Davies South	6.0	5	50	exp2_AF_Davies_reefvariation_AFselection	0.00	0.00	0.00	2.00	0.00	0.00	0.00	0.00	0.00	0.00	0.00	0.00	0.00	0.00	0.00	0.00	0.00	0.00	0.00	0.00	0.00	0.00	0.00	0.00	0.00	0.00	2.00	0.00	0.00	0.00	0.00	0.00	0.00	2.00	0.00	0.00	6.00	80.00	0.00
3433476	Transect_5_December2022	P1035567.jpg	2022-12-29T14:00:00+0000	2022	exp2_af_davies_reefvariation_afselection	AF Davies South	6.0	5	50	exp2_AF_Davies_reefvariation_AFselection	0.00	0.00	0.00	6.00	0.00	0.00	0.00	0.00	0.00	0.00	0.00	0.00	0.00	0.00	0.00	0.00	0.00	0.00	4.00	0.00	0.00	0.00	0.00	0.00	0.00	0.00	12.00	0.00	0.00	0.00	0.00	0.00	0.00	6.00	0.00	0.00	20.00	40.00	10.00
3433477	Transect_5_December2022	P1035594.jpg	2022-12-29T14:00:00+0000	2022	exp2_af_davies_reefvariation_afselection	AF Davies South	6.0	5	50	exp2_AF_Davies_reefvariation_AFselection	0.00	6.00	0.00	6.00	0.00	0.00	0.00	0.00	0.00	2.00	0.00	0.00	0.00	0.00	0.00	0.00	2.00	0.00	4.00	0.00	0.00	0.00	0.00	0.00	0.00	0.00	0.00	0.00	0.00	0.00	0.00	0.00	0.00	0.00	0.00	0.00	2.00	20.00	0.00
3433478	Transect_5_December2022	P1035574.jpg	2022-12-29T14:00:00+0000	2022	exp2_af_davies_reefvariation_afselection	AF Davies South	6.0	5	50	exp2_AF_Davies_reefvariation_AFselection	0.00	2.00	0.00	4.00	0.00	0.00	0.00	0.00	0.00	4.00	0.00	0.00	0.00	0.00	0.00	0.00	0.00	0.00	0.00	0.00	0.00	0.00	0.00	0.00	0.00	0.00	4.00	0.00	2.00	0.00	0.00	0.00	0.00	2.00	0.00	0.00	16.00	60.00	0.00
3433479	Transect_5_December2022	P1035587.jpg	2022-12-29T14:00:00+0000	2022	exp2_af_davies_reefvariation_afselection	AF Davies South	6.0	5	50	exp2_AF_Davies_reefvariation_AFselection	0.00	0.00	0.00	4.00	0.00	0.00	0.00	0.00	0.00	0.00	0.00	0.00	0.00	0.00	0.00	0.00	4.00	0.00	0.00	0.00	0.00	0.00	0.00	0.00	0.00	0.00	12.00	0.00	0.00	0.00	0.00	0.00	0.00	8.00	0.00	0.00	16.00	54.00	0.00
3433480	Transect_5_December2022	P1035600.jpg	2022-12-29T14:00:00+0000	2022	exp2_af_davies_reefvariation_afselection	AF Davies South	6.0	5	50	exp2_AF_Davies_reefvariation_AFselection	0.00	0.00	0.00	2.00	0.00	0.00	0.00	0.00	0.00	0.00	0.00	0.00	0.00	0.00	0.00	0.00	2.00	0.00	0.00	0.00	0.00	0.00	0.00	0.00	0.00	0.00	0.00	0.00	0.00	0.00	0.00	0.00	0.00	2.00	0.00	0.00	14.00	74.00	0.00
3433481	Transect_5_December2022	P1035606.jpg	2022-12-29T14:00:00+0000	2022	exp2_af_davies_reefvariation_afselection	AF Davies South	6.0	5	50	exp2_AF_Davies_reefvariation_AFselection	0.00	0.00	0.00	0.00	0.00	0.00	0.00	0.00	0.00	6.00	0.00	0.00	0.00	0.00	0.00	0.00	0.00	0.00	0.00	0.00	0.00	0.00	0.00	0.00	0.00	0.00	0.00	0.00	0.00	0.00	0.00	0.00	0.00	14.00	0.00	0.00	4.00	62.00	0.00
3433482	Transect_5_December2022	P1035614.jpg	2022-12-29T14:00:00+0000	2022	exp2_af_davies_reefvariation_afselection	AF Davies South	6.0	5	50	exp2_AF_Davies_reefvariation_AFselection	0.00	4.00	2.00	4.00	0.00	0.00	0.00	0.00	0.00	2.00	0.00	0.00	0.00	0.00	0.00	0.00	4.00	0.00	2.00	0.00	0.00	0.00	0.00	2.00	0.00	0.00	8.00	0.00	2.00	0.00	0.00	0.00	0.00	6.00	0.00	0.00	20.00	16.00	0.00
3433483	Transect_5_December2022	P1035620.jpg	2022-12-29T14:00:00+0000	2022	exp2_af_davies_reefvariation_afselection	AF Davies South	6.0	5	50	exp2_AF_Davies_reefvariation_AFselection	0.00	0.00	0.00	8.00	0.00	0.00	0.00	0.00	0.00	0.00	0.00	0.00	0.00	0.00	0.00	0.00	2.00	0.00	0.00	0.00	0.00	0.00	0.00	0.00	0.00	0.00	2.00	0.00	0.00	0.00	0.00	0.00	0.00	8.00	0.00	0.00	24.00	50.00	4.00
3433484	Transect_5_December2022	P1035626.jpg	2022-12-29T14:00:00+0000	2022	exp2_af_davies_reefvariation_afselection	AF Davies South	6.0	5	50	exp2_AF_Davies_reefvariation_AFselection	0.00	0.00	0.00	0.00	0.00	0.00	0.00	0.00	0.00	20.00	0.00	0.00	0.00	0.00	0.00	0.00	14.00	0.00	0.00	0.00	0.00	0.00	0.00	0.00	0.00	0.00	4.00	0.00	0.00	0.00	0.00	0.00	0.00	6.00	0.00	0.00	24.00	26.00	0.00
3433485	Transect_5_December2022	P1035639.jpg	2022-12-29T14:00:00+0000	2022	exp2_af_davies_reefvariation_afselection	AF Davies South	6.0	5	50	exp2_AF_Davies_reefvariation_AFselection	0.00	0.00	0.00	4.00	0.00	0.00	0.00	0.00	0.00	10.00	0.00	0.00	0.00	0.00	0.00	0.00	0.00	0.00	0.00	0.00	0.00	0.00	0.00	0.00	0.00	0.00	2.00	0.00	0.00	0.00	0.00	0.00	0.00	8.00	0.00	0.00	24.00	50.00	2.00
3433486	Transect_5_December2022	P1035655.jpg	2022-12-29T14:00:00+0000	2022	exp2_af_davies_reefvariation_afselection	AF Davies South	6.0	5	50	exp2_AF_Davies_reefvariation_AFselection	0.00	0.00	0.00	4.00	0.00	0.00	0.00	0.00	0.00	0.00	0.00	0.00	0.00	0.00	0.00	0.00	0.00	0.00	4.00	0.00	0.00	0.00	0.00	0.00	0.00	0.00	0.00	0.00	0.00	0.00	0.00	0.00	0.00	4.00	0.00	0.00	56.00	26.00	0.00
3433487	Transect_5_December2022	P1035646.jpg	2022-12-29T14:00:00+0000	2022	exp2_af_davies_reefvariation_afselection	AF Davies South	6.0	5	50	exp2_AF_Davies_reefvariation_AFselection	0.00	0.00	0.00	0.00	0.00	0.00	0.00	0.00	0.00	16.00	0.00	0.00	0.00	0.00	0.00	0.00	4.00	0.00	0.00	0.00	0.00	0.00	0.00	0.00	0.00	0.00	2.00	0.00	0.00	0.00	0.00	0.00	0.00	16.00	0.00	0.00	14.00	38.00	2.00
3433488	Transect_5_December2022	P1035682.jpg	2022-12-29T14:00:00+0000	2022	exp2_af_davies_reefvariation_afselection	AF Davies South	6.0	5	50	exp2_AF_Davies_reefvariation_AFselection	0.00	0.00	0.00	0.00	0.00	0.00	0.00	0.00	0.00	28.00	0.00	0.00	0.00	0.00	0.00	0.00	0.00	0.00	2.00	0.00	0.00	0.00	0.00	0.00	0.00	0.00	2.00	0.00	0.00	0.00	0.00	0.00	0.00	4.00	0.00	0.00	30.00	18.00	0.00
3433489	Transect_5_December2022	P1035696.jpg	2022-12-29T14:00:00+0000	2022	exp2_af_davies_reefvariation_afselection	AF Davies South	6.0	5	50	exp2_AF_Davies_reefvariation_AFselection	0.00	0.00	0.00	18.00	0.00	0.00	0.00	0.00	0.00	4.00	0.00	0.00	0.00	0.00	0.00	0.00	4.00	0.00	0.00	0.00	0.00	2.00	0.00	0.00	0.00	0.00	14.00	0.00	0.00	0.00	0.00	0.00	0.00	4.00	0.00	0.00	22.00	18.00	6.00
3433490	Transect_5_December2022	P1035666.jpg	2022-12-29T14:00:00+0000	2022	exp2_af_davies_reefvariation_afselection	AF Davies South	6.0	5	50	exp2_AF_Davies_reefvariation_AFselection	0.00	0.00	0.00	4.00	0.00	0.00	0.00	0.00	0.00	34.00	0.00	0.00	0.00	0.00	0.00	0.00	0.00	0.00	10.00	0.00	0.00	0.00	0.00	0.00	0.00	0.00	2.00	0.00	0.00	0.00	0.00	0.00	0.00	6.00	0.00	0.00	28.00	8.00	0.00
3433491	Transect_5_December2022	P1035702.jpg	2022-12-29T14:00:00+0000	2022	exp2_af_davies_reefvariation_afselection	AF Davies South	6.0	5	50	exp2_AF_Davies_reefvariation_AFselection	0.00	0.00	0.00	8.00	0.00	0.00	0.00	0.00	0.00	4.00	0.00	0.00	0.00	0.00	0.00	0.00	10.00	0.00	2.00	0.00	0.00	0.00	0.00	0.00	0.00	2.00	2.00	0.00	0.00	0.00	0.00	0.00	0.00	4.00	0.00	0.00	40.00	28.00	0.00
3688125	Transect_5_July2022	P7250524.JPG	2022-07-09T14:00:00+0000	2022	exp2_af_davies_reefvariation_afselection	AF Davies South	6.0	5	50	exp2_AF_Davies_reefvariation_AFselection	0.00	0.00	0.00	8.00	0.00	0.00	0.00	0.00	0.00	0.00	0.00	0.00	0.00	0.00	0.00	0.00	2.00	0.00	6.00	0.00	0.00	0.00	0.00	0.00	0.00	2.00	0.00	0.00	0.00	0.00	0.00	0.00	0.00	6.00	0.00	0.00	16.00	34.00	0.00
3688126	Transect_5_July2022	P7250383.JPG	2022-07-09T14:00:00+0000	2022	exp2_af_davies_reefvariation_afselection	AF Davies South	6.0	5	50	exp2_AF_Davies_reefvariation_AFselection	0.00	0.00	0.00	6.00	0.00	0.00	0.00	0.00	0.00	2.00	0.00	0.00	0.00	0.00	0.00	0.00	6.00	0.00	2.00	0.00	0.00	0.00	0.00	0.00	0.00	0.00	20.00	0.00	0.00	0.00	0.00	0.00	0.00	6.00	0.00	0.00	28.00	26.00	0.00
3688127	Transect_5_July2022	P7250395.JPG	2022-07-09T14:00:00+0000	2022	exp2_af_davies_reefvariation_afselection	AF Davies South	6.0	5	50	exp2_AF_Davies_reefvariation_AFselection	0.00	4.00	0.00	14.00	0.00	0.00	0.00	0.00	0.00	10.00	0.00	0.00	0.00	0.00	0.00	0.00	0.00	0.00	0.00	0.00	0.00	0.00	0.00	0.00	0.00	0.00	0.00	0.00	0.00	0.00	0.00	0.00	0.00	0.00	0.00	0.00	2.00	4.00	0.00
3688128	Transect_5_July2022	P7250389.JPG	2022-07-09T14:00:00+0000	2022	exp2_af_davies_reefvariation_afselection	AF Davies South	6.0	5	50	exp2_AF_Davies_reefvariation_AFselection	0.00	0.00	0.00	8.00	0.00	0.00	0.00	0.00	0.00	12.00	0.00	0.00	0.00	0.00	0.00	0.00	0.00	0.00	0.00	0.00	0.00	0.00	0.00	0.00	0.00	0.00	28.00	0.00	0.00	0.00	0.00	0.00	0.00	8.00	0.00	0.00	16.00	14.00	0.00
3688129	Transect_5_July2022	P7250414.JPG	2022-07-09T14:00:00+0000	2022	exp2_af_davies_reefvariation_afselection	AF Davies South	6.0	5	50	exp2_AF_Davies_reefvariation_AFselection	0.00	0.00	0.00	12.00	0.00	0.00	0.00	0.00	0.00	2.00	0.00	0.00	0.00	0.00	0.00	0.00	2.00	0.00	4.00	0.00	0.00	0.00	0.00	0.00	0.00	0.00	0.00	0.00	0.00	0.00	0.00	0.00	0.00	6.00	0.00	0.00	34.00	32.00	0.00
3688130	Transect_5_July2022	P7250408.JPG	2022-07-09T14:00:00+0000	2022	exp2_af_davies_reefvariation_afselection	AF Davies South	6.0	5	50	exp2_AF_Davies_reefvariation_AFselection	0.00	0.00	0.00	4.00	0.00	0.00	0.00	0.00	0.00	14.00	0.00	0.00	0.00	0.00	0.00	0.00	0.00	0.00	10.00	0.00	0.00	0.00	0.00	0.00	0.00	0.00	2.00	0.00	0.00	0.00	0.00	0.00	0.00	4.00	0.00	0.00	32.00	22.00	0.00
3688131	Transect_5_July2022	P7250401.JPG	2022-07-09T14:00:00+0000	2022	exp2_af_davies_reefvariation_afselection	AF Davies South	6.0	5	50	exp2_AF_Davies_reefvariation_AFselection	0.00	0.00	0.00	12.00	0.00	0.00	0.00	0.00	0.00	16.00	0.00	0.00	0.00	0.00	0.00	0.00	2.00	0.00	0.00	0.00	0.00	0.00	0.00	0.00	0.00	0.00	8.00	0.00	0.00	0.00	0.00	0.00	0.00	2.00	0.00	0.00	16.00	4.00	0.00
3688132	Transect_5_July2022	P7250421.JPG	2022-07-09T14:00:00+0000	2022	exp2_af_davies_reefvariation_afselection	AF Davies South	6.0	5	50	exp2_AF_Davies_reefvariation_AFselection	0.00	0.00	2.00	0.00	0.00	0.00	0.00	0.00	0.00	10.00	0.00	0.00	0.00	0.00	0.00	0.00	0.00	0.00	0.00	0.00	0.00	0.00	0.00	0.00	0.00	0.00	0.00	0.00	0.00	0.00	0.00	0.00	0.00	6.00	0.00	0.00	24.00	50.00	0.00
3688133	Transect_5_July2022	P7250427.JPG	2022-07-09T14:00:00+0000	2022	exp2_af_davies_reefvariation_afselection	AF Davies South	6.0	5	50	exp2_AF_Davies_reefvariation_AFselection	0.00	0.00	0.00	2.00	0.00	0.00	0.00	0.00	0.00	14.00	0.00	0.00	0.00	0.00	0.00	0.00	0.00	0.00	0.00	0.00	0.00	0.00	0.00	0.00	0.00	0.00	0.00	0.00	0.00	0.00	0.00	0.00	0.00	8.00	0.00	0.00	34.00	34.00	0.00
3688134	Transect_5_July2022	P7250433.JPG	2022-07-09T14:00:00+0000	2022	exp2_af_davies_reefvariation_afselection	AF Davies South	6.0	5	50	exp2_AF_Davies_reefvariation_AFselection	0.00	0.00	0.00	8.00	0.00	0.00	0.00	0.00	0.00	12.00	0.00	0.00	0.00	0.00	0.00	0.00	0.00	0.00	0.00	0.00	0.00	0.00	0.00	0.00	0.00	2.00	0.00	0.00	0.00	0.00	0.00	0.00	0.00	8.00	0.00	0.00	36.00	32.00	0.00
3688135	Transect_5_July2022	P7250445.JPG	2022-07-09T14:00:00+0000	2022	exp2_af_davies_reefvariation_afselection	AF Davies South	6.0	5	50	exp2_AF_Davies_reefvariation_AFselection	0.00	0.00	0.00	2.00	0.00	0.00	0.00	0.00	0.00	0.00	0.00	0.00	0.00	0.00	0.00	0.00	2.00	0.00	0.00	0.00	0.00	0.00	0.00	0.00	0.00	0.00	4.00	0.00	0.00	0.00	0.00	0.00	0.00	10.00	0.00	0.00	14.00	58.00	4.00
3688136	Transect_5_July2022	P7250439.JPG	2022-07-09T14:00:00+0000	2022	exp2_af_davies_reefvariation_afselection	AF Davies South	6.0	5	50	exp2_AF_Davies_reefvariation_AFselection	0.00	0.00	0.00	2.00	0.00	0.00	0.00	0.00	0.00	0.00	0.00	0.00	0.00	0.00	0.00	0.00	2.00	0.00	0.00	0.00	0.00	0.00	0.00	0.00	0.00	0.00	0.00	0.00	0.00	0.00	0.00	0.00	0.00	2.00	0.00	0.00	30.00	54.00	0.00
3688137	Transect_5_July2022	P7250452.JPG	2022-07-09T14:00:00+0000	2022	exp2_af_davies_reefvariation_afselection	AF Davies South	6.0	5	50	exp2_AF_Davies_reefvariation_AFselection	0.00	0.00	0.00	0.00	0.00	0.00	0.00	0.00	0.00	2.00	0.00	0.00	0.00	0.00	0.00	0.00	4.00	0.00	2.00	0.00	0.00	0.00	0.00	0.00	0.00	0.00	2.00	0.00	0.00	0.00	0.00	0.00	0.00	2.00	0.00	0.00	20.00	48.00	0.00
3688138	Transect_5_July2022	P7250464.JPG	2022-07-09T14:00:00+0000	2022	exp2_af_davies_reefvariation_afselection	AF Davies South	6.0	5	50	exp2_AF_Davies_reefvariation_AFselection	0.00	0.00	0.00	2.00	0.00	0.00	0.00	0.00	0.00	2.00	0.00	0.00	0.00	0.00	0.00	0.00	2.00	0.00	0.00	0.00	0.00	0.00	0.00	0.00	0.00	0.00	2.00	0.00	0.00	0.00	0.00	0.00	0.00	6.00	0.00	0.00	0.00	18.00	0.00
3688139	Transect_5_July2022	P7250470.JPG	2022-07-09T14:00:00+0000	2022	exp2_af_davies_reefvariation_afselection	AF Davies South	6.0	5	50	exp2_AF_Davies_reefvariation_AFselection	0.00	0.00	0.00	6.00	0.00	0.00	0.00	0.00	0.00	2.00	0.00	0.00	0.00	0.00	0.00	0.00	2.00	0.00	10.00	0.00	0.00	0.00	0.00	0.00	0.00	4.00	2.00	0.00	0.00	0.00	0.00	0.00	0.00	2.00	0.00	0.00	32.00	30.00	2.00
3688140	Transect_5_July2022	P7250458.JPG	2022-07-09T14:00:00+0000	2022	exp2_af_davies_reefvariation_afselection	AF Davies South	6.0	5	50	exp2_AF_Davies_reefvariation_AFselection	0.00	0.00	0.00	0.00	0.00	0.00	0.00	0.00	0.00	4.00	0.00	0.00	0.00	0.00	0.00	0.00	0.00	0.00	2.00	0.00	0.00	0.00	0.00	0.00	0.00	0.00	2.00	0.00	0.00	0.00	0.00	0.00	0.00	4.00	0.00	0.00	36.00	38.00	0.00
3688141	Transect_5_July2022	P7250482.JPG	2022-07-09T14:00:00+0000	2022	exp2_af_davies_reefvariation_afselection	AF Davies South	6.0	5	50	exp2_AF_Davies_reefvariation_AFselection	0.00	2.00	0.00	4.00	0.00	0.00	0.00	0.00	0.00	12.00	0.00	0.00	0.00	0.00	0.00	0.00	4.00	0.00	0.00	0.00	0.00	0.00	0.00	0.00	0.00	0.00	2.00	0.00	0.00	0.00	0.00	0.00	0.00	2.00	0.00	0.00	28.00	44.00	0.00
3688142	Transect_5_July2022	P7250488.JPG	2022-07-09T14:00:00+0000	2022	exp2_af_davies_reefvariation_afselection	AF Davies South	6.0	5	50	exp2_AF_Davies_reefvariation_AFselection	0.00	0.00	0.00	10.00	0.00	0.00	0.00	0.00	0.00	0.00	0.00	0.00	0.00	0.00	0.00	0.00	2.00	0.00	6.00	0.00	0.00	0.00	0.00	0.00	0.00	0.00	14.00	0.00	4.00	0.00	0.00	0.00	0.00	10.00	0.00	0.00	24.00	24.00	0.00
3688143	Transect_5_July2022	P7250494.JPG	2022-07-09T14:00:00+0000	2022	exp2_af_davies_reefvariation_afselection	AF Davies South	6.0	5	50	exp2_AF_Davies_reefvariation_AFselection	0.00	28.00	0.00	0.00	0.00	0.00	0.00	0.00	0.00	2.00	0.00	0.00	0.00	0.00	0.00	0.00	2.00	0.00	4.00	0.00	0.00	0.00	0.00	0.00	0.00	4.00	6.00	0.00	0.00	0.00	0.00	0.00	0.00	6.00	0.00	0.00	16.00	24.00	0.00
3688144	Transect_5_July2022	P7250476.JPG	2022-07-09T14:00:00+0000	2022	exp2_af_davies_reefvariation_afselection	AF Davies South	6.0	5	50	exp2_AF_Davies_reefvariation_AFselection	0.00	0.00	0.00	6.00	0.00	0.00	0.00	0.00	0.00	14.00	0.00	0.00	2.00	0.00	0.00	0.00	4.00	0.00	20.00	0.00	0.00	0.00	0.00	0.00	0.00	0.00	8.00	0.00	0.00	0.00	0.00	0.00	0.00	4.00	0.00	0.00	4.00	28.00	0.00
3688145	Transect_5_July2022	P7250512.JPG	2022-07-09T14:00:00+0000	2022	exp2_af_davies_reefvariation_afselection	AF Davies South	6.0	5	50	exp2_AF_Davies_reefvariation_AFselection	0.00	0.00	0.00	2.00	0.00	0.00	0.00	0.00	0.00	10.00	0.00	0.00	0.00	0.00	0.00	0.00	6.00	0.00	2.00	0.00	0.00	0.00	0.00	0.00	0.00	0.00	2.00	0.00	0.00	0.00	0.00	0.00	0.00	8.00	0.00	0.00	14.00	44.00	0.00
3688146	Transect_5_July2022	P7250518.JPG	2022-07-09T14:00:00+0000	2022	exp2_af_davies_reefvariation_afselection	AF Davies South	6.0	5	50	exp2_AF_Davies_reefvariation_AFselection	0.00	0.00	0.00	2.00	0.00	0.00	0.00	0.00	0.00	0.00	0.00	0.00	0.00	0.00	0.00	0.00	10.00	0.00	2.00	0.00	0.00	0.00	0.00	0.00	0.00	0.00	2.00	0.00	0.00	0.00	0.00	0.00	0.00	10.00	0.00	0.00	10.00	16.00	0.00
3688147	Transect_5_July2022	P7250500.JPG	2022-07-09T14:00:00+0000	2022	exp2_af_davies_reefvariation_afselection	AF Davies South	6.0	5	50	exp2_AF_Davies_reefvariation_AFselection	0.00	20.00	0.00	6.00	0.00	0.00	0.00	0.00	0.00	0.00	0.00	0.00	0.00	0.00	0.00	0.00	0.00	0.00	0.00	0.00	0.00	0.00	0.00	0.00	0.00	0.00	0.00	0.00	0.00	0.00	0.00	0.00	0.00	6.00	0.00	0.00	14.00	36.00	0.00
3688148	Transect_5_July2022	P7250506.JPG	2022-07-09T14:00:00+0000	2022	exp2_af_davies_reefvariation_afselection	AF Davies South	6.0	5	50	exp2_AF_Davies_reefvariation_AFselection	0.00	0.00	0.00	0.00	0.00	0.00	0.00	0.00	0.00	0.00	0.00	0.00	0.00	0.00	0.00	0.00	0.00	0.00	8.00	0.00	0.00	0.00	0.00	0.00	0.00	0.00	0.00	0.00	0.00	0.00	0.00	0.00	0.00	2.00	0.00	0.00	16.00	64.00	0.00
3433183	Transect_5_October2022	PA232392.jpg	2022-10-09T14:00:00+0000	2022	exp2_af_davies_reefvariation_afselection	AF Davies South	6.0	5	50	exp2_AF_Davies_reefvariation_AFselection	0.00	0.00	0.00	4.00	0.00	0.00	0.00	0.00	0.00	0.00	0.00	0.00	0.00	0.00	0.00	0.00	2.00	0.00	4.00	0.00	0.00	0.00	0.00	0.00	0.00	0.00	8.00	0.00	0.00	0.00	0.00	0.00	0.00	2.00	0.00	0.00	24.00	50.00	0.00
3433184	Transect_5_October2022	PA232386.jpg	2022-10-09T14:00:00+0000	2022	exp2_af_davies_reefvariation_afselection	AF Davies South	6.0	5	50	exp2_AF_Davies_reefvariation_AFselection	0.00	0.00	0.00	10.00	0.00	0.00	0.00	0.00	0.00	20.00	0.00	0.00	0.00	0.00	0.00	0.00	2.00	0.00	0.00	0.00	0.00	0.00	0.00	0.00	0.00	2.00	0.00	0.00	0.00	0.00	0.00	0.00	0.00	2.00	0.00	0.00	30.00	20.00	4.00
3433185	Transect_5_October2022	PA232374.jpg	2022-10-09T14:00:00+0000	2022	exp2_af_davies_reefvariation_afselection	AF Davies South	6.0	5	50	exp2_AF_Davies_reefvariation_AFselection	0.00	0.00	0.00	2.00	0.00	0.00	0.00	0.00	0.00	0.00	0.00	0.00	0.00	0.00	0.00	0.00	12.00	0.00	18.00	0.00	0.00	0.00	0.00	0.00	0.00	0.00	0.00	0.00	0.00	0.00	0.00	0.00	0.00	0.00	0.00	0.00	64.00	2.00	2.00
3433186	Transect_5_October2022	PA232380.jpg	2022-10-09T14:00:00+0000	2022	exp2_af_davies_reefvariation_afselection	AF Davies South	6.0	5	50	exp2_AF_Davies_reefvariation_AFselection	0.00	0.00	0.00	6.00	0.00	0.00	0.00	0.00	0.00	4.00	0.00	0.00	0.00	0.00	0.00	0.00	4.00	0.00	18.00	0.00	0.00	0.00	0.00	0.00	0.00	2.00	2.00	0.00	0.00	0.00	0.00	0.00	0.00	4.00	0.00	0.00	16.00	40.00	0.00
3433187	Transect_5_October2022	PA232421.jpg	2022-10-09T14:00:00+0000	2022	exp2_af_davies_reefvariation_afselection	AF Davies South	6.0	5	50	exp2_AF_Davies_reefvariation_AFselection	0.00	0.00	2.00	12.00	0.00	0.00	0.00	0.00	0.00	4.00	0.00	0.00	0.00	0.00	0.00	0.00	2.00	0.00	2.00	0.00	0.00	0.00	0.00	0.00	0.00	0.00	6.00	0.00	0.00	0.00	0.00	0.00	0.00	0.00	0.00	0.00	38.00	28.00	0.00
3433188	Transect_5_October2022	PA232427.jpg	2022-10-09T14:00:00+0000	2022	exp2_af_davies_reefvariation_afselection	AF Davies South	6.0	5	50	exp2_AF_Davies_reefvariation_AFselection	0.00	2.00	0.00	8.00	0.00	0.00	0.00	0.00	0.00	2.00	0.00	0.00	0.00	0.00	0.00	0.00	2.00	0.00	2.00	0.00	0.00	0.00	0.00	0.00	0.00	0.00	18.00	0.00	0.00	0.00	0.00	0.00	0.00	4.00	0.00	0.00	26.00	28.00	2.00
3433189	Transect_5_October2022	PA232414.jpg	2022-10-09T14:00:00+0000	2022	exp2_af_davies_reefvariation_afselection	AF Davies South	6.0	5	50	exp2_AF_Davies_reefvariation_AFselection	0.00	12.00	0.00	4.00	0.00	0.00	0.00	0.00	0.00	4.00	0.00	0.00	0.00	0.00	0.00	0.00	0.00	0.00	0.00	0.00	0.00	0.00	0.00	0.00	0.00	0.00	2.00	0.00	0.00	0.00	0.00	0.00	0.00	8.00	0.00	0.00	30.00	32.00	0.00
3433190	Transect_5_October2022	PA232405.jpg	2022-10-09T14:00:00+0000	2022	exp2_af_davies_reefvariation_afselection	AF Davies South	6.0	5	50	exp2_AF_Davies_reefvariation_AFselection	0.00	0.00	0.00	8.00	0.00	0.00	0.00	0.00	0.00	4.00	0.00	0.00	0.00	0.00	0.00	0.00	6.00	0.00	2.00	0.00	0.00	0.00	0.00	0.00	0.00	0.00	4.00	0.00	0.00	0.00	0.00	0.00	0.00	2.00	0.00	0.00	44.00	26.00	4.00
3433191	Transect_5_October2022	PA232447.jpg	2022-10-09T14:00:00+0000	2022	exp2_af_davies_reefvariation_afselection	AF Davies South	6.0	5	50	exp2_AF_Davies_reefvariation_AFselection	0.00	0.00	0.00	4.00	0.00	0.00	0.00	0.00	0.00	0.00	0.00	0.00	0.00	0.00	0.00	0.00	0.00	0.00	20.00	0.00	0.00	0.00	0.00	0.00	0.00	0.00	4.00	0.00	0.00	0.00	0.00	0.00	0.00	0.00	0.00	0.00	34.00	32.00	2.00
3433192	Transect_5_October2022	PA232433.jpg	2022-10-09T14:00:00+0000	2022	exp2_af_davies_reefvariation_afselection	AF Davies South	6.0	5	50	exp2_AF_Davies_reefvariation_AFselection	0.00	0.00	0.00	6.00	0.00	0.00	0.00	0.00	0.00	0.00	0.00	0.00	0.00	0.00	0.00	0.00	0.00	0.00	0.00	0.00	0.00	0.00	0.00	2.00	0.00	0.00	4.00	0.00	0.00	0.00	0.00	0.00	0.00	4.00	0.00	0.00	6.00	34.00	0.00
3433193	Transect_5_October2022	PA232453.jpg	2022-10-09T14:00:00+0000	2022	exp2_af_davies_reefvariation_afselection	AF Davies South	6.0	5	50	exp2_AF_Davies_reefvariation_AFselection	0.00	2.00	0.00	0.00	0.00	0.00	0.00	0.00	0.00	4.00	0.00	0.00	0.00	0.00	0.00	0.00	2.00	0.00	10.00	0.00	0.00	0.00	0.00	2.00	0.00	0.00	10.00	0.00	0.00	0.00	0.00	0.00	0.00	6.00	0.00	0.00	32.00	32.00	0.00
3433194	Transect_5_October2022	PA232441.jpg	2022-10-09T14:00:00+0000	2022	exp2_af_davies_reefvariation_afselection	AF Davies South	6.0	5	50	exp2_AF_Davies_reefvariation_AFselection	0.00	0.00	0.00	2.00	0.00	0.00	0.00	0.00	0.00	4.00	0.00	0.00	0.00	0.00	0.00	0.00	14.00	0.00	18.00	0.00	0.00	0.00	0.00	0.00	0.00	2.00	0.00	0.00	0.00	0.00	0.00	0.00	0.00	4.00	0.00	0.00	28.00	28.00	0.00
3433195	Transect_5_October2022	PA232459.jpg	2022-10-09T14:00:00+0000	2022	exp2_af_davies_reefvariation_afselection	AF Davies South	6.0	5	50	exp2_AF_Davies_reefvariation_AFselection	0.00	0.00	2.00	0.00	0.00	0.00	0.00	0.00	0.00	4.00	0.00	0.00	0.00	0.00	0.00	0.00	0.00	0.00	16.00	0.00	0.00	0.00	0.00	0.00	0.00	2.00	2.00	0.00	0.00	0.00	0.00	0.00	0.00	2.00	0.00	0.00	42.00	26.00	2.00
3433196	Transect_5_October2022	PA232473.jpg	2022-10-09T14:00:00+0000	2022	exp2_af_davies_reefvariation_afselection	AF Davies South	6.0	5	50	exp2_AF_Davies_reefvariation_AFselection	0.00	0.00	0.00	4.00	0.00	0.00	0.00	0.00	0.00	6.00	0.00	0.00	0.00	0.00	0.00	0.00	6.00	0.00	14.00	0.00	0.00	0.00	0.00	0.00	0.00	0.00	4.00	0.00	0.00	0.00	0.00	0.00	0.00	2.00	0.00	0.00	36.00	22.00	6.00
3433197	Transect_5_October2022	PA232465.jpg	2022-10-09T14:00:00+0000	2022	exp2_af_davies_reefvariation_afselection	AF Davies South	6.0	5	50	exp2_AF_Davies_reefvariation_AFselection	0.00	0.00	0.00	2.00	0.00	0.00	0.00	0.00	0.00	18.00	0.00	0.00	0.00	0.00	0.00	0.00	0.00	0.00	16.00	0.00	0.00	0.00	0.00	0.00	0.00	0.00	0.00	0.00	0.00	0.00	0.00	0.00	0.00	6.00	0.00	0.00	30.00	22.00	4.00
3433198	Transect_5_October2022	PA232479.jpg	2022-10-09T14:00:00+0000	2022	exp2_af_davies_reefvariation_afselection	AF Davies South	6.0	5	50	exp2_AF_Davies_reefvariation_AFselection	0.00	0.00	0.00	0.00	0.00	0.00	0.00	0.00	0.00	16.00	0.00	0.00	0.00	0.00	0.00	0.00	0.00	0.00	14.00	0.00	0.00	0.00	0.00	0.00	0.00	0.00	0.00	0.00	0.00	0.00	0.00	0.00	0.00	6.00	0.00	0.00	36.00	26.00	2.00
3433199	Transect_5_October2022	PA232492.jpg	2022-10-09T14:00:00+0000	2022	exp2_af_davies_reefvariation_afselection	AF Davies South	6.0	5	50	exp2_AF_Davies_reefvariation_AFselection	0.00	0.00	0.00	0.00	0.00	0.00	0.00	0.00	0.00	24.00	0.00	0.00	0.00	0.00	0.00	0.00	0.00	0.00	8.00	0.00	0.00	0.00	0.00	0.00	0.00	0.00	2.00	0.00	0.00	0.00	0.00	0.00	0.00	4.00	0.00	0.00	40.00	12.00	8.00
3433200	Transect_5_October2022	PA232504.jpg	2022-10-09T14:00:00+0000	2022	exp2_af_davies_reefvariation_afselection	AF Davies South	6.0	5	50	exp2_AF_Davies_reefvariation_AFselection	0.00	0.00	0.00	8.00	0.00	0.00	0.00	0.00	0.00	6.00	0.00	0.00	0.00	0.00	0.00	0.00	6.00	0.00	0.00	0.00	0.00	0.00	0.00	0.00	0.00	0.00	40.00	0.00	0.00	0.00	0.00	0.00	0.00	4.00	0.00	0.00	12.00	16.00	0.00
3433201	Transect_5_October2022	PA232498.jpg	2022-10-09T14:00:00+0000	2022	exp2_af_davies_reefvariation_afselection	AF Davies South	6.0	5	50	exp2_AF_Davies_reefvariation_AFselection	0.00	4.00	2.00	4.00	0.00	0.00	0.00	0.00	0.00	24.00	0.00	0.00	0.00	0.00	0.00	0.00	6.00	0.00	4.00	0.00	0.00	0.00	0.00	0.00	0.00	2.00	2.00	0.00	0.00	0.00	0.00	0.00	0.00	4.00	0.00	0.00	32.00	0.00	2.00
3433202	Transect_5_October2022	PA232486.jpg	2022-10-09T14:00:00+0000	2022	exp2_af_davies_reefvariation_afselection	AF Davies South	6.0	5	50	exp2_AF_Davies_reefvariation_AFselection	0.00	0.00	0.00	6.00	0.00	0.00	0.00	0.00	0.00	2.00	0.00	0.00	0.00	0.00	0.00	0.00	0.00	0.00	8.00	0.00	0.00	0.00	0.00	0.00	0.00	2.00	0.00	0.00	0.00	0.00	0.00	0.00	0.00	4.00	0.00	0.00	38.00	34.00	0.00
3433203	Transect_5_October2022	PA232522.jpg	2022-10-09T14:00:00+0000	2022	exp2_af_davies_reefvariation_afselection	AF Davies South	6.0	5	50	exp2_AF_Davies_reefvariation_AFselection	0.00	2.00	0.00	2.00	0.00	0.00	0.00	0.00	0.00	18.00	0.00	0.00	0.00	0.00	0.00	0.00	0.00	0.00	12.00	0.00	0.00	2.00	0.00	0.00	0.00	0.00	0.00	0.00	0.00	0.00	0.00	0.00	0.00	0.00	0.00	0.00	24.00	18.00	4.00
3433204	Transect_5_October2022	PA232510.jpg	2022-10-09T14:00:00+0000	2022	exp2_af_davies_reefvariation_afselection	AF Davies South	6.0	5	50	exp2_AF_Davies_reefvariation_AFselection	0.00	0.00	0.00	12.00	0.00	0.00	0.00	0.00	0.00	6.00	0.00	0.00	0.00	0.00	0.00	0.00	6.00	0.00	10.00	0.00	0.00	0.00	0.00	0.00	0.00	0.00	12.00	0.00	0.00	0.00	0.00	0.00	0.00	4.00	0.00	0.00	40.00	4.00	0.00
3433205	Transect_5_October2022	PA232546.jpg	2022-10-09T14:00:00+0000	2022	exp2_af_davies_reefvariation_afselection	AF Davies South	6.0	5	50	exp2_AF_Davies_reefvariation_AFselection	0.00	0.00	2.00	0.00	0.00	0.00	0.00	0.00	0.00	0.00	0.00	0.00	0.00	0.00	0.00	0.00	0.00	0.00	4.00	0.00	0.00	0.00	0.00	0.00	0.00	0.00	0.00	0.00	0.00	0.00	0.00	0.00	0.00	0.00	0.00	0.00	72.00	10.00	10.00
3433759	Transect_6_April2023	P4128287.jpg	2023-04-29T14:00:00+0000	2023	exp2_af_davies_reefvariation_afselection	AF Davies South	6.0	6	50	exp2_AF_Davies_reefvariation_AFselection	0.00	0.00	0.00	6.00	0.00	0.00	0.00	0.00	0.00	0.00	0.00	0.00	0.00	0.00	0.00	0.00	0.00	0.00	8.00	0.00	0.00	0.00	0.00	0.00	0.00	0.00	0.00	0.00	0.00	0.00	0.00	0.00	0.00	2.00	0.00	0.00	58.00	18.00	6.00
3433760	Transect_6_April2023	P4128290.jpg	2023-04-29T14:00:00+0000	2023	exp2_af_davies_reefvariation_afselection	AF Davies South	6.0	6	50	exp2_AF_Davies_reefvariation_AFselection	0.00	0.00	0.00	4.00	0.00	0.00	0.00	0.00	0.00	0.00	0.00	0.00	0.00	0.00	0.00	0.00	2.00	0.00	24.00	0.00	0.00	0.00	0.00	0.00	0.00	0.00	2.00	0.00	0.00	0.00	0.00	0.00	0.00	0.00	0.00	0.00	10.00	46.00	0.00
3433761	Transect_6_April2023	P4128307.jpg	2023-04-29T14:00:00+0000	2023	exp2_af_davies_reefvariation_afselection	AF Davies South	6.0	6	50	exp2_AF_Davies_reefvariation_AFselection	0.00	0.00	0.00	2.00	0.00	0.00	0.00	0.00	0.00	4.00	0.00	0.00	0.00	0.00	0.00	0.00	2.00	0.00	10.00	0.00	0.00	0.00	0.00	0.00	0.00	0.00	2.00	0.00	0.00	0.00	0.00	0.00	0.00	0.00	0.00	0.00	56.00	14.00	8.00
3433762	Transect_6_April2023	P4128301.jpg	2023-04-29T14:00:00+0000	2023	exp2_af_davies_reefvariation_afselection	AF Davies South	6.0	6	50	exp2_AF_Davies_reefvariation_AFselection	0.00	0.00	0.00	4.00	0.00	0.00	0.00	0.00	0.00	10.00	0.00	0.00	0.00	0.00	0.00	0.00	2.00	0.00	8.00	0.00	0.00	0.00	0.00	0.00	0.00	0.00	10.00	0.00	0.00	0.00	0.00	0.00	0.00	0.00	0.00	0.00	42.00	20.00	0.00
3433763	Transect_6_April2023	P4128319.jpg	2023-04-29T14:00:00+0000	2023	exp2_af_davies_reefvariation_afselection	AF Davies South	6.0	6	50	exp2_AF_Davies_reefvariation_AFselection	0.00	0.00	0.00	2.00	0.00	0.00	0.00	0.00	0.00	2.00	0.00	0.00	0.00	0.00	0.00	0.00	0.00	0.00	16.00	0.00	0.00	0.00	0.00	0.00	0.00	2.00	6.00	0.00	0.00	0.00	0.00	0.00	0.00	2.00	0.00	0.00	48.00	20.00	2.00
3433764	Transect_6_April2023	P4128325.jpg	2023-04-29T14:00:00+0000	2023	exp2_af_davies_reefvariation_afselection	AF Davies South	6.0	6	50	exp2_AF_Davies_reefvariation_AFselection	0.00	0.00	0.00	0.00	0.00	0.00	0.00	0.00	0.00	0.00	0.00	0.00	0.00	0.00	0.00	0.00	0.00	0.00	4.00	0.00	0.00	0.00	0.00	0.00	0.00	0.00	2.00	0.00	0.00	0.00	0.00	0.00	0.00	2.00	0.00	0.00	36.00	46.00	0.00
3433765	Transect_6_April2023	P4128313.jpg	2023-04-29T14:00:00+0000	2023	exp2_af_davies_reefvariation_afselection	AF Davies South	6.0	6	50	exp2_AF_Davies_reefvariation_AFselection	0.00	0.00	0.00	8.00	0.00	0.00	0.00	0.00	0.00	0.00	0.00	0.00	0.00	0.00	0.00	0.00	0.00	0.00	10.00	0.00	0.00	0.00	0.00	0.00	0.00	0.00	0.00	0.00	0.00	0.00	0.00	0.00	0.00	6.00	0.00	0.00	44.00	30.00	2.00
3433766	Transect_6_April2023	P4128331.jpg	2023-04-29T14:00:00+0000	2023	exp2_af_davies_reefvariation_afselection	AF Davies South	6.0	6	50	exp2_AF_Davies_reefvariation_AFselection	0.00	0.00	2.00	4.00	0.00	0.00	0.00	0.00	0.00	2.00	0.00	0.00	0.00	0.00	0.00	0.00	2.00	0.00	4.00	0.00	0.00	0.00	0.00	0.00	0.00	2.00	6.00	0.00	0.00	0.00	0.00	0.00	0.00	14.00	0.00	0.00	22.00	34.00	2.00
3433767	Transect_6_April2023	P4128337.jpg	2023-04-29T14:00:00+0000	2023	exp2_af_davies_reefvariation_afselection	AF Davies South	6.0	6	50	exp2_AF_Davies_reefvariation_AFselection	0.00	0.00	0.00	4.00	0.00	0.00	0.00	0.00	0.00	0.00	0.00	0.00	0.00	0.00	0.00	0.00	2.00	0.00	2.00	0.00	0.00	0.00	0.00	0.00	0.00	0.00	4.00	0.00	0.00	0.00	0.00	0.00	0.00	0.00	0.00	0.00	14.00	60.00	0.00
3433768	Transect_6_April2023	P4128357.jpg	2023-04-29T14:00:00+0000	2023	exp2_af_davies_reefvariation_afselection	AF Davies South	6.0	6	50	exp2_AF_Davies_reefvariation_AFselection	0.00	0.00	0.00	2.00	0.00	0.00	0.00	0.00	0.00	0.00	0.00	0.00	0.00	0.00	0.00	0.00	2.00	0.00	4.00	0.00	0.00	0.00	0.00	0.00	0.00	4.00	4.00	0.00	0.00	0.00	0.00	0.00	0.00	2.00	0.00	0.00	20.00	56.00	0.00
3433769	Transect_6_April2023	P4128343.jpg	2023-04-29T14:00:00+0000	2023	exp2_af_davies_reefvariation_afselection	AF Davies South	6.0	6	50	exp2_AF_Davies_reefvariation_AFselection	0.00	0.00	0.00	6.00	0.00	0.00	0.00	0.00	0.00	0.00	0.00	0.00	0.00	0.00	0.00	0.00	4.00	0.00	2.00	0.00	0.00	0.00	0.00	0.00	0.00	4.00	6.00	0.00	0.00	0.00	0.00	0.00	0.00	2.00	0.00	0.00	30.00	46.00	0.00
3433770	Transect_6_April2023	P4128349.jpg	2023-04-29T14:00:00+0000	2023	exp2_af_davies_reefvariation_afselection	AF Davies South	6.0	6	50	exp2_AF_Davies_reefvariation_AFselection	0.00	0.00	0.00	6.00	0.00	0.00	0.00	0.00	0.00	2.00	0.00	0.00	0.00	0.00	0.00	0.00	2.00	0.00	0.00	0.00	0.00	0.00	0.00	4.00	0.00	0.00	0.00	0.00	0.00	0.00	0.00	0.00	0.00	0.00	0.00	0.00	36.00	38.00	0.00
3433771	Transect_6_April2023	P4128367.jpg	2023-04-29T14:00:00+0000	2023	exp2_af_davies_reefvariation_afselection	AF Davies South	6.0	6	50	exp2_AF_Davies_reefvariation_AFselection	0.00	0.00	0.00	0.00	0.00	0.00	0.00	0.00	0.00	2.00	0.00	0.00	0.00	0.00	0.00	0.00	0.00	0.00	6.00	0.00	0.00	0.00	0.00	0.00	0.00	0.00	0.00	0.00	0.00	0.00	0.00	0.00	0.00	0.00	0.00	0.00	36.00	54.00	0.00
3433772	Transect_6_April2023	P4128373.jpg	2023-04-29T14:00:00+0000	2023	exp2_af_davies_reefvariation_afselection	AF Davies South	6.0	6	50	exp2_AF_Davies_reefvariation_AFselection	0.00	0.00	0.00	6.00	0.00	0.00	0.00	0.00	0.00	0.00	0.00	0.00	0.00	0.00	0.00	0.00	2.00	0.00	0.00	0.00	0.00	0.00	0.00	0.00	0.00	4.00	26.00	0.00	0.00	0.00	0.00	0.00	0.00	0.00	0.00	0.00	14.00	48.00	0.00
3433773	Transect_6_April2023	P4128379.jpg	2023-04-29T14:00:00+0000	2023	exp2_af_davies_reefvariation_afselection	AF Davies South	6.0	6	50	exp2_AF_Davies_reefvariation_AFselection	0.00	0.00	0.00	2.00	0.00	0.00	0.00	0.00	0.00	8.00	0.00	0.00	0.00	0.00	0.00	0.00	4.00	0.00	0.00	0.00	0.00	0.00	0.00	0.00	0.00	2.00	4.00	0.00	0.00	0.00	0.00	0.00	0.00	8.00	0.00	0.00	28.00	38.00	2.00
3433774	Transect_6_April2023	P4128392.jpg	2023-04-29T14:00:00+0000	2023	exp2_af_davies_reefvariation_afselection	AF Davies South	6.0	6	50	exp2_AF_Davies_reefvariation_AFselection	0.00	0.00	0.00	2.00	0.00	0.00	0.00	0.00	0.00	2.00	0.00	0.00	0.00	0.00	0.00	0.00	6.00	0.00	4.00	0.00	0.00	0.00	0.00	2.00	0.00	0.00	4.00	0.00	0.00	0.00	0.00	0.00	0.00	4.00	0.00	0.00	32.00	44.00	0.00
3433775	Transect_6_April2023	P4128399.jpg	2023-04-29T14:00:00+0000	2023	exp2_af_davies_reefvariation_afselection	AF Davies South	6.0	6	50	exp2_AF_Davies_reefvariation_AFselection	0.00	0.00	0.00	22.00	0.00	0.00	0.00	0.00	0.00	2.00	0.00	0.00	0.00	0.00	0.00	0.00	8.00	0.00	0.00	0.00	0.00	0.00	0.00	0.00	0.00	10.00	0.00	0.00	0.00	0.00	0.00	0.00	0.00	6.00	0.00	0.00	24.00	22.00	0.00
3433776	Transect_6_April2023	P4128411.jpg	2023-04-29T14:00:00+0000	2023	exp2_af_davies_reefvariation_afselection	AF Davies South	6.0	6	50	exp2_AF_Davies_reefvariation_AFselection	0.00	0.00	0.00	6.00	0.00	0.00	0.00	0.00	0.00	0.00	0.00	0.00	0.00	0.00	0.00	0.00	6.00	0.00	0.00	0.00	0.00	2.00	0.00	0.00	0.00	4.00	6.00	0.00	0.00	0.00	0.00	0.00	0.00	2.00	0.00	0.00	14.00	54.00	0.00
3433777	Transect_6_April2023	P4128417.jpg	2023-04-29T14:00:00+0000	2023	exp2_af_davies_reefvariation_afselection	AF Davies South	6.0	6	50	exp2_AF_Davies_reefvariation_AFselection	0.00	0.00	0.00	6.00	0.00	0.00	0.00	0.00	0.00	8.00	0.00	0.00	0.00	0.00	0.00	0.00	0.00	0.00	0.00	0.00	0.00	0.00	0.00	0.00	0.00	0.00	4.00	0.00	0.00	0.00	0.00	0.00	0.00	12.00	0.00	0.00	22.00	38.00	2.00
3433778	Transect_6_April2023	P4128405.jpg	2023-04-29T14:00:00+0000	2023	exp2_af_davies_reefvariation_afselection	AF Davies South	6.0	6	50	exp2_AF_Davies_reefvariation_AFselection	0.00	0.00	0.00	2.00	0.00	0.00	0.00	0.00	0.00	8.00	0.00	0.00	0.00	0.00	0.00	0.00	2.00	0.00	0.00	0.00	0.00	0.00	0.00	0.00	0.00	8.00	48.00	0.00	0.00	0.00	0.00	0.00	0.00	0.00	0.00	0.00	10.00	6.00	0.00
3433779	Transect_6_April2023	P4128432.jpg	2023-04-29T14:00:00+0000	2023	exp2_af_davies_reefvariation_afselection	AF Davies South	6.0	6	50	exp2_AF_Davies_reefvariation_AFselection	0.00	0.00	0.00	4.00	0.00	0.00	0.00	0.00	0.00	4.00	0.00	0.00	0.00	0.00	0.00	0.00	6.00	0.00	0.00	0.00	0.00	0.00	0.00	0.00	0.00	8.00	6.00	0.00	0.00	0.00	0.00	0.00	0.00	0.00	0.00	0.00	18.00	52.00	0.00
3433780	Transect_6_April2023	P4128438.jpg	2023-04-29T14:00:00+0000	2023	exp2_af_davies_reefvariation_afselection	AF Davies South	6.0	6	50	exp2_AF_Davies_reefvariation_AFselection	0.00	0.00	0.00	4.00	0.00	0.00	0.00	0.00	0.00	2.00	0.00	0.00	0.00	0.00	0.00	0.00	0.00	0.00	0.00	0.00	0.00	8.00	0.00	0.00	0.00	2.00	0.00	0.00	0.00	0.00	0.00	0.00	0.00	8.00	0.00	0.00	12.00	52.00	0.00
3433781	Transect_6_April2023	P4128423.jpg	2023-04-29T14:00:00+0000	2023	exp2_af_davies_reefvariation_afselection	AF Davies South	6.0	6	50	exp2_AF_Davies_reefvariation_AFselection	0.00	0.00	0.00	4.00	0.00	0.00	0.00	0.00	0.00	0.00	0.00	0.00	0.00	0.00	0.00	0.00	0.00	0.00	0.00	0.00	0.00	2.00	0.00	0.00	0.00	0.00	2.00	0.00	0.00	0.00	0.00	0.00	0.00	0.00	0.00	0.00	30.00	52.00	0.00
3433496	Transect_6_December2022	P1035386.jpg	2022-12-29T14:00:00+0000	2022	exp2_af_davies_reefvariation_afselection	AF Davies South	6.0	6	50	exp2_AF_Davies_reefvariation_AFselection	0.00	0.00	0.00	10.00	0.00	0.00	0.00	0.00	0.00	2.00	0.00	0.00	0.00	0.00	0.00	0.00	0.00	0.00	0.00	0.00	0.00	0.00	0.00	2.00	0.00	8.00	2.00	0.00	0.00	0.00	0.00	0.00	0.00	6.00	0.00	0.00	14.00	50.00	0.00
3433497	Transect_6_December2022	P1035380.jpg	2022-12-29T14:00:00+0000	2022	exp2_af_davies_reefvariation_afselection	AF Davies South	6.0	6	50	exp2_AF_Davies_reefvariation_AFselection	0.00	6.00	0.00	6.00	0.00	0.00	0.00	0.00	0.00	22.00	0.00	0.00	0.00	0.00	0.00	0.00	4.00	0.00	2.00	0.00	0.00	0.00	0.00	0.00	0.00	2.00	4.00	0.00	0.00	0.00	0.00	0.00	0.00	16.00	0.00	0.00	10.00	22.00	0.00
3433498	Transect_6_December2022	P1035366.jpg	2022-12-29T14:00:00+0000	2022	exp2_af_davies_reefvariation_afselection	AF Davies South	6.0	6	50	exp2_AF_Davies_reefvariation_AFselection	0.00	0.00	0.00	4.00	0.00	0.00	0.00	0.00	0.00	2.00	0.00	0.00	0.00	0.00	0.00	0.00	0.00	0.00	0.00	0.00	0.00	6.00	0.00	0.00	0.00	2.00	2.00	0.00	0.00	0.00	0.00	0.00	0.00	6.00	0.00	0.00	0.00	74.00	0.00
3433499	Transect_6_December2022	P1035372.jpg	2022-12-29T14:00:00+0000	2022	exp2_af_davies_reefvariation_afselection	AF Davies South	6.0	6	50	exp2_AF_Davies_reefvariation_AFselection	0.00	0.00	0.00	0.00	0.00	0.00	0.00	0.00	0.00	4.00	0.00	0.00	0.00	0.00	0.00	0.00	2.00	0.00	0.00	0.00	0.00	0.00	0.00	2.00	0.00	2.00	0.00	0.00	0.00	0.00	0.00	0.00	0.00	0.00	0.00	0.00	12.00	78.00	0.00
3433500	Transect_6_December2022	P1035425.jpg	2022-12-29T14:00:00+0000	2022	exp2_af_davies_reefvariation_afselection	AF Davies South	6.0	6	50	exp2_AF_Davies_reefvariation_AFselection	0.00	0.00	0.00	4.00	0.00	0.00	0.00	0.00	0.00	0.00	0.00	0.00	0.00	0.00	0.00	0.00	2.00	0.00	2.00	0.00	0.00	0.00	0.00	0.00	0.00	0.00	0.00	0.00	0.00	0.00	0.00	0.00	0.00	14.00	0.00	0.00	20.00	48.00	0.00
3433501	Transect_6_December2022	P1035414.jpg	2022-12-29T14:00:00+0000	2022	exp2_af_davies_reefvariation_afselection	AF Davies South	6.0	6	50	exp2_AF_Davies_reefvariation_AFselection	0.00	0.00	0.00	8.00	0.00	0.00	0.00	0.00	0.00	14.00	0.00	0.00	0.00	0.00	0.00	0.00	8.00	0.00	2.00	0.00	0.00	0.00	0.00	0.00	0.00	0.00	0.00	0.00	0.00	0.00	0.00	0.00	0.00	6.00	0.00	0.00	22.00	40.00	0.00
3433502	Transect_6_December2022	P1035408.jpg	2022-12-29T14:00:00+0000	2022	exp2_af_davies_reefvariation_afselection	AF Davies South	6.0	6	50	exp2_AF_Davies_reefvariation_AFselection	0.00	0.00	0.00	6.00	0.00	0.00	0.00	0.00	0.00	4.00	0.00	0.00	0.00	0.00	0.00	0.00	2.00	0.00	2.00	0.00	0.00	2.00	0.00	0.00	0.00	6.00	2.00	0.00	0.00	0.00	0.00	0.00	0.00	14.00	0.00	0.00	14.00	34.00	0.00
3433503	Transect_6_December2022	P1035392.jpg	2022-12-29T14:00:00+0000	2022	exp2_af_davies_reefvariation_afselection	AF Davies South	6.0	6	50	exp2_AF_Davies_reefvariation_AFselection	0.00	0.00	0.00	2.00	0.00	0.00	0.00	0.00	0.00	2.00	0.00	0.00	0.00	0.00	0.00	0.00	4.00	0.00	2.00	0.00	0.00	0.00	0.00	2.00	0.00	0.00	26.00	0.00	0.00	0.00	0.00	0.00	0.00	6.00	0.00	0.00	20.00	28.00	0.00
3433505	Transect_6_December2022	P1035438.jpg	2022-12-29T14:00:00+0000	2022	exp2_af_davies_reefvariation_afselection	AF Davies South	6.0	6	50	exp2_AF_Davies_reefvariation_AFselection	0.00	0.00	0.00	2.00	0.00	0.00	0.00	0.00	0.00	2.00	0.00	0.00	0.00	0.00	0.00	0.00	0.00	0.00	6.00	0.00	0.00	0.00	0.00	0.00	0.00	0.00	10.00	0.00	0.00	0.00	0.00	0.00	0.00	6.00	0.00	0.00	22.00	48.00	2.00
3433506	Transect_6_December2022	P1035458.jpg	2022-12-29T14:00:00+0000	2022	exp2_af_davies_reefvariation_afselection	AF Davies South	6.0	6	50	exp2_AF_Davies_reefvariation_AFselection	0.00	0.00	0.00	0.00	0.00	0.00	0.00	0.00	0.00	0.00	0.00	0.00	0.00	0.00	0.00	0.00	2.00	0.00	2.00	0.00	0.00	0.00	0.00	0.00	0.00	0.00	0.00	0.00	0.00	0.00	0.00	0.00	0.00	6.00	0.00	0.00	50.00	36.00	0.00
3433507	Transect_6_December2022	P1035431.jpg	2022-12-29T14:00:00+0000	2022	exp2_af_davies_reefvariation_afselection	AF Davies South	6.0	6	50	exp2_AF_Davies_reefvariation_AFselection	0.00	0.00	0.00	4.00	0.00	0.00	0.00	0.00	0.00	0.00	0.00	0.00	0.00	0.00	0.00	0.00	2.00	0.00	0.00	0.00	0.00	0.00	0.00	4.00	0.00	2.00	14.00	0.00	0.00	0.00	0.00	0.00	0.00	2.00	0.00	0.00	22.00	46.00	0.00
3433508	Transect_6_December2022	P1035451.jpg	2022-12-29T14:00:00+0000	2022	exp2_af_davies_reefvariation_afselection	AF Davies South	6.0	6	50	exp2_AF_Davies_reefvariation_AFselection	0.00	0.00	0.00	0.00	0.00	0.00	0.00	0.00	0.00	10.00	0.00	0.00	0.00	0.00	0.00	0.00	4.00	0.00	0.00	0.00	0.00	0.00	0.00	0.00	0.00	6.00	6.00	0.00	0.00	0.00	0.00	0.00	0.00	6.00	0.00	0.00	32.00	32.00	0.00
3433509	Transect_6_December2022	P1035465.jpg	2022-12-29T14:00:00+0000	2022	exp2_af_davies_reefvariation_afselection	AF Davies South	6.0	6	50	exp2_AF_Davies_reefvariation_AFselection	0.00	0.00	2.00	0.00	0.00	0.00	0.00	0.00	0.00	0.00	0.00	0.00	0.00	0.00	0.00	0.00	4.00	0.00	2.00	0.00	0.00	0.00	0.00	0.00	0.00	0.00	10.00	0.00	0.00	0.00	0.00	0.00	0.00	0.00	0.00	0.00	32.00	46.00	0.00
3433510	Transect_6_December2022	P1035471.jpg	2022-12-29T14:00:00+0000	2022	exp2_af_davies_reefvariation_afselection	AF Davies South	6.0	6	50	exp2_AF_Davies_reefvariation_AFselection	0.00	0.00	4.00	6.00	0.00	0.00	0.00	0.00	0.00	2.00	0.00	0.00	0.00	0.00	0.00	0.00	0.00	0.00	12.00	0.00	0.00	0.00	0.00	0.00	0.00	2.00	2.00	0.00	0.00	0.00	0.00	0.00	0.00	2.00	0.00	0.00	26.00	40.00	0.00
3433511	Transect_6_December2022	P1035499.jpg	2022-12-29T14:00:00+0000	2022	exp2_af_davies_reefvariation_afselection	AF Davies South	6.0	6	50	exp2_AF_Davies_reefvariation_AFselection	0.00	0.00	0.00	2.00	0.00	0.00	0.00	0.00	0.00	0.00	0.00	0.00	0.00	0.00	0.00	0.00	0.00	0.00	14.00	0.00	0.00	0.00	0.00	0.00	0.00	2.00	4.00	0.00	0.00	0.00	0.00	0.00	0.00	2.00	0.00	0.00	42.00	34.00	0.00
3433512	Transect_6_December2022	P1035491.jpg	2022-12-29T14:00:00+0000	2022	exp2_af_davies_reefvariation_afselection	AF Davies South	6.0	6	50	exp2_AF_Davies_reefvariation_AFselection	0.00	0.00	0.00	0.00	0.00	0.00	0.00	0.00	0.00	0.00	0.00	0.00	0.00	0.00	0.00	0.00	2.00	0.00	22.00	0.00	0.00	0.00	0.00	0.00	0.00	0.00	0.00	0.00	0.00	0.00	0.00	0.00	0.00	0.00	0.00	0.00	52.00	22.00	2.00
3433514	Transect_6_December2022	P1035522.jpg	2022-12-29T14:00:00+0000	2022	exp2_af_davies_reefvariation_afselection	AF Davies South	6.0	6	50	exp2_AF_Davies_reefvariation_AFselection	0.00	0.00	0.00	4.00	0.00	0.00	0.00	0.00	0.00	12.00	0.00	0.00	0.00	0.00	0.00	0.00	0.00	0.00	2.00	0.00	0.00	0.00	0.00	2.00	0.00	0.00	0.00	0.00	0.00	0.00	0.00	0.00	0.00	0.00	0.00	0.00	32.00	40.00	6.00
3433515	Transect_6_December2022	P1035507.jpg	2022-12-29T14:00:00+0000	2022	exp2_af_davies_reefvariation_afselection	AF Davies South	6.0	6	50	exp2_AF_Davies_reefvariation_AFselection	0.00	0.00	0.00	0.00	0.00	0.00	0.00	0.00	0.00	4.00	0.00	0.00	0.00	0.00	0.00	0.00	0.00	0.00	0.00	0.00	0.00	0.00	0.00	0.00	0.00	0.00	16.00	0.00	0.00	0.00	0.00	0.00	0.00	2.00	0.00	0.00	30.00	42.00	0.00
3433516	Transect_6_December2022	P1035515.jpg	2022-12-29T14:00:00+0000	2022	exp2_af_davies_reefvariation_afselection	AF Davies South	6.0	6	50	exp2_AF_Davies_reefvariation_AFselection	0.00	0.00	2.00	4.00	0.00	0.00	0.00	0.00	0.00	2.00	0.00	0.00	0.00	0.00	0.00	0.00	0.00	0.00	18.00	0.00	0.00	0.00	0.00	0.00	0.00	0.00	0.00	0.00	0.00	0.00	0.00	0.00	0.00	6.00	0.00	0.00	32.00	32.00	0.00
3688149	Transect_6_July2022	P7222544.JPG	2022-07-09T14:00:00+0000	2022	exp2_af_davies_reefvariation_afselection	AF Davies South	6.0	6	50	exp2_AF_Davies_reefvariation_AFselection	0.00	0.00	0.00	8.00	0.00	0.00	0.00	0.00	0.00	12.00	0.00	0.00	0.00	0.00	0.00	0.00	0.00	0.00	10.00	0.00	0.00	0.00	0.00	0.00	0.00	0.00	0.00	0.00	0.00	0.00	0.00	0.00	0.00	0.00	0.00	0.00	54.00	8.00	2.00
3688150	Transect_6_July2022	P7222526.JPG	2022-07-09T14:00:00+0000	2022	exp2_af_davies_reefvariation_afselection	AF Davies South	6.0	6	50	exp2_AF_Davies_reefvariation_AFselection	0.00	0.00	4.00	4.00	0.00	0.00	0.00	0.00	0.00	4.00	0.00	0.00	0.00	0.00	0.00	0.00	0.00	0.00	8.00	0.00	0.00	0.00	0.00	0.00	0.00	0.00	2.00	0.00	0.00	0.00	0.00	0.00	0.00	2.00	0.00	0.00	64.00	4.00	0.00
3688151	Transect_6_July2022	P7222538.JPG	2022-07-09T14:00:00+0000	2022	exp2_af_davies_reefvariation_afselection	AF Davies South	6.0	6	50	exp2_AF_Davies_reefvariation_AFselection	0.00	0.00	0.00	4.00	0.00	0.00	0.00	0.00	0.00	0.00	0.00	0.00	0.00	0.00	0.00	0.00	0.00	0.00	6.00	0.00	0.00	0.00	0.00	0.00	0.00	0.00	4.00	0.00	0.00	0.00	0.00	0.00	0.00	0.00	0.00	0.00	72.00	4.00	10.00
3688152	Transect_6_July2022	P7222533.JPG	2022-07-09T14:00:00+0000	2022	exp2_af_davies_reefvariation_afselection	AF Davies South	6.0	6	50	exp2_AF_Davies_reefvariation_AFselection	0.00	0.00	0.00	2.00	0.00	0.00	0.00	0.00	0.00	8.00	0.00	0.00	0.00	0.00	0.00	0.00	0.00	0.00	16.00	0.00	0.00	2.00	0.00	0.00	0.00	2.00	0.00	0.00	0.00	0.00	0.00	0.00	0.00	0.00	0.00	0.00	22.00	24.00	0.00
3688153	Transect_6_July2022	P7222568.JPG	2022-07-09T14:00:00+0000	2022	exp2_af_davies_reefvariation_afselection	AF Davies South	6.0	6	50	exp2_AF_Davies_reefvariation_AFselection	0.00	0.00	2.00	0.00	0.00	0.00	0.00	0.00	0.00	10.00	0.00	0.00	0.00	0.00	0.00	0.00	0.00	0.00	10.00	0.00	0.00	0.00	0.00	0.00	0.00	0.00	12.00	0.00	0.00	0.00	0.00	0.00	0.00	0.00	0.00	0.00	24.00	14.00	0.00
3688154	Transect_6_July2022	P7222556.JPG	2022-07-09T14:00:00+0000	2022	exp2_af_davies_reefvariation_afselection	AF Davies South	6.0	6	50	exp2_AF_Davies_reefvariation_AFselection	0.00	0.00	0.00	0.00	0.00	0.00	0.00	0.00	0.00	8.00	0.00	0.00	0.00	0.00	0.00	0.00	2.00	0.00	20.00	0.00	0.00	0.00	0.00	0.00	0.00	0.00	2.00	0.00	0.00	0.00	0.00	0.00	0.00	4.00	0.00	0.00	34.00	14.00	0.00
3688155	Transect_6_July2022	P7222562.JPG	2022-07-09T14:00:00+0000	2022	exp2_af_davies_reefvariation_afselection	AF Davies South	6.0	6	50	exp2_AF_Davies_reefvariation_AFselection	0.00	0.00	0.00	0.00	0.00	0.00	0.00	0.00	0.00	6.00	0.00	0.00	0.00	0.00	0.00	0.00	0.00	0.00	14.00	0.00	0.00	0.00	0.00	0.00	0.00	0.00	0.00	0.00	0.00	0.00	0.00	0.00	0.00	4.00	0.00	0.00	68.00	8.00	0.00
3688156	Transect_6_July2022	P7222550.JPG	2022-07-09T14:00:00+0000	2022	exp2_af_davies_reefvariation_afselection	AF Davies South	6.0	6	50	exp2_AF_Davies_reefvariation_AFselection	0.00	0.00	0.00	6.00	0.00	0.00	0.00	0.00	0.00	0.00	0.00	0.00	2.00	0.00	0.00	0.00	0.00	0.00	4.00	0.00	0.00	0.00	0.00	0.00	0.00	0.00	4.00	0.00	0.00	0.00	0.00	0.00	0.00	0.00	0.00	0.00	24.00	42.00	6.00
3688157	Transect_6_July2022	P7222574.JPG	2022-07-09T14:00:00+0000	2022	exp2_af_davies_reefvariation_afselection	AF Davies South	6.0	6	50	exp2_AF_Davies_reefvariation_AFselection	0.00	0.00	0.00	4.00	0.00	0.00	0.00	0.00	0.00	12.00	0.00	0.00	0.00	0.00	0.00	0.00	0.00	0.00	10.00	0.00	0.00	0.00	0.00	0.00	0.00	0.00	2.00	0.00	0.00	0.00	0.00	0.00	0.00	0.00	0.00	0.00	56.00	14.00	0.00
3688158	Transect_6_July2022	P7222592.JPG	2022-07-09T14:00:00+0000	2022	exp2_af_davies_reefvariation_afselection	AF Davies South	6.0	6	50	exp2_AF_Davies_reefvariation_AFselection	0.00	0.00	0.00	0.00	0.00	0.00	0.00	0.00	0.00	34.00	0.00	0.00	0.00	0.00	0.00	0.00	2.00	0.00	0.00	0.00	0.00	0.00	0.00	4.00	0.00	2.00	2.00	0.00	0.00	0.00	0.00	0.00	0.00	2.00	0.00	0.00	18.00	14.00	0.00
3688159	Transect_6_July2022	P7222586.JPG	2022-07-09T14:00:00+0000	2022	exp2_af_davies_reefvariation_afselection	AF Davies South	6.0	6	50	exp2_AF_Davies_reefvariation_AFselection	0.00	0.00	0.00	2.00	0.00	0.00	0.00	0.00	0.00	0.00	0.00	0.00	2.00	0.00	0.00	0.00	2.00	0.00	12.00	0.00	0.00	0.00	0.00	0.00	0.00	0.00	4.00	0.00	0.00	0.00	0.00	0.00	0.00	0.00	0.00	0.00	36.00	20.00	0.00
3688160	Transect_6_July2022	P7222580.JPG	2022-07-09T14:00:00+0000	2022	exp2_af_davies_reefvariation_afselection	AF Davies South	6.0	6	50	exp2_AF_Davies_reefvariation_AFselection	0.00	0.00	0.00	8.00	0.00	0.00	0.00	0.00	0.00	0.00	0.00	0.00	0.00	0.00	0.00	0.00	2.00	0.00	0.00	0.00	0.00	0.00	0.00	0.00	0.00	0.00	2.00	0.00	0.00	0.00	0.00	0.00	0.00	6.00	0.00	0.00	14.00	50.00	0.00
3688161	Transect_6_July2022	P7222610.JPG	2022-07-09T14:00:00+0000	2022	exp2_af_davies_reefvariation_afselection	AF Davies South	6.0	6	50	exp2_AF_Davies_reefvariation_AFselection	0.00	0.00	0.00	0.00	0.00	0.00	0.00	0.00	0.00	0.00	0.00	0.00	0.00	0.00	0.00	0.00	0.00	0.00	0.00	0.00	0.00	2.00	0.00	0.00	0.00	0.00	6.00	0.00	2.00	0.00	0.00	0.00	0.00	0.00	0.00	0.00	8.00	36.00	0.00
3688162	Transect_6_July2022	P7222616.JPG	2022-07-09T14:00:00+0000	2022	exp2_af_davies_reefvariation_afselection	AF Davies South	6.0	6	50	exp2_AF_Davies_reefvariation_AFselection	0.00	0.00	0.00	4.00	0.00	0.00	0.00	0.00	0.00	6.00	0.00	0.00	0.00	0.00	0.00	0.00	0.00	0.00	0.00	0.00	0.00	0.00	0.00	0.00	0.00	0.00	2.00	0.00	0.00	0.00	0.00	0.00	0.00	0.00	0.00	0.00	36.00	20.00	0.00
3688163	Transect_6_July2022	P7222604.JPG	2022-07-09T14:00:00+0000	2022	exp2_af_davies_reefvariation_afselection	AF Davies South	6.0	6	50	exp2_AF_Davies_reefvariation_AFselection	0.00	0.00	0.00	0.00	0.00	0.00	0.00	0.00	0.00	0.00	0.00	0.00	0.00	0.00	0.00	0.00	0.00	0.00	14.00	0.00	0.00	0.00	0.00	0.00	0.00	0.00	0.00	0.00	0.00	0.00	0.00	0.00	0.00	14.00	0.00	0.00	14.00	40.00	0.00
3688164	Transect_6_July2022	P7222598.JPG	2022-07-09T14:00:00+0000	2022	exp2_af_davies_reefvariation_afselection	AF Davies South	6.0	6	50	exp2_AF_Davies_reefvariation_AFselection	0.00	0.00	0.00	8.00	0.00	0.00	0.00	0.00	0.00	0.00	0.00	0.00	0.00	0.00	0.00	0.00	0.00	0.00	6.00	0.00	0.00	0.00	0.00	0.00	0.00	0.00	2.00	0.00	0.00	0.00	0.00	0.00	0.00	0.00	0.00	0.00	46.00	26.00	0.00
3688165	Transect_6_July2022	P7222622.JPG	2022-07-09T14:00:00+0000	2022	exp2_af_davies_reefvariation_afselection	AF Davies South	6.0	6	50	exp2_AF_Davies_reefvariation_AFselection	0.00	0.00	0.00	0.00	0.00	0.00	0.00	0.00	0.00	6.00	0.00	0.00	2.00	0.00	0.00	0.00	0.00	0.00	8.00	0.00	0.00	0.00	0.00	0.00	0.00	0.00	4.00	0.00	0.00	0.00	0.00	0.00	0.00	4.00	0.00	0.00	24.00	40.00	0.00
3688166	Transect_6_July2022	P7222635.JPG	2022-07-09T14:00:00+0000	2022	exp2_af_davies_reefvariation_afselection	AF Davies South	6.0	6	50	exp2_AF_Davies_reefvariation_AFselection	0.00	0.00	0.00	6.00	0.00	0.00	0.00	0.00	0.00	2.00	0.00	0.00	0.00	0.00	0.00	0.00	0.00	0.00	0.00	0.00	0.00	2.00	0.00	0.00	0.00	2.00	2.00	0.00	2.00	0.00	0.00	0.00	0.00	0.00	0.00	0.00	18.00	50.00	0.00
3688167	Transect_6_July2022	P7222623.JPG	2022-07-09T14:00:00+0000	2022	exp2_af_davies_reefvariation_afselection	AF Davies South	6.0	6	50	exp2_AF_Davies_reefvariation_AFselection	0.00	0.00	2.00	6.00	0.00	0.00	0.00	0.00	0.00	0.00	0.00	0.00	0.00	0.00	0.00	0.00	0.00	0.00	12.00	0.00	0.00	0.00	0.00	0.00	0.00	0.00	10.00	0.00	0.00	0.00	0.00	0.00	0.00	6.00	0.00	0.00	30.00	22.00	0.00
3688168	Transect_6_July2022	P7222629.JPG	2022-07-09T14:00:00+0000	2022	exp2_af_davies_reefvariation_afselection	AF Davies South	6.0	6	50	exp2_AF_Davies_reefvariation_AFselection	0.00	0.00	0.00	0.00	0.00	0.00	0.00	0.00	0.00	8.00	0.00	0.00	0.00	0.00	0.00	0.00	0.00	0.00	4.00	0.00	0.00	0.00	0.00	0.00	0.00	0.00	60.00	0.00	0.00	0.00	0.00	0.00	0.00	2.00	0.00	0.00	18.00	4.00	0.00
3688169	Transect_6_July2022	P7222659.JPG	2022-07-09T14:00:00+0000	2022	exp2_af_davies_reefvariation_afselection	AF Davies South	6.0	6	50	exp2_AF_Davies_reefvariation_AFselection	0.00	0.00	0.00	4.00	0.00	0.00	0.00	0.00	0.00	0.00	0.00	0.00	0.00	0.00	0.00	0.00	0.00	0.00	0.00	0.00	0.00	4.00	0.00	0.00	0.00	0.00	2.00	0.00	0.00	0.00	0.00	0.00	0.00	14.00	0.00	0.00	10.00	52.00	0.00
3688170	Transect_6_July2022	P7222653.JPG	2022-07-09T14:00:00+0000	2022	exp2_af_davies_reefvariation_afselection	AF Davies South	6.0	6	50	exp2_AF_Davies_reefvariation_AFselection	0.00	0.00	0.00	8.00	0.00	0.00	0.00	0.00	0.00	0.00	0.00	0.00	0.00	0.00	0.00	0.00	4.00	0.00	0.00	0.00	0.00	24.00	0.00	0.00	0.00	0.00	6.00	0.00	0.00	0.00	0.00	0.00	0.00	4.00	0.00	0.00	14.00	26.00	0.00
3688171	Transect_6_July2022	P7222641.JPG	2022-07-09T14:00:00+0000	2022	exp2_af_davies_reefvariation_afselection	AF Davies South	6.0	6	50	exp2_AF_Davies_reefvariation_AFselection	0.00	0.00	0.00	4.00	0.00	0.00	0.00	0.00	0.00	6.00	0.00	0.00	0.00	0.00	0.00	0.00	8.00	0.00	2.00	0.00	0.00	0.00	0.00	0.00	0.00	0.00	16.00	0.00	0.00	0.00	0.00	0.00	0.00	20.00	0.00	0.00	2.00	8.00	0.00
3688172	Transect_6_July2022	P7222647.JPG	2022-07-09T14:00:00+0000	2022	exp2_af_davies_reefvariation_afselection	AF Davies South	6.0	6	50	exp2_AF_Davies_reefvariation_AFselection	0.00	0.00	0.00	0.00	0.00	0.00	0.00	0.00	0.00	2.00	0.00	0.00	0.00	0.00	0.00	0.00	2.00	0.00	2.00	0.00	0.00	0.00	0.00	0.00	0.00	0.00	4.00	0.00	0.00	0.00	0.00	0.00	0.00	14.00	0.00	0.00	6.00	38.00	0.00
3433206	Transect_6_October2022	PA232580.jpg	2022-10-09T14:00:00+0000	2022	exp2_af_davies_reefvariation_afselection	AF Davies South	6.0	6	49	exp2_AF_Davies_reefvariation_AFselection	0.00	0.00	0.00	0.00	0.00	0.00	0.00	0.00	0.00	10.20	0.00	0.00	0.00	0.00	0.00	0.00	2.04	0.00	0.00	0.00	0.00	0.00	0.00	0.00	0.00	0.00	2.04	0.00	0.00	0.00	0.00	0.00	0.00	32.65	0.00	0.00	30.61	16.33	0.00
3433207	Transect_6_October2022	PA232567.jpg	2022-10-09T14:00:00+0000	2022	exp2_af_davies_reefvariation_afselection	AF Davies South	6.0	6	50	exp2_AF_Davies_reefvariation_AFselection	0.00	0.00	0.00	4.00	0.00	0.00	0.00	0.00	0.00	0.00	0.00	0.00	0.00	0.00	0.00	0.00	4.00	0.00	0.00	0.00	0.00	14.00	0.00	0.00	0.00	0.00	6.00	0.00	0.00	0.00	0.00	0.00	0.00	2.00	0.00	0.00	18.00	48.00	2.00
3433208	Transect_6_October2022	PA232573.jpg	2022-10-09T14:00:00+0000	2022	exp2_af_davies_reefvariation_afselection	AF Davies South	6.0	6	50	exp2_AF_Davies_reefvariation_AFselection	0.00	0.00	0.00	8.00	0.00	0.00	0.00	0.00	0.00	0.00	0.00	0.00	0.00	0.00	0.00	0.00	2.00	0.00	0.00	0.00	0.00	0.00	0.00	0.00	0.00	0.00	2.00	0.00	0.00	0.00	0.00	0.00	0.00	2.00	0.00	0.00	26.00	54.00	0.00
3433209	Transect_6_October2022	PA232561.jpg	2022-10-09T14:00:00+0000	2022	exp2_af_davies_reefvariation_afselection	AF Davies South	6.0	6	50	exp2_AF_Davies_reefvariation_AFselection	0.00	0.00	0.00	8.00	0.00	0.00	0.00	0.00	0.00	12.00	0.00	0.00	0.00	0.00	0.00	0.00	0.00	0.00	0.00	0.00	0.00	10.00	0.00	0.00	0.00	0.00	6.00	0.00	0.00	0.00	0.00	0.00	0.00	2.00	0.00	0.00	24.00	32.00	0.00
3433210	Transect_6_October2022	PA232603.jpg	2022-10-09T14:00:00+0000	2022	exp2_af_davies_reefvariation_afselection	AF Davies South	6.0	6	50	exp2_AF_Davies_reefvariation_AFselection	0.00	0.00	0.00	8.00	0.00	0.00	0.00	0.00	0.00	2.00	0.00	0.00	0.00	0.00	0.00	0.00	4.00	0.00	12.00	0.00	0.00	0.00	0.00	0.00	0.00	0.00	28.00	0.00	0.00	0.00	0.00	0.00	0.00	2.00	0.00	0.00	20.00	12.00	0.00
3433211	Transect_6_October2022	PA232614.jpg	2022-10-09T14:00:00+0000	2022	exp2_af_davies_reefvariation_afselection	AF Davies South	6.0	6	50	exp2_AF_Davies_reefvariation_AFselection	0.00	0.00	2.00	6.00	0.00	0.00	0.00	0.00	0.00	4.00	0.00	0.00	0.00	0.00	0.00	0.00	2.00	0.00	12.00	0.00	0.00	0.00	0.00	0.00	0.00	0.00	8.00	0.00	2.00	0.00	0.00	0.00	0.00	0.00	0.00	0.00	52.00	12.00	0.00
3433212	Transect_6_October2022	PA232620.jpg	2022-10-09T14:00:00+0000	2022	exp2_af_davies_reefvariation_afselection	AF Davies South	6.0	6	50	exp2_AF_Davies_reefvariation_AFselection	0.00	0.00	0.00	2.00	0.00	0.00	0.00	0.00	0.00	0.00	0.00	0.00	0.00	0.00	0.00	0.00	2.00	0.00	20.00	0.00	0.00	0.00	0.00	0.00	0.00	0.00	0.00	0.00	0.00	0.00	0.00	0.00	0.00	0.00	0.00	0.00	42.00	28.00	2.00
3433213	Transect_6_October2022	PA232594.jpg	2022-10-09T14:00:00+0000	2022	exp2_af_davies_reefvariation_afselection	AF Davies South	6.0	6	50	exp2_AF_Davies_reefvariation_AFselection	0.00	0.00	0.00	8.00	0.00	0.00	0.00	0.00	0.00	4.00	0.00	0.00	0.00	0.00	0.00	0.00	0.00	0.00	0.00	0.00	0.00	0.00	0.00	0.00	0.00	4.00	4.00	0.00	0.00	0.00	0.00	0.00	0.00	4.00	0.00	0.00	48.00	12.00	0.00
3433214	Transect_6_October2022	PA232628.jpg	2022-10-09T14:00:00+0000	2022	exp2_af_davies_reefvariation_afselection	AF Davies South	6.0	6	50	exp2_AF_Davies_reefvariation_AFselection	0.00	0.00	0.00	2.00	0.00	0.00	0.00	0.00	0.00	0.00	0.00	0.00	0.00	0.00	0.00	0.00	0.00	0.00	4.00	0.00	0.00	2.00	0.00	0.00	0.00	0.00	2.00	0.00	0.00	0.00	0.00	0.00	0.00	10.00	0.00	0.00	42.00	12.00	0.00
3433215	Transect_6_October2022	PA232649.jpg	2022-10-09T14:00:00+0000	2022	exp2_af_davies_reefvariation_afselection	AF Davies South	6.0	6	50	exp2_AF_Davies_reefvariation_AFselection	0.00	0.00	2.00	2.00	0.00	0.00	0.00	0.00	0.00	0.00	0.00	0.00	0.00	0.00	0.00	0.00	4.00	0.00	10.00	0.00	0.00	0.00	0.00	0.00	0.00	0.00	0.00	0.00	0.00	0.00	0.00	0.00	0.00	4.00	0.00	0.00	30.00	46.00	2.00
3433216	Transect_6_October2022	PA232656.jpg	2022-10-09T14:00:00+0000	2022	exp2_af_davies_reefvariation_afselection	AF Davies South	6.0	6	50	exp2_AF_Davies_reefvariation_AFselection	0.00	0.00	0.00	2.00	0.00	0.00	0.00	0.00	0.00	2.00	0.00	0.00	0.00	0.00	0.00	0.00	2.00	0.00	16.00	0.00	0.00	0.00	0.00	0.00	0.00	0.00	2.00	0.00	0.00	0.00	0.00	0.00	0.00	0.00	0.00	0.00	44.00	26.00	0.00
3433217	Transect_6_October2022	PA232634.jpg	2022-10-09T14:00:00+0000	2022	exp2_af_davies_reefvariation_afselection	AF Davies South	6.0	6	50	exp2_AF_Davies_reefvariation_AFselection	0.00	0.00	2.00	2.00	0.00	0.00	0.00	0.00	0.00	4.00	0.00	0.00	0.00	0.00	0.00	0.00	2.00	0.00	0.00	0.00	0.00	0.00	0.00	0.00	0.00	0.00	6.00	0.00	0.00	0.00	0.00	0.00	0.00	6.00	0.00	0.00	34.00	26.00	0.00
3433218	Transect_6_October2022	PA232680.jpg	2022-10-09T14:00:00+0000	2022	exp2_af_davies_reefvariation_afselection	AF Davies South	6.0	6	50	exp2_AF_Davies_reefvariation_AFselection	0.00	0.00	2.00	4.00	0.00	0.00	0.00	0.00	0.00	2.00	0.00	0.00	0.00	0.00	0.00	0.00	0.00	0.00	2.00	0.00	0.00	0.00	0.00	0.00	0.00	0.00	4.00	0.00	0.00	0.00	0.00	0.00	0.00	16.00	0.00	0.00	22.00	36.00	0.00
3433219	Transect_6_October2022	PA232690.jpg	2022-10-09T14:00:00+0000	2022	exp2_af_davies_reefvariation_afselection	AF Davies South	6.0	6	50	exp2_AF_Davies_reefvariation_AFselection	0.00	0.00	0.00	4.00	0.00	0.00	0.00	0.00	0.00	6.00	0.00	0.00	0.00	0.00	0.00	0.00	2.00	0.00	4.00	0.00	0.00	0.00	0.00	0.00	0.00	0.00	2.00	0.00	0.00	0.00	0.00	0.00	0.00	4.00	0.00	0.00	54.00	6.00	0.00
3433220	Transect_6_October2022	PA232663.jpg	2022-10-09T14:00:00+0000	2022	exp2_af_davies_reefvariation_afselection	AF Davies South	6.0	6	50	exp2_AF_Davies_reefvariation_AFselection	0.00	0.00	0.00	6.00	0.00	0.00	0.00	0.00	0.00	26.00	0.00	0.00	0.00	0.00	0.00	0.00	0.00	0.00	0.00	0.00	0.00	0.00	0.00	4.00	0.00	0.00	0.00	0.00	0.00	0.00	0.00	0.00	0.00	0.00	0.00	0.00	50.00	8.00	0.00
3433221	Transect_6_October2022	PA232671.jpg	2022-10-09T14:00:00+0000	2022	exp2_af_davies_reefvariation_afselection	AF Davies South	6.0	6	50	exp2_AF_Davies_reefvariation_AFselection	0.00	0.00	0.00	6.00	0.00	0.00	0.00	0.00	0.00	0.00	0.00	0.00	0.00	0.00	0.00	0.00	0.00	0.00	2.00	0.00	0.00	0.00	0.00	0.00	0.00	0.00	4.00	0.00	0.00	0.00	0.00	0.00	0.00	4.00	0.00	0.00	12.00	46.00	0.00
3433222	Transect_6_October2022	PA232726.jpg	2022-10-09T14:00:00+0000	2022	exp2_af_davies_reefvariation_afselection	AF Davies South	6.0	6	50	exp2_AF_Davies_reefvariation_AFselection	0.00	0.00	2.00	0.00	0.00	0.00	0.00	0.00	0.00	0.00	0.00	0.00	0.00	0.00	0.00	0.00	0.00	0.00	30.00	0.00	0.00	0.00	0.00	0.00	0.00	0.00	4.00	0.00	0.00	0.00	0.00	0.00	0.00	2.00	0.00	0.00	42.00	12.00	6.00
3433223	Transect_6_October2022	PA232697.jpg	2022-10-09T14:00:00+0000	2022	exp2_af_davies_reefvariation_afselection	AF Davies South	6.0	6	50	exp2_AF_Davies_reefvariation_AFselection	0.00	0.00	0.00	2.00	0.00	0.00	0.00	0.00	0.00	2.00	0.00	0.00	0.00	0.00	0.00	0.00	2.00	0.00	24.00	0.00	0.00	0.00	0.00	0.00	0.00	0.00	2.00	0.00	0.00	0.00	0.00	0.00	0.00	4.00	0.00	0.00	30.00	18.00	12.00
3433224	Transect_6_October2022	PA232708.jpg	2022-10-09T14:00:00+0000	2022	exp2_af_davies_reefvariation_afselection	AF Davies South	6.0	6	50	exp2_AF_Davies_reefvariation_AFselection	0.00	0.00	0.00	0.00	0.00	0.00	0.00	0.00	0.00	6.00	0.00	0.00	0.00	0.00	0.00	0.00	2.00	0.00	18.00	0.00	0.00	0.00	0.00	0.00	0.00	0.00	0.00	0.00	0.00	0.00	0.00	0.00	0.00	0.00	0.00	0.00	40.00	20.00	8.00
3433225	Transect_6_October2022	PA232717.jpg	2022-10-09T14:00:00+0000	2022	exp2_af_davies_reefvariation_afselection	AF Davies South	6.0	6	50	exp2_AF_Davies_reefvariation_AFselection	0.00	0.00	0.00	0.00	0.00	0.00	0.00	0.00	0.00	0.00	0.00	0.00	0.00	0.00	0.00	0.00	0.00	0.00	32.00	0.00	0.00	0.00	0.00	0.00	0.00	0.00	0.00	0.00	0.00	0.00	0.00	0.00	0.00	0.00	0.00	0.00	58.00	8.00	0.00
3433226	Transect_6_October2022	PA232732.jpg	2022-10-09T14:00:00+0000	2022	exp2_af_davies_reefvariation_afselection	AF Davies South	6.0	6	50	exp2_AF_Davies_reefvariation_AFselection	0.00	0.00	2.00	2.00	0.00	0.00	0.00	0.00	0.00	6.00	0.00	0.00	0.00	0.00	0.00	0.00	2.00	0.00	6.00	0.00	0.00	0.00	0.00	0.00	0.00	0.00	6.00	0.00	0.00	0.00	0.00	0.00	0.00	0.00	0.00	0.00	56.00	10.00	2.00
3433227	Transect_6_October2022	PA232739.jpg	2022-10-09T14:00:00+0000	2022	exp2_af_davies_reefvariation_afselection	AF Davies South	6.0	6	50	exp2_AF_Davies_reefvariation_AFselection	0.00	0.00	2.00	0.00	0.00	0.00	0.00	0.00	0.00	2.00	0.00	0.00	0.00	0.00	0.00	0.00	4.00	0.00	42.00	0.00	0.00	0.00	0.00	0.00	0.00	0.00	6.00	0.00	0.00	0.00	0.00	0.00	0.00	2.00	0.00	0.00	22.00	6.00	2.00
3433228	Transect_6_October2022	PA232745.jpg	2022-10-09T14:00:00+0000	2022	exp2_af_davies_reefvariation_afselection	AF Davies South	6.0	6	50	exp2_AF_Davies_reefvariation_AFselection	0.00	0.00	0.00	2.00	0.00	0.00	0.00	0.00	0.00	4.00	0.00	0.00	0.00	0.00	0.00	0.00	0.00	0.00	4.00	0.00	0.00	0.00	0.00	0.00	0.00	0.00	2.00	0.00	0.00	0.00	0.00	0.00	0.00	2.00	0.00	0.00	70.00	6.00	0.00
3433782	Transect_7_April2023	P4117712.jpg	2023-04-29T14:00:00+0000	2023	exp2_af_davies_reefvariation_afselection	AF Davies North	6.0	7	50	exp2_AF_Davies_reefvariation_AFselection	0.00	0.00	0.00	4.00	0.00	0.00	0.00	0.00	0.00	0.00	0.00	0.00	0.00	0.00	0.00	0.00	0.00	0.00	0.00	0.00	0.00	0.00	0.00	0.00	0.00	12.00	4.00	0.00	0.00	0.00	0.00	0.00	0.00	8.00	0.00	0.00	8.00	58.00	0.00
3433783	Transect_7_April2023	P4117706.jpg	2023-04-29T14:00:00+0000	2023	exp2_af_davies_reefvariation_afselection	AF Davies North	6.0	7	50	exp2_AF_Davies_reefvariation_AFselection	0.00	0.00	0.00	2.00	0.00	0.00	0.00	0.00	0.00	0.00	0.00	0.00	0.00	0.00	0.00	0.00	6.00	0.00	0.00	0.00	0.00	0.00	0.00	0.00	0.00	0.00	0.00	0.00	0.00	0.00	0.00	0.00	0.00	10.00	0.00	0.00	8.00	72.00	0.00
3433784	Transect_7_April2023	P4117694.jpg	2023-04-29T14:00:00+0000	2023	exp2_af_davies_reefvariation_afselection	AF Davies North	6.0	7	50	exp2_AF_Davies_reefvariation_AFselection	0.00	0.00	0.00	6.00	0.00	0.00	0.00	0.00	0.00	4.00	0.00	0.00	0.00	0.00	0.00	0.00	0.00	0.00	0.00	0.00	0.00	14.00	0.00	0.00	0.00	0.00	0.00	0.00	0.00	0.00	0.00	0.00	0.00	6.00	0.00	0.00	16.00	52.00	2.00
3433785	Transect_7_April2023	P4117700.jpg	2023-04-29T14:00:00+0000	2023	exp2_af_davies_reefvariation_afselection	AF Davies North	6.0	7	50	exp2_AF_Davies_reefvariation_AFselection	0.00	0.00	0.00	2.00	0.00	0.00	0.00	0.00	0.00	6.00	0.00	0.00	0.00	0.00	0.00	0.00	0.00	0.00	0.00	0.00	0.00	0.00	0.00	0.00	0.00	0.00	4.00	0.00	0.00	0.00	0.00	0.00	0.00	4.00	0.00	0.00	4.00	70.00	0.00
3433786	Transect_7_April2023	P4117724.jpg	2023-04-29T14:00:00+0000	2023	exp2_af_davies_reefvariation_afselection	AF Davies North	6.0	7	50	exp2_AF_Davies_reefvariation_AFselection	0.00	0.00	0.00	2.00	0.00	0.00	0.00	0.00	0.00	0.00	0.00	0.00	0.00	0.00	0.00	0.00	8.00	0.00	2.00	0.00	0.00	0.00	0.00	0.00	0.00	2.00	0.00	0.00	0.00	0.00	0.00	0.00	0.00	4.00	0.00	0.00	36.00	44.00	0.00
3433787	Transect_7_April2023	P4117718.jpg	2023-04-29T14:00:00+0000	2023	exp2_af_davies_reefvariation_afselection	AF Davies North	6.0	7	50	exp2_AF_Davies_reefvariation_AFselection	0.00	0.00	2.00	0.00	0.00	0.00	0.00	0.00	0.00	0.00	0.00	0.00	0.00	0.00	0.00	0.00	2.00	0.00	0.00	0.00	0.00	8.00	0.00	0.00	0.00	0.00	4.00	0.00	0.00	0.00	0.00	0.00	0.00	10.00	0.00	0.00	8.00	58.00	0.00
3433788	Transect_7_April2023	P4117730.jpg	2023-04-29T14:00:00+0000	2023	exp2_af_davies_reefvariation_afselection	AF Davies North	6.0	7	50	exp2_AF_Davies_reefvariation_AFselection	0.00	0.00	0.00	6.00	0.00	0.00	0.00	0.00	0.00	0.00	0.00	0.00	0.00	0.00	0.00	0.00	12.00	0.00	4.00	0.00	0.00	2.00	0.00	0.00	0.00	2.00	4.00	0.00	0.00	0.00	0.00	0.00	0.00	0.00	0.00	0.00	28.00	40.00	0.00
3433789	Transect_7_April2023	P4117736.jpg	2023-04-29T14:00:00+0000	2023	exp2_af_davies_reefvariation_afselection	AF Davies North	6.0	7	50	exp2_AF_Davies_reefvariation_AFselection	0.00	0.00	0.00	0.00	0.00	0.00	0.00	0.00	0.00	0.00	0.00	0.00	0.00	0.00	0.00	0.00	6.00	0.00	0.00	0.00	0.00	4.00	0.00	0.00	0.00	0.00	0.00	0.00	0.00	0.00	0.00	0.00	0.00	12.00	0.00	0.00	12.00	66.00	0.00
3433790	Transect_7_April2023	P4117742.jpg	2023-04-29T14:00:00+0000	2023	exp2_af_davies_reefvariation_afselection	AF Davies North	6.0	7	50	exp2_AF_Davies_reefvariation_AFselection	0.00	0.00	0.00	0.00	0.00	0.00	0.00	0.00	0.00	0.00	0.00	0.00	0.00	0.00	0.00	0.00	0.00	0.00	4.00	0.00	0.00	28.00	0.00	0.00	0.00	6.00	4.00	0.00	0.00	0.00	0.00	0.00	0.00	0.00	0.00	0.00	36.00	22.00	0.00
3433791	Transect_7_April2023	P4117748.jpg	2023-04-29T14:00:00+0000	2023	exp2_af_davies_reefvariation_afselection	AF Davies North	6.0	7	50	exp2_AF_Davies_reefvariation_AFselection	0.00	0.00	0.00	4.00	0.00	0.00	0.00	0.00	0.00	0.00	0.00	0.00	0.00	0.00	0.00	0.00	2.00	0.00	2.00	0.00	0.00	14.00	0.00	0.00	0.00	4.00	2.00	0.00	0.00	0.00	0.00	0.00	0.00	0.00	0.00	0.00	14.00	56.00	2.00
3433792	Transect_7_April2023	P4117761.jpg	2023-04-29T14:00:00+0000	2023	exp2_af_davies_reefvariation_afselection	AF Davies North	6.0	7	50	exp2_AF_Davies_reefvariation_AFselection	0.00	0.00	2.00	4.00	0.00	0.00	0.00	0.00	0.00	6.00	0.00	0.00	0.00	0.00	0.00	0.00	0.00	0.00	0.00	0.00	0.00	8.00	0.00	0.00	0.00	0.00	0.00	0.00	0.00	0.00	0.00	0.00	0.00	2.00	0.00	0.00	28.00	48.00	0.00
3433793	Transect_7_April2023	P4117755.jpg	2023-04-29T14:00:00+0000	2023	exp2_af_davies_reefvariation_afselection	AF Davies North	6.0	7	50	exp2_AF_Davies_reefvariation_AFselection	0.00	0.00	0.00	4.00	0.00	0.00	0.00	0.00	0.00	4.00	0.00	0.00	0.00	0.00	0.00	0.00	6.00	0.00	0.00	0.00	0.00	8.00	0.00	0.00	0.00	4.00	4.00	0.00	0.00	0.00	0.00	0.00	0.00	4.00	0.00	0.00	16.00	46.00	0.00
3433794	Transect_7_April2023	P4117768.jpg	2023-04-29T14:00:00+0000	2023	exp2_af_davies_reefvariation_afselection	AF Davies North	6.0	7	50	exp2_AF_Davies_reefvariation_AFselection	0.00	0.00	0.00	12.00	0.00	0.00	0.00	0.00	0.00	0.00	0.00	0.00	0.00	0.00	0.00	0.00	0.00	0.00	2.00	0.00	0.00	22.00	0.00	0.00	0.00	4.00	0.00	0.00	0.00	0.00	0.00	0.00	0.00	2.00	0.00	0.00	28.00	26.00	0.00
3433795	Transect_7_April2023	P4117786.jpg	2023-04-29T14:00:00+0000	2023	exp2_af_davies_reefvariation_afselection	AF Davies North	6.0	7	50	exp2_AF_Davies_reefvariation_AFselection	0.00	0.00	0.00	2.00	0.00	0.00	0.00	0.00	0.00	0.00	0.00	0.00	0.00	0.00	0.00	0.00	2.00	0.00	0.00	0.00	0.00	8.00	0.00	0.00	0.00	10.00	6.00	0.00	0.00	0.00	0.00	0.00	0.00	8.00	0.00	0.00	12.00	50.00	0.00
3433796	Transect_7_April2023	P4117780.jpg	2023-04-29T14:00:00+0000	2023	exp2_af_davies_reefvariation_afselection	AF Davies North	6.0	7	50	exp2_AF_Davies_reefvariation_AFselection	0.00	0.00	0.00	0.00	0.00	0.00	0.00	0.00	0.00	0.00	0.00	0.00	0.00	0.00	0.00	0.00	20.00	0.00	0.00	0.00	0.00	4.00	0.00	0.00	0.00	2.00	0.00	0.00	0.00	0.00	0.00	0.00	0.00	4.00	0.00	0.00	22.00	48.00	0.00
3433797	Transect_7_April2023	P4117774.jpg	2023-04-29T14:00:00+0000	2023	exp2_af_davies_reefvariation_afselection	AF Davies North	6.0	7	50	exp2_AF_Davies_reefvariation_AFselection	0.00	0.00	0.00	6.00	0.00	0.00	0.00	0.00	0.00	8.00	0.00	0.00	0.00	0.00	0.00	0.00	0.00	0.00	0.00	0.00	0.00	4.00	0.00	0.00	0.00	0.00	4.00	0.00	0.00	0.00	0.00	0.00	0.00	32.00	0.00	0.00	0.00	42.00	0.00
3433798	Transect_7_April2023	P4117792.jpg	2023-04-29T14:00:00+0000	2023	exp2_af_davies_reefvariation_afselection	AF Davies North	6.0	7	50	exp2_AF_Davies_reefvariation_AFselection	0.00	0.00	0.00	2.00	0.00	0.00	0.00	0.00	0.00	0.00	0.00	0.00	0.00	0.00	0.00	0.00	2.00	0.00	0.00	0.00	0.00	16.00	0.00	0.00	0.00	2.00	2.00	0.00	0.00	0.00	0.00	0.00	0.00	0.00	0.00	0.00	14.00	62.00	0.00
3433799	Transect_7_April2023	P4117799.jpg	2023-04-29T14:00:00+0000	2023	exp2_af_davies_reefvariation_afselection	AF Davies North	6.0	7	50	exp2_AF_Davies_reefvariation_AFselection	0.00	0.00	0.00	2.00	0.00	0.00	0.00	0.00	0.00	0.00	0.00	0.00	0.00	0.00	0.00	0.00	6.00	0.00	0.00	0.00	0.00	12.00	0.00	0.00	0.00	2.00	2.00	0.00	0.00	0.00	0.00	0.00	0.00	0.00	0.00	0.00	22.00	50.00	2.00
3433800	Transect_7_April2023	P4117811.jpg	2023-04-29T14:00:00+0000	2023	exp2_af_davies_reefvariation_afselection	AF Davies North	6.0	7	50	exp2_AF_Davies_reefvariation_AFselection	0.00	0.00	0.00	6.00	0.00	0.00	0.00	0.00	0.00	4.00	0.00	0.00	0.00	0.00	0.00	0.00	6.00	0.00	12.00	0.00	0.00	0.00	2.00	0.00	0.00	0.00	4.00	0.00	0.00	0.00	0.00	0.00	0.00	6.00	0.00	0.00	16.00	44.00	0.00
3433801	Transect_7_April2023	P4117805.jpg	2023-04-29T14:00:00+0000	2023	exp2_af_davies_reefvariation_afselection	AF Davies North	6.0	7	50	exp2_AF_Davies_reefvariation_AFselection	0.00	0.00	0.00	4.00	0.00	0.00	0.00	0.00	0.00	0.00	0.00	0.00	0.00	0.00	0.00	0.00	2.00	0.00	4.00	0.00	0.00	0.00	0.00	0.00	0.00	0.00	14.00	0.00	0.00	0.00	0.00	0.00	0.00	10.00	0.00	0.00	8.00	58.00	0.00
3433802	Transect_7_April2023	P4117817.jpg	2023-04-29T14:00:00+0000	2023	exp2_af_davies_reefvariation_afselection	AF Davies North	6.0	7	50	exp2_AF_Davies_reefvariation_AFselection	0.00	0.00	0.00	2.00	0.00	0.00	0.00	0.00	0.00	2.00	0.00	0.00	0.00	0.00	0.00	0.00	0.00	0.00	2.00	0.00	0.00	4.00	0.00	0.00	0.00	2.00	8.00	0.00	0.00	0.00	0.00	0.00	0.00	6.00	0.00	0.00	6.00	68.00	0.00
3433803	Transect_7_April2023	P4117835.jpg	2023-04-29T14:00:00+0000	2023	exp2_af_davies_reefvariation_afselection	AF Davies North	6.0	7	50	exp2_AF_Davies_reefvariation_AFselection	0.00	0.00	0.00	0.00	0.00	0.00	0.00	0.00	0.00	2.00	0.00	0.00	0.00	0.00	0.00	0.00	2.00	0.00	44.00	0.00	0.00	0.00	0.00	0.00	0.00	0.00	2.00	0.00	0.00	0.00	0.00	0.00	0.00	0.00	0.00	0.00	20.00	24.00	0.00
3433804	Transect_7_April2023	P4117823.jpg	2023-04-29T14:00:00+0000	2023	exp2_af_davies_reefvariation_afselection	AF Davies North	6.0	7	50	exp2_AF_Davies_reefvariation_AFselection	0.00	0.00	0.00	4.00	0.00	0.00	0.00	0.00	0.00	2.00	0.00	0.00	0.00	0.00	0.00	0.00	16.00	0.00	0.00	0.00	0.00	0.00	0.00	0.00	0.00	0.00	2.00	0.00	0.00	0.00	0.00	0.00	0.00	12.00	0.00	0.00	14.00	48.00	0.00
3433805	Transect_7_April2023	P4117829.jpg	2023-04-29T14:00:00+0000	2023	exp2_af_davies_reefvariation_afselection	AF Davies North	6.0	7	50	exp2_AF_Davies_reefvariation_AFselection	0.00	0.00	0.00	4.00	0.00	0.00	0.00	0.00	0.00	6.00	0.00	0.00	0.00	0.00	0.00	0.00	0.00	0.00	16.00	0.00	0.00	4.00	0.00	0.00	0.00	0.00	0.00	0.00	0.00	0.00	0.00	0.00	0.00	8.00	0.00	0.00	22.00	32.00	4.00
3433527	Transect_7_December2022	P1024432.jpg	2022-12-29T14:00:00+0000	2022	exp2_af_davies_reefvariation_afselection	AF Davies North	6.0	7	50	exp2_AF_Davies_reefvariation_AFselection	0.00	0.00	0.00	4.00	0.00	0.00	0.00	0.00	0.00	6.00	0.00	0.00	0.00	0.00	0.00	0.00	2.00	0.00	0.00	0.00	0.00	0.00	0.00	0.00	0.00	0.00	0.00	0.00	0.00	0.00	0.00	0.00	0.00	10.00	0.00	0.00	12.00	58.00	0.00
3433528	Transect_7_December2022	P1024418.jpg	2022-12-29T14:00:00+0000	2022	exp2_af_davies_reefvariation_afselection	AF Davies North	6.0	7	50	exp2_AF_Davies_reefvariation_AFselection	0.00	0.00	0.00	4.00	0.00	0.00	0.00	0.00	0.00	2.00	0.00	0.00	2.00	0.00	0.00	0.00	6.00	0.00	46.00	0.00	0.00	0.00	0.00	0.00	0.00	0.00	2.00	0.00	0.00	0.00	0.00	0.00	0.00	4.00	0.00	0.00	32.00	2.00	0.00
3433529	Transect_7_December2022	P1024424.jpg	2022-12-29T14:00:00+0000	2022	exp2_af_davies_reefvariation_afselection	AF Davies North	6.0	7	50	exp2_AF_Davies_reefvariation_AFselection	0.00	0.00	0.00	0.00	0.00	0.00	0.00	0.00	0.00	2.00	0.00	0.00	0.00	0.00	0.00	0.00	0.00	0.00	0.00	0.00	0.00	6.00	0.00	0.00	0.00	0.00	4.00	0.00	0.00	0.00	0.00	0.00	0.00	4.00	0.00	0.00	30.00	52.00	0.00
3433530	Transect_7_December2022	P1024411.jpg	2022-12-29T14:00:00+0000	2022	exp2_af_davies_reefvariation_afselection	AF Davies North	6.0	7	50	exp2_AF_Davies_reefvariation_AFselection	0.00	0.00	0.00	0.00	0.00	0.00	0.00	0.00	0.00	0.00	0.00	0.00	0.00	0.00	0.00	0.00	8.00	0.00	32.00	0.00	0.00	0.00	0.00	0.00	0.00	0.00	0.00	0.00	0.00	0.00	0.00	0.00	0.00	4.00	0.00	0.00	18.00	30.00	0.00
3433531	Transect_7_December2022	P1024451.jpg	2022-12-29T14:00:00+0000	2022	exp2_af_davies_reefvariation_afselection	AF Davies North	6.0	7	50	exp2_AF_Davies_reefvariation_AFselection	0.00	0.00	0.00	10.00	0.00	0.00	0.00	0.00	0.00	0.00	0.00	0.00	0.00	0.00	0.00	0.00	8.00	0.00	2.00	0.00	0.00	0.00	0.00	0.00	0.00	2.00	2.00	0.00	0.00	0.00	0.00	0.00	0.00	4.00	0.00	0.00	26.00	46.00	0.00
3433532	Transect_7_December2022	P1024439.jpg	2022-12-29T14:00:00+0000	2022	exp2_af_davies_reefvariation_afselection	AF Davies North	6.0	7	50	exp2_AF_Davies_reefvariation_AFselection	0.00	0.00	0.00	0.00	0.00	0.00	0.00	0.00	0.00	0.00	0.00	0.00	0.00	0.00	0.00	0.00	4.00	0.00	0.00	0.00	0.00	0.00	0.00	0.00	0.00	0.00	2.00	0.00	0.00	0.00	0.00	0.00	0.00	10.00	0.00	0.00	10.00	70.00	0.00
3433533	Transect_7_December2022	P1024457.jpg	2022-12-29T14:00:00+0000	2022	exp2_af_davies_reefvariation_afselection	AF Davies North	6.0	7	50	exp2_AF_Davies_reefvariation_AFselection	0.00	0.00	0.00	0.00	0.00	0.00	0.00	0.00	0.00	4.00	0.00	0.00	0.00	0.00	0.00	0.00	8.00	0.00	10.00	0.00	0.00	0.00	0.00	0.00	0.00	0.00	2.00	0.00	0.00	0.00	0.00	0.00	0.00	8.00	0.00	0.00	26.00	42.00	0.00
3433534	Transect_7_December2022	P1024445.jpg	2022-12-29T14:00:00+0000	2022	exp2_af_davies_reefvariation_afselection	AF Davies North	6.0	7	50	exp2_AF_Davies_reefvariation_AFselection	0.00	0.00	0.00	8.00	0.00	0.00	0.00	0.00	0.00	0.00	0.00	0.00	0.00	0.00	0.00	0.00	10.00	0.00	0.00	0.00	0.00	2.00	0.00	0.00	0.00	2.00	10.00	0.00	0.00	0.00	0.00	0.00	0.00	12.00	0.00	0.00	14.00	42.00	0.00
3433535	Transect_7_December2022	P1024479.jpg	2022-12-29T14:00:00+0000	2022	exp2_af_davies_reefvariation_afselection	AF Davies North	6.0	7	50	exp2_AF_Davies_reefvariation_AFselection	0.00	0.00	2.00	2.00	0.00	0.00	0.00	0.00	0.00	0.00	0.00	0.00	0.00	0.00	0.00	0.00	4.00	0.00	4.00	0.00	0.00	0.00	0.00	0.00	0.00	0.00	0.00	0.00	0.00	0.00	0.00	0.00	0.00	14.00	0.00	0.00	22.00	52.00	0.00
3433536	Transect_7_December2022	P1024467.jpg	2022-12-29T14:00:00+0000	2022	exp2_af_davies_reefvariation_afselection	AF Davies North	6.0	7	50	exp2_AF_Davies_reefvariation_AFselection	0.00	0.00	0.00	2.00	0.00	0.00	0.00	0.00	0.00	0.00	0.00	0.00	0.00	0.00	0.00	0.00	6.00	0.00	6.00	0.00	0.00	0.00	0.00	0.00	0.00	0.00	2.00	0.00	0.00	0.00	0.00	0.00	0.00	0.00	0.00	0.00	34.00	44.00	0.00
3433537	Transect_7_December2022	P1024473.jpg	2022-12-29T14:00:00+0000	2022	exp2_af_davies_reefvariation_afselection	AF Davies North	6.0	7	50	exp2_AF_Davies_reefvariation_AFselection	0.00	0.00	0.00	8.00	0.00	0.00	0.00	0.00	0.00	12.00	0.00	0.00	0.00	0.00	0.00	0.00	0.00	0.00	0.00	0.00	0.00	18.00	0.00	2.00	0.00	6.00	0.00	0.00	0.00	0.00	0.00	0.00	0.00	0.00	0.00	0.00	2.00	48.00	0.00
3433538	Transect_7_December2022	P1024488.jpg	2022-12-29T14:00:00+0000	2022	exp2_af_davies_reefvariation_afselection	AF Davies North	6.0	7	50	exp2_AF_Davies_reefvariation_AFselection	0.00	0.00	0.00	2.00	0.00	0.00	0.00	0.00	0.00	4.00	0.00	0.00	0.00	0.00	0.00	0.00	2.00	0.00	4.00	0.00	0.00	0.00	0.00	0.00	0.00	0.00	0.00	0.00	0.00	0.00	0.00	0.00	0.00	2.00	0.00	0.00	48.00	36.00	0.00
3433539	Transect_7_December2022	P1024514.jpg	2022-12-29T14:00:00+0000	2022	exp2_af_davies_reefvariation_afselection	AF Davies North	6.0	7	50	exp2_AF_Davies_reefvariation_AFselection	0.00	0.00	0.00	4.00	0.00	0.00	0.00	0.00	0.00	0.00	0.00	0.00	0.00	0.00	0.00	0.00	2.00	0.00	2.00	0.00	0.00	12.00	0.00	0.00	0.00	2.00	0.00	0.00	0.00	0.00	0.00	0.00	0.00	4.00	0.00	0.00	48.00	24.00	0.00
3433540	Transect_7_December2022	P1024508.jpg	2022-12-29T14:00:00+0000	2022	exp2_af_davies_reefvariation_afselection	AF Davies North	6.0	7	50	exp2_AF_Davies_reefvariation_AFselection	0.00	0.00	0.00	0.00	0.00	0.00	0.00	0.00	0.00	2.00	0.00	0.00	0.00	0.00	0.00	0.00	0.00	0.00	2.00	0.00	0.00	0.00	0.00	0.00	0.00	0.00	0.00	0.00	0.00	0.00	0.00	0.00	0.00	6.00	0.00	0.00	24.00	62.00	0.00
3433541	Transect_7_December2022	P1024494.jpg	2022-12-29T14:00:00+0000	2022	exp2_af_davies_reefvariation_afselection	AF Davies North	6.0	7	50	exp2_AF_Davies_reefvariation_AFselection	0.00	0.00	0.00	0.00	0.00	0.00	0.00	0.00	0.00	0.00	0.00	0.00	0.00	0.00	0.00	0.00	2.00	0.00	2.00	0.00	0.00	2.00	0.00	0.00	0.00	0.00	0.00	0.00	0.00	0.00	0.00	0.00	0.00	6.00	0.00	0.00	22.00	64.00	2.00
3433542	Transect_7_December2022	P1024502.jpg	2022-12-29T14:00:00+0000	2022	exp2_af_davies_reefvariation_afselection	AF Davies North	6.0	7	50	exp2_AF_Davies_reefvariation_AFselection	0.00	0.00	0.00	0.00	0.00	0.00	0.00	0.00	0.00	0.00	0.00	0.00	0.00	0.00	0.00	0.00	0.00	0.00	4.00	0.00	0.00	8.00	0.00	0.00	0.00	0.00	0.00	0.00	0.00	0.00	0.00	0.00	0.00	0.00	0.00	0.00	54.00	32.00	2.00
3433543	Transect_7_December2022	P1024520.jpg	2022-12-29T14:00:00+0000	2022	exp2_af_davies_reefvariation_afselection	AF Davies North	6.0	7	50	exp2_AF_Davies_reefvariation_AFselection	0.00	0.00	0.00	2.00	0.00	0.00	0.00	0.00	0.00	0.00	0.00	0.00	0.00	0.00	0.00	0.00	6.00	0.00	8.00	0.00	0.00	12.00	0.00	0.00	0.00	0.00	6.00	0.00	0.00	0.00	0.00	0.00	0.00	4.00	0.00	0.00	18.00	44.00	0.00
3433544	Transect_7_December2022	P1024547.jpg	2022-12-29T14:00:00+0000	2022	exp2_af_davies_reefvariation_afselection	AF Davies North	6.0	7	50	exp2_AF_Davies_reefvariation_AFselection	0.00	0.00	0.00	0.00	0.00	0.00	0.00	0.00	0.00	0.00	0.00	0.00	0.00	0.00	0.00	0.00	0.00	0.00	4.00	0.00	0.00	0.00	0.00	0.00	0.00	4.00	2.00	0.00	0.00	0.00	0.00	0.00	0.00	6.00	0.00	0.00	18.00	66.00	0.00
3433545	Transect_7_December2022	P1024535.jpg	2022-12-29T14:00:00+0000	2022	exp2_af_davies_reefvariation_afselection	AF Davies North	6.0	7	50	exp2_AF_Davies_reefvariation_AFselection	0.00	0.00	0.00	2.00	0.00	0.00	0.00	0.00	0.00	0.00	0.00	0.00	0.00	0.00	0.00	0.00	2.00	0.00	0.00	0.00	0.00	2.00	0.00	0.00	0.00	0.00	4.00	0.00	0.00	0.00	0.00	0.00	0.00	10.00	0.00	0.00	8.00	72.00	0.00
3433546	Transect_7_December2022	P1024528.jpg	2022-12-29T14:00:00+0000	2022	exp2_af_davies_reefvariation_afselection	AF Davies North	6.0	7	50	exp2_AF_Davies_reefvariation_AFselection	0.00	0.00	2.00	2.00	0.00	0.00	0.00	0.00	0.00	0.00	0.00	0.00	0.00	0.00	0.00	0.00	2.00	0.00	0.00	0.00	0.00	0.00	0.00	0.00	0.00	2.00	4.00	0.00	0.00	0.00	0.00	0.00	0.00	4.00	0.00	0.00	12.00	70.00	0.00
3433547	Transect_7_December2022	P1024553.jpg	2022-12-29T14:00:00+0000	2022	exp2_af_davies_reefvariation_afselection	AF Davies North	6.0	7	50	exp2_AF_Davies_reefvariation_AFselection	0.00	2.00	0.00	2.00	0.00	0.00	0.00	0.00	0.00	0.00	0.00	0.00	0.00	0.00	0.00	0.00	0.00	0.00	0.00	0.00	0.00	0.00	0.00	0.00	0.00	4.00	4.00	0.00	0.00	0.00	0.00	0.00	0.00	2.00	0.00	0.00	8.00	78.00	0.00
3433548	Transect_7_December2022	P1024560.jpg	2022-12-29T14:00:00+0000	2022	exp2_af_davies_reefvariation_afselection	AF Davies North	6.0	7	50	exp2_AF_Davies_reefvariation_AFselection	0.00	0.00	0.00	4.00	0.00	0.00	0.00	0.00	0.00	2.00	0.00	0.00	0.00	0.00	0.00	0.00	14.00	0.00	0.00	0.00	0.00	2.00	0.00	0.00	0.00	0.00	8.00	0.00	0.00	0.00	0.00	0.00	0.00	8.00	0.00	0.00	6.00	56.00	0.00
3688173	Transect_7_July2022	P7212052.JPG	2022-07-09T14:00:00+0000	2022	exp2_af_davies_reefvariation_afselection	AF Davies North	6.0	7	50	exp2_AF_Davies_reefvariation_AFselection	0.00	0.00	0.00	0.00	0.00	0.00	0.00	0.00	0.00	0.00	0.00	0.00	0.00	0.00	0.00	0.00	0.00	0.00	0.00	0.00	0.00	0.00	0.00	0.00	0.00	0.00	0.00	0.00	0.00	0.00	0.00	0.00	0.00	18.00	0.00	0.00	2.00	74.00	0.00
3688174	Transect_7_July2022	P7212190.JPG	2022-07-09T14:00:00+0000	2022	exp2_af_davies_reefvariation_afselection	AF Davies North	6.0	7	50	exp2_AF_Davies_reefvariation_AFselection	0.00	0.00	0.00	6.00	0.00	0.00	0.00	0.00	0.00	8.00	0.00	0.00	0.00	0.00	0.00	0.00	2.00	0.00	12.00	0.00	0.00	0.00	0.00	0.00	0.00	0.00	0.00	0.00	0.00	0.00	0.00	0.00	0.00	8.00	0.00	0.00	20.00	16.00	6.00
3688175	Transect_7_July2022	P7212044.JPG	2022-07-09T14:00:00+0000	2022	exp2_af_davies_reefvariation_afselection	AF Davies North	6.0	7	50	exp2_AF_Davies_reefvariation_AFselection	0.00	0.00	0.00	2.00	0.00	0.00	0.00	0.00	0.00	0.00	0.00	0.00	0.00	0.00	0.00	0.00	10.00	0.00	0.00	0.00	0.00	14.00	0.00	0.00	0.00	0.00	2.00	0.00	0.00	0.00	0.00	0.00	0.00	2.00	0.00	0.00	2.00	66.00	0.00
3688176	Transect_7_July2022	P7212196.JPG	2022-07-09T14:00:00+0000	2022	exp2_af_davies_reefvariation_afselection	AF Davies North	6.0	7	50	exp2_AF_Davies_reefvariation_AFselection	0.00	0.00	0.00	0.00	0.00	0.00	0.00	0.00	0.00	0.00	0.00	0.00	0.00	0.00	0.00	0.00	0.00	0.00	38.00	0.00	0.00	0.00	0.00	0.00	0.00	2.00	2.00	0.00	0.00	0.00	0.00	0.00	0.00	0.00	0.00	0.00	14.00	36.00	4.00
3688177	Transect_7_July2022	P7212071.JPG	2022-07-09T14:00:00+0000	2022	exp2_af_davies_reefvariation_afselection	AF Davies North	6.0	7	50	exp2_AF_Davies_reefvariation_AFselection	0.00	0.00	0.00	0.00	0.00	0.00	0.00	0.00	0.00	0.00	0.00	0.00	0.00	0.00	0.00	0.00	2.00	0.00	0.00	0.00	0.00	0.00	0.00	0.00	0.00	2.00	2.00	0.00	0.00	0.00	0.00	0.00	0.00	8.00	0.00	0.00	2.00	80.00	0.00
3688178	Transect_7_July2022	P7212072.JPG	2022-07-09T14:00:00+0000	2022	exp2_af_davies_reefvariation_afselection	AF Davies North	6.0	7	50	exp2_AF_Davies_reefvariation_AFselection	0.00	0.00	0.00	0.00	0.00	0.00	0.00	0.00	0.00	0.00	0.00	0.00	0.00	0.00	0.00	0.00	2.00	0.00	0.00	0.00	0.00	0.00	0.00	0.00	0.00	0.00	0.00	0.00	0.00	0.00	0.00	0.00	0.00	10.00	0.00	0.00	8.00	76.00	0.00
3688179	Transect_7_July2022	P7212058.JPG	2022-07-09T14:00:00+0000	2022	exp2_af_davies_reefvariation_afselection	AF Davies North	6.0	7	50	exp2_AF_Davies_reefvariation_AFselection	0.00	0.00	0.00	0.00	0.00	0.00	0.00	0.00	0.00	0.00	0.00	0.00	0.00	0.00	0.00	0.00	8.00	0.00	0.00	0.00	0.00	0.00	0.00	0.00	0.00	0.00	0.00	0.00	0.00	0.00	0.00	0.00	0.00	22.00	0.00	0.00	2.00	68.00	0.00
3688180	Transect_7_July2022	P7212064.JPG	2022-07-09T14:00:00+0000	2022	exp2_af_davies_reefvariation_afselection	AF Davies North	6.0	7	50	exp2_AF_Davies_reefvariation_AFselection	0.00	0.00	0.00	0.00	0.00	0.00	0.00	0.00	0.00	0.00	0.00	0.00	0.00	0.00	0.00	0.00	0.00	0.00	0.00	0.00	0.00	0.00	0.00	0.00	0.00	0.00	0.00	0.00	0.00	0.00	0.00	0.00	0.00	14.00	0.00	0.00	0.00	86.00	0.00
3688181	Transect_7_July2022	P7212078.JPG	2022-07-09T14:00:00+0000	2022	exp2_af_davies_reefvariation_afselection	AF Davies North	6.0	7	50	exp2_AF_Davies_reefvariation_AFselection	0.00	0.00	0.00	0.00	0.00	0.00	0.00	0.00	0.00	0.00	0.00	0.00	0.00	0.00	0.00	0.00	8.00	0.00	0.00	0.00	0.00	0.00	0.00	0.00	0.00	0.00	0.00	0.00	0.00	0.00	0.00	0.00	0.00	4.00	0.00	0.00	2.00	82.00	0.00
3688182	Transect_7_July2022	P7212084.JPG	2022-07-09T14:00:00+0000	2022	exp2_af_davies_reefvariation_afselection	AF Davies North	6.0	7	50	exp2_AF_Davies_reefvariation_AFselection	0.00	0.00	0.00	0.00	0.00	0.00	0.00	0.00	0.00	0.00	0.00	0.00	0.00	0.00	0.00	0.00	8.00	0.00	2.00	0.00	0.00	0.00	0.00	0.00	0.00	4.00	0.00	0.00	0.00	0.00	0.00	0.00	0.00	6.00	0.00	0.00	4.00	70.00	0.00
3688183	Transect_7_July2022	P7212099.JPG	2022-07-09T14:00:00+0000	2022	exp2_af_davies_reefvariation_afselection	AF Davies North	6.0	7	50	exp2_AF_Davies_reefvariation_AFselection	0.00	0.00	0.00	2.00	0.00	0.00	0.00	0.00	0.00	0.00	0.00	0.00	0.00	0.00	0.00	0.00	2.00	0.00	0.00	0.00	0.00	0.00	0.00	0.00	0.00	0.00	0.00	0.00	0.00	0.00	0.00	0.00	0.00	4.00	0.00	0.00	8.00	82.00	0.00
3688184	Transect_7_July2022	P7212092.JPG	2022-07-09T14:00:00+0000	2022	exp2_af_davies_reefvariation_afselection	AF Davies North	6.0	7	50	exp2_AF_Davies_reefvariation_AFselection	0.00	8.00	0.00	2.00	0.00	0.00	0.00	0.00	0.00	0.00	0.00	0.00	0.00	0.00	0.00	0.00	0.00	0.00	2.00	0.00	0.00	0.00	0.00	0.00	0.00	0.00	0.00	0.00	0.00	0.00	0.00	0.00	0.00	16.00	0.00	0.00	6.00	52.00	0.00
3688185	Transect_7_July2022	P7212111.JPG	2022-07-09T14:00:00+0000	2022	exp2_af_davies_reefvariation_afselection	AF Davies North	6.0	7	50	exp2_AF_Davies_reefvariation_AFselection	0.00	0.00	0.00	4.00	0.00	0.00	0.00	0.00	0.00	2.00	0.00	0.00	0.00	0.00	0.00	0.00	2.00	0.00	0.00	0.00	0.00	0.00	0.00	0.00	0.00	0.00	0.00	0.00	0.00	0.00	0.00	0.00	0.00	0.00	0.00	0.00	10.00	68.00	0.00
3688186	Transect_7_July2022	P7212125.JPG	2022-07-09T14:00:00+0000	2022	exp2_af_davies_reefvariation_afselection	AF Davies North	6.0	7	50	exp2_AF_Davies_reefvariation_AFselection	0.00	0.00	0.00	2.00	0.00	0.00	0.00	0.00	0.00	0.00	0.00	0.00	0.00	0.00	0.00	0.00	0.00	0.00	0.00	0.00	0.00	18.00	0.00	0.00	0.00	0.00	0.00	0.00	0.00	0.00	0.00	0.00	0.00	10.00	0.00	0.00	4.00	66.00	0.00
3688187	Transect_7_July2022	P7212117.JPG	2022-07-09T14:00:00+0000	2022	exp2_af_davies_reefvariation_afselection	AF Davies North	6.0	7	50	exp2_AF_Davies_reefvariation_AFselection	0.00	0.00	0.00	0.00	0.00	0.00	0.00	0.00	0.00	0.00	0.00	0.00	0.00	0.00	0.00	0.00	0.00	0.00	0.00	0.00	0.00	0.00	0.00	0.00	0.00	0.00	0.00	0.00	0.00	0.00	0.00	0.00	0.00	22.00	0.00	0.00	12.00	64.00	0.00
3688188	Transect_7_July2022	P7212105.JPG	2022-07-09T14:00:00+0000	2022	exp2_af_davies_reefvariation_afselection	AF Davies North	6.0	7	50	exp2_AF_Davies_reefvariation_AFselection	0.00	0.00	0.00	0.00	0.00	0.00	0.00	0.00	0.00	0.00	0.00	0.00	0.00	0.00	0.00	0.00	2.00	0.00	2.00	0.00	0.00	4.00	0.00	0.00	0.00	0.00	0.00	0.00	0.00	0.00	0.00	0.00	0.00	2.00	0.00	0.00	14.00	66.00	0.00
3688189	Transect_7_July2022	P7212132.JPG	2022-07-09T14:00:00+0000	2022	exp2_af_davies_reefvariation_afselection	AF Davies North	6.0	7	50	exp2_AF_Davies_reefvariation_AFselection	0.00	0.00	0.00	2.00	0.00	0.00	0.00	0.00	0.00	4.00	0.00	0.00	4.00	0.00	0.00	0.00	2.00	0.00	0.00	0.00	0.00	8.00	0.00	0.00	0.00	0.00	0.00	0.00	0.00	0.00	0.00	0.00	0.00	8.00	0.00	0.00	0.00	52.00	0.00
3688190	Transect_7_July2022	P7212139.JPG	2022-07-09T14:00:00+0000	2022	exp2_af_davies_reefvariation_afselection	AF Davies North	6.0	7	50	exp2_AF_Davies_reefvariation_AFselection	0.00	0.00	0.00	4.00	0.00	0.00	0.00	0.00	0.00	2.00	0.00	0.00	0.00	0.00	0.00	0.00	8.00	0.00	2.00	0.00	0.00	4.00	0.00	0.00	0.00	0.00	2.00	0.00	0.00	0.00	0.00	0.00	0.00	4.00	0.00	0.00	6.00	68.00	0.00
3688191	Transect_7_July2022	P7212146.JPG	2022-07-09T14:00:00+0000	2022	exp2_af_davies_reefvariation_afselection	AF Davies North	6.0	7	50	exp2_AF_Davies_reefvariation_AFselection	0.00	0.00	0.00	0.00	0.00	0.00	0.00	0.00	0.00	0.00	0.00	0.00	0.00	0.00	0.00	0.00	4.00	0.00	0.00	0.00	0.00	10.00	0.00	0.00	0.00	2.00	0.00	0.00	0.00	0.00	0.00	0.00	0.00	10.00	0.00	0.00	10.00	62.00	0.00
3688192	Transect_7_July2022	P7212153.JPG	2022-07-09T14:00:00+0000	2022	exp2_af_davies_reefvariation_afselection	AF Davies North	6.0	7	50	exp2_AF_Davies_reefvariation_AFselection	0.00	0.00	0.00	0.00	0.00	0.00	0.00	0.00	0.00	0.00	0.00	0.00	0.00	0.00	0.00	0.00	0.00	0.00	0.00	0.00	0.00	4.00	0.00	0.00	0.00	0.00	0.00	0.00	0.00	0.00	0.00	0.00	0.00	16.00	0.00	0.00	8.00	62.00	0.00
3688193	Transect_7_July2022	P7212160.JPG	2022-07-09T14:00:00+0000	2022	exp2_af_davies_reefvariation_afselection	AF Davies North	6.0	7	50	exp2_AF_Davies_reefvariation_AFselection	0.00	0.00	0.00	6.00	0.00	0.00	0.00	0.00	0.00	0.00	0.00	0.00	0.00	0.00	0.00	0.00	20.00	0.00	0.00	0.00	0.00	2.00	0.00	0.00	0.00	2.00	4.00	0.00	0.00	0.00	0.00	0.00	0.00	2.00	0.00	0.00	8.00	50.00	0.00
3688194	Transect_7_July2022	P7212178.JPG	2022-07-09T14:00:00+0000	2022	exp2_af_davies_reefvariation_afselection	AF Davies North	6.0	7	50	exp2_AF_Davies_reefvariation_AFselection	0.00	0.00	0.00	0.00	0.00	0.00	0.00	0.00	0.00	2.00	0.00	0.00	0.00	0.00	0.00	0.00	0.00	0.00	0.00	0.00	0.00	0.00	0.00	0.00	0.00	0.00	0.00	0.00	0.00	0.00	0.00	0.00	0.00	12.00	0.00	0.00	0.00	62.00	0.00
3688195	Transect_7_July2022	P7212166.JPG	2022-07-09T14:00:00+0000	2022	exp2_af_davies_reefvariation_afselection	AF Davies North	6.0	7	50	exp2_AF_Davies_reefvariation_AFselection	0.00	0.00	0.00	0.00	0.00	0.00	0.00	0.00	0.00	0.00	0.00	0.00	0.00	0.00	0.00	0.00	2.00	0.00	0.00	0.00	0.00	0.00	0.00	0.00	0.00	2.00	0.00	0.00	0.00	0.00	0.00	0.00	0.00	2.00	0.00	0.00	0.00	82.00	0.00
3688196	Transect_7_July2022	P7212172.JPG	2022-07-09T14:00:00+0000	2022	exp2_af_davies_reefvariation_afselection	AF Davies North	6.0	7	50	exp2_AF_Davies_reefvariation_AFselection	0.00	0.00	0.00	4.00	0.00	0.00	0.00	0.00	0.00	4.00	0.00	0.00	0.00	0.00	0.00	0.00	8.00	0.00	2.00	0.00	0.00	0.00	0.00	0.00	0.00	4.00	0.00	0.00	0.00	0.00	0.00	0.00	0.00	18.00	0.00	0.00	4.00	50.00	2.00
3688197	Transect_7_July2022	P7212184.JPG	2022-07-09T14:00:00+0000	2022	exp2_af_davies_reefvariation_afselection	AF Davies North	6.0	7	50	exp2_AF_Davies_reefvariation_AFselection	0.00	0.00	0.00	2.00	0.00	0.00	0.00	0.00	0.00	4.00	0.00	0.00	0.00	0.00	0.00	0.00	6.00	0.00	0.00	0.00	0.00	0.00	0.00	0.00	0.00	6.00	0.00	0.00	0.00	0.00	0.00	0.00	0.00	16.00	0.00	0.00	2.00	44.00	0.00
3433229	Transect_7_October2022	PA211683.jpg	2022-10-09T14:00:00+0000	2022	exp2_af_davies_reefvariation_afselection	AF Davies North	6.0	7	50	exp2_AF_Davies_reefvariation_AFselection	0.00	0.00	0.00	2.00	0.00	0.00	0.00	0.00	0.00	0.00	0.00	0.00	0.00	0.00	0.00	0.00	0.00	0.00	2.00	0.00	0.00	0.00	0.00	0.00	0.00	0.00	12.00	0.00	0.00	0.00	0.00	0.00	0.00	16.00	0.00	0.00	32.00	36.00	0.00
3433230	Transect_7_October2022	PA211700.jpg	2022-10-09T14:00:00+0000	2022	exp2_af_davies_reefvariation_afselection	AF Davies North	6.0	7	50	exp2_AF_Davies_reefvariation_AFselection	0.00	0.00	0.00	2.00	0.00	0.00	0.00	0.00	0.00	0.00	0.00	0.00	0.00	0.00	0.00	0.00	0.00	0.00	0.00	0.00	0.00	0.00	0.00	0.00	0.00	2.00	6.00	0.00	0.00	0.00	0.00	0.00	0.00	6.00	0.00	0.00	18.00	66.00	0.00
3433231	Transect_7_October2022	PA211708.jpg	2022-10-09T14:00:00+0000	2022	exp2_af_davies_reefvariation_afselection	AF Davies North	6.0	7	50	exp2_AF_Davies_reefvariation_AFselection	0.00	0.00	0.00	4.00	0.00	0.00	0.00	0.00	0.00	0.00	0.00	0.00	0.00	0.00	0.00	0.00	0.00	0.00	6.00	0.00	0.00	0.00	0.00	0.00	0.00	4.00	0.00	0.00	0.00	0.00	0.00	0.00	0.00	0.00	0.00	0.00	28.00	56.00	0.00
3433232	Transect_7_October2022	PA211690.jpg	2022-10-09T14:00:00+0000	2022	exp2_af_davies_reefvariation_afselection	AF Davies North	6.0	7	50	exp2_AF_Davies_reefvariation_AFselection	0.00	0.00	0.00	8.00	0.00	0.00	0.00	0.00	0.00	0.00	0.00	0.00	0.00	0.00	0.00	0.00	2.00	0.00	6.00	0.00	0.00	0.00	0.00	0.00	0.00	0.00	0.00	0.00	0.00	0.00	0.00	0.00	0.00	4.00	0.00	0.00	24.00	54.00	0.00
3433233	Transect_7_October2022	PA211719.jpg	2022-10-09T14:00:00+0000	2022	exp2_af_davies_reefvariation_afselection	AF Davies North	6.0	7	50	exp2_AF_Davies_reefvariation_AFselection	0.00	0.00	0.00	6.00	0.00	0.00	0.00	0.00	0.00	0.00	0.00	0.00	2.00	0.00	0.00	0.00	0.00	0.00	2.00	0.00	0.00	0.00	0.00	0.00	0.00	0.00	0.00	0.00	0.00	0.00	0.00	0.00	0.00	26.00	0.00	0.00	40.00	24.00	0.00
3433234	Transect_7_October2022	PA211734.jpg	2022-10-09T14:00:00+0000	2022	exp2_af_davies_reefvariation_afselection	AF Davies North	6.0	7	50	exp2_AF_Davies_reefvariation_AFselection	0.00	0.00	0.00	4.00	0.00	0.00	0.00	0.00	0.00	0.00	0.00	0.00	0.00	0.00	0.00	0.00	0.00	0.00	10.00	0.00	0.00	6.00	0.00	0.00	0.00	0.00	2.00	0.00	0.00	0.00	0.00	0.00	0.00	6.00	0.00	0.00	48.00	24.00	0.00
3433235	Transect_7_October2022	PA211744.jpg	2022-10-09T14:00:00+0000	2022	exp2_af_davies_reefvariation_afselection	AF Davies North	6.0	7	50	exp2_AF_Davies_reefvariation_AFselection	0.00	0.00	0.00	2.00	0.00	0.00	0.00	0.00	0.00	0.00	0.00	0.00	0.00	0.00	0.00	0.00	0.00	0.00	0.00	0.00	0.00	0.00	0.00	0.00	0.00	0.00	0.00	0.00	0.00	0.00	0.00	0.00	0.00	8.00	0.00	0.00	46.00	42.00	0.00
3433236	Transect_7_October2022	PA211726.jpg	2022-10-09T14:00:00+0000	2022	exp2_af_davies_reefvariation_afselection	AF Davies North	6.0	7	50	exp2_AF_Davies_reefvariation_AFselection	0.00	0.00	0.00	2.00	0.00	0.00	0.00	0.00	0.00	2.00	0.00	0.00	0.00	0.00	0.00	0.00	8.00	0.00	8.00	0.00	0.00	6.00	0.00	0.00	0.00	0.00	8.00	0.00	0.00	0.00	0.00	0.00	0.00	12.00	0.00	0.00	28.00	26.00	0.00
3433237	Transect_7_October2022	PA211757.jpg	2022-10-09T14:00:00+0000	2022	exp2_af_davies_reefvariation_afselection	AF Davies North	6.0	7	50	exp2_AF_Davies_reefvariation_AFselection	0.00	0.00	0.00	0.00	0.00	0.00	0.00	0.00	0.00	2.00	0.00	0.00	0.00	0.00	0.00	0.00	6.00	0.00	0.00	0.00	0.00	0.00	0.00	0.00	0.00	0.00	2.00	0.00	0.00	0.00	0.00	0.00	0.00	2.00	0.00	0.00	52.00	36.00	0.00
3433238	Transect_7_October2022	PA211750.jpg	2022-10-09T14:00:00+0000	2022	exp2_af_davies_reefvariation_afselection	AF Davies North	6.0	7	50	exp2_AF_Davies_reefvariation_AFselection	0.00	0.00	0.00	2.00	0.00	0.00	0.00	0.00	0.00	0.00	0.00	0.00	0.00	0.00	0.00	0.00	4.00	0.00	14.00	0.00	0.00	0.00	0.00	0.00	0.00	0.00	0.00	0.00	0.00	0.00	0.00	0.00	0.00	4.00	0.00	0.00	62.00	14.00	0.00
3433239	Transect_7_October2022	PA211763.jpg	2022-10-09T14:00:00+0000	2022	exp2_af_davies_reefvariation_afselection	AF Davies North	6.0	7	50	exp2_AF_Davies_reefvariation_AFselection	0.00	0.00	0.00	0.00	0.00	0.00	0.00	0.00	0.00	2.00	0.00	0.00	0.00	0.00	0.00	0.00	2.00	0.00	2.00	0.00	0.00	0.00	0.00	0.00	0.00	2.00	2.00	0.00	0.00	0.00	0.00	0.00	0.00	6.00	0.00	0.00	62.00	22.00	0.00
3433240	Transect_7_October2022	PA211770.jpg	2022-10-09T14:00:00+0000	2022	exp2_af_davies_reefvariation_afselection	AF Davies North	6.0	7	50	exp2_AF_Davies_reefvariation_AFselection	0.00	0.00	0.00	2.00	0.00	0.00	0.00	0.00	0.00	2.00	0.00	0.00	0.00	0.00	0.00	0.00	2.00	0.00	0.00	0.00	0.00	0.00	0.00	0.00	0.00	0.00	0.00	0.00	0.00	0.00	0.00	0.00	0.00	14.00	0.00	0.00	38.00	40.00	2.00
3433241	Transect_7_October2022	PA211789.jpg	2022-10-09T14:00:00+0000	2022	exp2_af_davies_reefvariation_afselection	AF Davies North	6.0	7	50	exp2_AF_Davies_reefvariation_AFselection	0.00	0.00	0.00	6.00	0.00	0.00	0.00	0.00	0.00	12.00	0.00	0.00	0.00	0.00	0.00	0.00	0.00	0.00	0.00	0.00	0.00	30.00	0.00	0.00	0.00	2.00	0.00	0.00	0.00	0.00	0.00	0.00	0.00	10.00	0.00	0.00	2.00	38.00	0.00
3433242	Transect_7_October2022	PA211802.jpg	2022-10-09T14:00:00+0000	2022	exp2_af_davies_reefvariation_afselection	AF Davies North	6.0	7	50	exp2_AF_Davies_reefvariation_AFselection	0.00	0.00	0.00	2.00	0.00	0.00	0.00	0.00	0.00	4.00	0.00	0.00	0.00	0.00	0.00	0.00	0.00	0.00	6.00	0.00	0.00	4.00	0.00	0.00	0.00	0.00	12.00	0.00	0.00	0.00	0.00	0.00	0.00	2.00	0.00	0.00	38.00	30.00	0.00
3433243	Transect_7_October2022	PA211779.jpg	2022-10-09T14:00:00+0000	2022	exp2_af_davies_reefvariation_afselection	AF Davies North	6.0	7	50	exp2_AF_Davies_reefvariation_AFselection	0.00	0.00	0.00	8.00	0.00	0.00	0.00	0.00	0.00	2.00	0.00	0.00	0.00	0.00	0.00	0.00	0.00	0.00	6.00	0.00	0.00	12.00	0.00	0.00	0.00	0.00	0.00	0.00	0.00	0.00	0.00	0.00	0.00	2.00	0.00	0.00	60.00	10.00	0.00
3433244	Transect_7_October2022	PA211795.jpg	2022-10-09T14:00:00+0000	2022	exp2_af_davies_reefvariation_afselection	AF Davies North	6.0	7	50	exp2_AF_Davies_reefvariation_AFselection	0.00	0.00	0.00	0.00	0.00	0.00	0.00	0.00	0.00	0.00	0.00	0.00	0.00	0.00	0.00	0.00	10.00	0.00	12.00	0.00	0.00	0.00	0.00	0.00	0.00	0.00	0.00	0.00	0.00	0.00	0.00	0.00	0.00	2.00	0.00	0.00	64.00	12.00	0.00
3433245	Transect_7_October2022	PA211834.jpg	2022-10-09T14:00:00+0000	2022	exp2_af_davies_reefvariation_afselection	AF Davies North	6.0	7	50	exp2_AF_Davies_reefvariation_AFselection	0.00	0.00	0.00	6.00	0.00	0.00	0.00	0.00	0.00	4.00	0.00	0.00	0.00	0.00	0.00	0.00	4.00	0.00	12.00	0.00	0.00	0.00	0.00	0.00	0.00	0.00	6.00	0.00	0.00	0.00	0.00	0.00	0.00	12.00	0.00	0.00	32.00	24.00	0.00
3433246	Transect_7_October2022	PA211819.jpg	2022-10-09T14:00:00+0000	2022	exp2_af_davies_reefvariation_afselection	AF Davies North	6.0	7	50	exp2_AF_Davies_reefvariation_AFselection	0.00	0.00	2.00	6.00	0.00	0.00	0.00	0.00	0.00	2.00	0.00	0.00	0.00	0.00	0.00	0.00	12.00	0.00	6.00	0.00	0.00	2.00	2.00	0.00	0.00	0.00	0.00	0.00	0.00	0.00	0.00	0.00	0.00	18.00	0.00	0.00	24.00	26.00	0.00
3433247	Transect_7_October2022	PA211828.jpg	2022-10-09T14:00:00+0000	2022	exp2_af_davies_reefvariation_afselection	AF Davies North	6.0	7	50	exp2_AF_Davies_reefvariation_AFselection	0.00	0.00	0.00	0.00	0.00	0.00	0.00	0.00	0.00	2.00	0.00	0.00	0.00	0.00	0.00	0.00	0.00	0.00	0.00	0.00	0.00	4.00	0.00	0.00	0.00	0.00	4.00	0.00	0.00	0.00	0.00	0.00	0.00	18.00	0.00	0.00	14.00	58.00	0.00
3433248	Transect_7_October2022	PA211813.jpg	2022-10-09T14:00:00+0000	2022	exp2_af_davies_reefvariation_afselection	AF Davies North	6.0	7	50	exp2_AF_Davies_reefvariation_AFselection	0.00	0.00	0.00	2.00	0.00	0.00	0.00	0.00	0.00	0.00	0.00	0.00	2.00	0.00	0.00	0.00	2.00	0.00	6.00	0.00	0.00	0.00	0.00	0.00	0.00	0.00	0.00	0.00	0.00	0.00	0.00	0.00	0.00	6.00	0.00	0.00	58.00	22.00	0.00
3433249	Transect_7_October2022	PA211844.jpg	2022-10-09T14:00:00+0000	2022	exp2_af_davies_reefvariation_afselection	AF Davies North	6.0	7	50	exp2_AF_Davies_reefvariation_AFselection	0.00	0.00	0.00	0.00	0.00	0.00	0.00	0.00	0.00	0.00	0.00	0.00	0.00	0.00	0.00	0.00	14.00	0.00	2.00	0.00	0.00	0.00	0.00	2.00	0.00	0.00	0.00	0.00	0.00	0.00	0.00	0.00	0.00	6.00	0.00	0.00	34.00	40.00	0.00
3433250	Transect_7_October2022	PA211862.jpg	2022-10-09T14:00:00+0000	2022	exp2_af_davies_reefvariation_afselection	AF Davies North	6.0	7	50	exp2_AF_Davies_reefvariation_AFselection	0.00	0.00	0.00	0.00	0.00	0.00	0.00	0.00	0.00	14.00	0.00	0.00	0.00	0.00	0.00	0.00	2.00	0.00	36.00	0.00	0.00	0.00	0.00	0.00	0.00	2.00	4.00	0.00	0.00	0.00	0.00	0.00	0.00	4.00	0.00	0.00	28.00	6.00	0.00
3433251	Transect_7_October2022	PA211856.jpg	2022-10-09T14:00:00+0000	2022	exp2_af_davies_reefvariation_afselection	AF Davies North	6.0	7	50	exp2_AF_Davies_reefvariation_AFselection	0.00	0.00	0.00	14.00	0.00	0.00	0.00	0.00	0.00	6.00	0.00	0.00	0.00	0.00	0.00	0.00	6.00	0.00	0.00	0.00	0.00	0.00	0.00	2.00	0.00	0.00	2.00	0.00	0.00	0.00	0.00	0.00	0.00	2.00	0.00	0.00	20.00	44.00	0.00
3433252	Transect_7_October2022	PA211868.jpg	2022-10-09T14:00:00+0000	2022	exp2_af_davies_reefvariation_afselection	AF Davies North	6.0	7	50	exp2_AF_Davies_reefvariation_AFselection	0.00	0.00	0.00	0.00	0.00	0.00	0.00	0.00	0.00	0.00	0.00	0.00	0.00	0.00	0.00	0.00	2.00	0.00	16.00	0.00	0.00	2.00	0.00	0.00	0.00	0.00	2.00	0.00	0.00	0.00	0.00	0.00	0.00	4.00	0.00	0.00	32.00	30.00	0.00
3433806	Transect_8_April2023	P4117569.jpg	2023-04-29T14:00:00+0000	2023	exp2_af_davies_reefvariation_afselection	AF Davies North	6.0	8	50	exp2_AF_Davies_reefvariation_AFselection	0.00	0.00	0.00	10.00	0.00	0.00	0.00	0.00	0.00	0.00	0.00	0.00	0.00	0.00	0.00	0.00	6.00	0.00	0.00	0.00	0.00	4.00	0.00	0.00	0.00	0.00	4.00	0.00	0.00	0.00	0.00	0.00	0.00	2.00	0.00	0.00	18.00	54.00	0.00
3433807	Transect_8_April2023	P4117575.jpg	2023-04-29T14:00:00+0000	2023	exp2_af_davies_reefvariation_afselection	AF Davies North	6.0	8	50	exp2_AF_Davies_reefvariation_AFselection	0.00	0.00	0.00	2.00	0.00	0.00	0.00	0.00	0.00	2.00	0.00	0.00	0.00	0.00	0.00	0.00	2.00	0.00	8.00	0.00	0.00	4.00	0.00	0.00	0.00	0.00	2.00	0.00	0.00	0.00	0.00	0.00	0.00	6.00	0.00	0.00	6.00	32.00	0.00
3433808	Transect_8_April2023	P4117585.jpg	2023-04-29T14:00:00+0000	2023	exp2_af_davies_reefvariation_afselection	AF Davies North	6.0	8	50	exp2_AF_Davies_reefvariation_AFselection	0.00	0.00	0.00	2.00	0.00	0.00	0.00	0.00	0.00	2.00	0.00	0.00	0.00	0.00	0.00	0.00	0.00	0.00	0.00	0.00	0.00	18.00	0.00	2.00	0.00	4.00	0.00	0.00	0.00	0.00	0.00	0.00	0.00	6.00	0.00	0.00	10.00	28.00	0.00
3433809	Transect_8_April2023	P4117582.jpg	2023-04-29T14:00:00+0000	2023	exp2_af_davies_reefvariation_afselection	AF Davies North	6.0	8	50	exp2_AF_Davies_reefvariation_AFselection	0.00	0.00	0.00	6.00	0.00	0.00	0.00	0.00	0.00	4.00	0.00	0.00	0.00	0.00	0.00	0.00	2.00	0.00	4.00	0.00	2.00	2.00	0.00	0.00	0.00	2.00	2.00	0.00	0.00	0.00	0.00	0.00	0.00	4.00	0.00	0.00	2.00	56.00	0.00
3433810	Transect_8_April2023	P4117597.jpg	2023-04-29T14:00:00+0000	2023	exp2_af_davies_reefvariation_afselection	AF Davies North	6.0	8	50	exp2_AF_Davies_reefvariation_AFselection	0.00	0.00	0.00	2.00	0.00	0.00	0.00	0.00	0.00	0.00	0.00	0.00	0.00	0.00	0.00	0.00	0.00	0.00	0.00	0.00	0.00	26.00	0.00	0.00	0.00	2.00	0.00	0.00	0.00	0.00	0.00	0.00	0.00	0.00	0.00	0.00	2.00	62.00	0.00
3433811	Transect_8_April2023	P4117604.jpg	2023-04-29T14:00:00+0000	2023	exp2_af_davies_reefvariation_afselection	AF Davies North	6.0	8	50	exp2_AF_Davies_reefvariation_AFselection	0.00	0.00	0.00	0.00	0.00	0.00	0.00	0.00	0.00	0.00	0.00	0.00	0.00	0.00	0.00	0.00	2.00	0.00	0.00	0.00	0.00	0.00	0.00	0.00	0.00	0.00	4.00	0.00	0.00	0.00	0.00	0.00	0.00	14.00	0.00	0.00	12.00	64.00	0.00
3433812	Transect_8_April2023	P4117591.jpg	2023-04-29T14:00:00+0000	2023	exp2_af_davies_reefvariation_afselection	AF Davies North	6.0	8	50	exp2_AF_Davies_reefvariation_AFselection	0.00	0.00	0.00	2.00	0.00	0.00	0.00	0.00	0.00	0.00	0.00	0.00	0.00	0.00	0.00	0.00	2.00	0.00	4.00	0.00	0.00	0.00	0.00	0.00	0.00	6.00	14.00	0.00	0.00	0.00	0.00	0.00	0.00	6.00	0.00	0.00	6.00	50.00	0.00
3433813	Transect_8_April2023	P4117610.jpg	2023-04-29T14:00:00+0000	2023	exp2_af_davies_reefvariation_afselection	AF Davies North	6.0	8	50	exp2_AF_Davies_reefvariation_AFselection	0.00	0.00	0.00	0.00	0.00	0.00	0.00	0.00	0.00	0.00	0.00	0.00	0.00	0.00	0.00	0.00	0.00	0.00	0.00	0.00	0.00	4.00	0.00	0.00	0.00	6.00	2.00	0.00	0.00	0.00	0.00	0.00	0.00	2.00	0.00	0.00	2.00	56.00	0.00
3433814	Transect_8_April2023	P4117623.jpg	2023-04-29T14:00:00+0000	2023	exp2_af_davies_reefvariation_afselection	AF Davies North	6.0	8	50	exp2_AF_Davies_reefvariation_AFselection	0.00	0.00	0.00	14.00	0.00	0.00	0.00	0.00	0.00	2.00	0.00	0.00	0.00	0.00	0.00	0.00	0.00	0.00	0.00	0.00	0.00	2.00	0.00	0.00	0.00	14.00	0.00	0.00	0.00	0.00	0.00	0.00	0.00	4.00	0.00	0.00	4.00	46.00	0.00
3433815	Transect_8_April2023	P4117616.jpg	2023-04-29T14:00:00+0000	2023	exp2_af_davies_reefvariation_afselection	AF Davies North	6.0	8	50	exp2_AF_Davies_reefvariation_AFselection	0.00	0.00	0.00	0.00	0.00	0.00	0.00	0.00	0.00	0.00	0.00	0.00	0.00	0.00	0.00	0.00	0.00	0.00	0.00	0.00	0.00	2.00	0.00	0.00	0.00	4.00	0.00	0.00	0.00	0.00	0.00	0.00	0.00	16.00	0.00	0.00	2.00	72.00	0.00
3433816	Transect_8_April2023	P4117629.jpg	2023-04-29T14:00:00+0000	2023	exp2_af_davies_reefvariation_afselection	AF Davies North	6.0	8	50	exp2_AF_Davies_reefvariation_AFselection	0.00	0.00	0.00	2.00	0.00	0.00	0.00	0.00	0.00	0.00	0.00	0.00	0.00	0.00	0.00	0.00	0.00	0.00	0.00	0.00	0.00	26.00	0.00	0.00	0.00	6.00	0.00	0.00	0.00	0.00	0.00	0.00	0.00	4.00	0.00	0.00	4.00	52.00	0.00
3433817	Transect_8_April2023	P4117635.jpg	2023-04-29T14:00:00+0000	2023	exp2_af_davies_reefvariation_afselection	AF Davies North	6.0	8	50	exp2_AF_Davies_reefvariation_AFselection	0.00	0.00	0.00	6.00	0.00	0.00	0.00	0.00	0.00	0.00	0.00	0.00	0.00	0.00	0.00	0.00	0.00	0.00	0.00	0.00	0.00	8.00	0.00	0.00	0.00	2.00	2.00	0.00	0.00	0.00	0.00	0.00	0.00	22.00	0.00	0.00	10.00	40.00	0.00
3433818	Transect_8_April2023	P4117647.jpg	2023-04-29T14:00:00+0000	2023	exp2_af_davies_reefvariation_afselection	AF Davies North	6.0	8	50	exp2_AF_Davies_reefvariation_AFselection	0.00	0.00	0.00	2.00	0.00	0.00	0.00	0.00	0.00	8.00	0.00	0.00	0.00	0.00	0.00	0.00	2.00	0.00	0.00	0.00	0.00	0.00	0.00	0.00	0.00	6.00	0.00	0.00	0.00	0.00	0.00	0.00	0.00	0.00	0.00	0.00	8.00	64.00	0.00
3433819	Transect_8_April2023	P4117641.jpg	2023-04-29T14:00:00+0000	2023	exp2_af_davies_reefvariation_afselection	AF Davies North	6.0	8	50	exp2_AF_Davies_reefvariation_AFselection	0.00	0.00	0.00	6.00	0.00	0.00	0.00	0.00	0.00	0.00	0.00	0.00	0.00	0.00	0.00	0.00	2.00	0.00	0.00	0.00	0.00	18.00	0.00	0.00	0.00	8.00	4.00	0.00	0.00	0.00	0.00	0.00	0.00	10.00	0.00	0.00	4.00	46.00	0.00
3433820	Transect_8_April2023	P4117660.jpg	2023-04-29T14:00:00+0000	2023	exp2_af_davies_reefvariation_afselection	AF Davies North	6.0	8	50	exp2_AF_Davies_reefvariation_AFselection	0.00	0.00	0.00	12.00	0.00	0.00	0.00	0.00	0.00	0.00	0.00	0.00	0.00	0.00	0.00	0.00	4.00	0.00	0.00	0.00	0.00	2.00	0.00	0.00	0.00	0.00	2.00	0.00	0.00	0.00	0.00	0.00	0.00	8.00	0.00	0.00	18.00	50.00	0.00
3433821	Transect_8_April2023	P4117653.jpg	2023-04-29T14:00:00+0000	2023	exp2_af_davies_reefvariation_afselection	AF Davies North	6.0	8	50	exp2_AF_Davies_reefvariation_AFselection	0.00	0.00	0.00	0.00	0.00	0.00	0.00	0.00	0.00	2.00	0.00	0.00	0.00	0.00	0.00	0.00	4.00	0.00	0.00	0.00	0.00	16.00	0.00	0.00	0.00	4.00	2.00	0.00	0.00	0.00	0.00	0.00	0.00	0.00	0.00	0.00	10.00	60.00	0.00
3433822	Transect_8_April2023	P4117685.jpg	2023-04-29T14:00:00+0000	2023	exp2_af_davies_reefvariation_afselection	AF Davies North	6.0	8	50	exp2_AF_Davies_reefvariation_AFselection	0.00	0.00	0.00	0.00	0.00	0.00	0.00	0.00	0.00	0.00	0.00	0.00	0.00	0.00	0.00	0.00	2.00	0.00	0.00	0.00	0.00	2.00	0.00	0.00	0.00	6.00	8.00	0.00	0.00	0.00	0.00	0.00	0.00	6.00	0.00	0.00	4.00	68.00	0.00
3433823	Transect_8_April2023	P4117666.jpg	2023-04-29T14:00:00+0000	2023	exp2_af_davies_reefvariation_afselection	AF Davies North	6.0	8	50	exp2_AF_Davies_reefvariation_AFselection	0.00	0.00	0.00	2.00	0.00	0.00	0.00	0.00	0.00	4.00	0.00	0.00	0.00	0.00	0.00	0.00	0.00	0.00	0.00	0.00	0.00	6.00	0.00	0.00	0.00	0.00	0.00	0.00	0.00	0.00	0.00	0.00	0.00	2.00	0.00	0.00	20.00	50.00	0.00
3433824	Transect_8_April2023	P4117672.jpg	2023-04-29T14:00:00+0000	2023	exp2_af_davies_reefvariation_afselection	AF Davies North	6.0	8	50	exp2_AF_Davies_reefvariation_AFselection	0.00	0.00	0.00	14.00	0.00	0.00	0.00	0.00	0.00	0.00	0.00	0.00	0.00	0.00	0.00	0.00	14.00	0.00	0.00	0.00	0.00	2.00	0.00	0.00	0.00	4.00	6.00	0.00	0.00	0.00	0.00	0.00	0.00	6.00	0.00	0.00	10.00	34.00	0.00
3433549	Transect_8_December2022	P1024576.jpg	2022-12-29T14:00:00+0000	2022	exp2_af_davies_reefvariation_afselection	AF Davies North	6.0	8	50	exp2_AF_Davies_reefvariation_AFselection	0.00	0.00	0.00	4.00	0.00	0.00	0.00	0.00	0.00	2.00	0.00	0.00	0.00	0.00	0.00	0.00	2.00	0.00	0.00	0.00	0.00	6.00	0.00	2.00	0.00	6.00	2.00	0.00	4.00	0.00	0.00	0.00	0.00	10.00	0.00	0.00	6.00	46.00	0.00
3433550	Transect_8_December2022	P1024597.jpg	2022-12-29T14:00:00+0000	2022	exp2_af_davies_reefvariation_afselection	AF Davies North	6.0	8	50	exp2_AF_Davies_reefvariation_AFselection	0.00	0.00	0.00	2.00	0.00	0.00	0.00	0.00	0.00	0.00	0.00	0.00	0.00	0.00	0.00	0.00	0.00	0.00	0.00	0.00	0.00	0.00	0.00	0.00	0.00	0.00	2.00	0.00	0.00	0.00	0.00	0.00	0.00	12.00	0.00	0.00	24.00	58.00	0.00
3433551	Transect_8_December2022	P1024589.jpg	2022-12-29T14:00:00+0000	2022	exp2_af_davies_reefvariation_afselection	AF Davies North	6.0	8	50	exp2_AF_Davies_reefvariation_AFselection	0.00	0.00	0.00	2.00	0.00	0.00	0.00	0.00	0.00	0.00	0.00	0.00	0.00	0.00	0.00	0.00	6.00	0.00	0.00	0.00	0.00	0.00	0.00	0.00	0.00	0.00	4.00	0.00	0.00	0.00	0.00	0.00	0.00	4.00	0.00	0.00	16.00	66.00	0.00
3433552	Transect_8_December2022	P1024583.jpg	2022-12-29T14:00:00+0000	2022	exp2_af_davies_reefvariation_afselection	AF Davies North	6.0	8	50	exp2_AF_Davies_reefvariation_AFselection	0.00	0.00	0.00	22.00	0.00	0.00	0.00	0.00	0.00	0.00	0.00	0.00	0.00	0.00	0.00	0.00	6.00	0.00	0.00	0.00	0.00	2.00	0.00	2.00	0.00	2.00	2.00	0.00	0.00	0.00	0.00	0.00	0.00	12.00	0.00	0.00	4.00	40.00	0.00
3433553	Transect_8_December2022	P1024636.jpg	2022-12-29T14:00:00+0000	2022	exp2_af_davies_reefvariation_afselection	AF Davies North	6.0	8	50	exp2_AF_Davies_reefvariation_AFselection	0.00	0.00	0.00	8.00	0.00	0.00	0.00	0.00	0.00	0.00	0.00	0.00	0.00	0.00	0.00	0.00	8.00	0.00	0.00	0.00	0.00	16.00	0.00	6.00	0.00	2.00	4.00	0.00	0.00	0.00	0.00	0.00	0.00	2.00	0.00	0.00	26.00	24.00	0.00
3433554	Transect_8_December2022	P1024629.jpg	2022-12-29T14:00:00+0000	2022	exp2_af_davies_reefvariation_afselection	AF Davies North	6.0	8	50	exp2_AF_Davies_reefvariation_AFselection	0.00	0.00	0.00	0.00	0.00	0.00	0.00	0.00	0.00	0.00	0.00	0.00	0.00	0.00	0.00	0.00	2.00	0.00	0.00	0.00	0.00	0.00	0.00	0.00	0.00	4.00	0.00	0.00	0.00	0.00	0.00	0.00	0.00	14.00	0.00	0.00	10.00	70.00	0.00
3433555	Transect_8_December2022	P1024615.jpg	2022-12-29T14:00:00+0000	2022	exp2_af_davies_reefvariation_afselection	AF Davies North	6.0	8	50	exp2_AF_Davies_reefvariation_AFselection	0.00	2.00	0.00	6.00	0.00	0.00	0.00	0.00	0.00	2.00	0.00	0.00	0.00	0.00	0.00	0.00	10.00	0.00	0.00	0.00	0.00	8.00	0.00	0.00	0.00	4.00	2.00	0.00	0.00	0.00	0.00	0.00	0.00	8.00	0.00	0.00	6.00	50.00	0.00
3433556	Transect_8_December2022	P1024603.jpg	2022-12-29T14:00:00+0000	2022	exp2_af_davies_reefvariation_afselection	AF Davies North	6.0	8	50	exp2_AF_Davies_reefvariation_AFselection	0.00	0.00	0.00	14.00	0.00	0.00	0.00	0.00	0.00	0.00	0.00	0.00	0.00	0.00	0.00	0.00	0.00	0.00	0.00	0.00	0.00	0.00	0.00	0.00	0.00	0.00	4.00	0.00	0.00	0.00	0.00	0.00	0.00	8.00	0.00	0.00	20.00	46.00	0.00
3433557	Transect_8_December2022	P1024642.jpg	2022-12-29T14:00:00+0000	2022	exp2_af_davies_reefvariation_afselection	AF Davies North	6.0	8	50	exp2_AF_Davies_reefvariation_AFselection	0.00	0.00	0.00	0.00	0.00	0.00	0.00	0.00	0.00	0.00	0.00	0.00	0.00	0.00	0.00	0.00	2.00	0.00	2.00	0.00	0.00	6.00	0.00	0.00	0.00	4.00	0.00	0.00	0.00	0.00	0.00	0.00	0.00	8.00	0.00	0.00	18.00	58.00	0.00
3433558	Transect_8_December2022	P1024659.jpg	2022-12-29T14:00:00+0000	2022	exp2_af_davies_reefvariation_afselection	AF Davies North	6.0	8	50	exp2_AF_Davies_reefvariation_AFselection	0.00	0.00	0.00	6.00	0.00	0.00	0.00	0.00	0.00	4.00	0.00	0.00	0.00	0.00	0.00	0.00	0.00	0.00	0.00	0.00	0.00	0.00	0.00	0.00	0.00	0.00	4.00	0.00	0.00	0.00	0.00	0.00	0.00	14.00	0.00	0.00	6.00	62.00	0.00
3433559	Transect_8_December2022	P1024666.jpg	2022-12-29T14:00:00+0000	2022	exp2_af_davies_reefvariation_afselection	AF Davies North	6.0	8	50	exp2_AF_Davies_reefvariation_AFselection	0.00	4.00	0.00	2.00	0.00	0.00	0.00	0.00	0.00	0.00	0.00	0.00	0.00	0.00	0.00	0.00	2.00	0.00	0.00	0.00	0.00	0.00	0.00	0.00	0.00	0.00	2.00	0.00	0.00	0.00	0.00	0.00	0.00	6.00	0.00	0.00	6.00	58.00	0.00
3433560	Transect_8_December2022	P1024649.jpg	2022-12-29T14:00:00+0000	2022	exp2_af_davies_reefvariation_afselection	AF Davies North	6.0	8	50	exp2_AF_Davies_reefvariation_AFselection	0.00	0.00	0.00	2.00	0.00	0.00	0.00	0.00	0.00	0.00	0.00	0.00	0.00	0.00	0.00	0.00	4.00	0.00	0.00	0.00	0.00	2.00	0.00	0.00	0.00	4.00	0.00	0.00	0.00	0.00	0.00	0.00	0.00	6.00	0.00	0.00	0.00	74.00	0.00
3433561	Transect_8_December2022	P1024683.jpg	2022-12-29T14:00:00+0000	2022	exp2_af_davies_reefvariation_afselection	AF Davies North	6.0	8	50	exp2_AF_Davies_reefvariation_AFselection	0.00	2.00	0.00	2.00	0.00	0.00	0.00	0.00	0.00	0.00	0.00	0.00	0.00	0.00	0.00	0.00	2.00	0.00	0.00	0.00	0.00	0.00	0.00	0.00	0.00	0.00	8.00	0.00	4.00	0.00	0.00	0.00	0.00	2.00	0.00	0.00	0.00	64.00	0.00
3433562	Transect_8_December2022	P1024697.jpg	2022-12-29T14:00:00+0000	2022	exp2_af_davies_reefvariation_afselection	AF Davies North	6.0	8	50	exp2_AF_Davies_reefvariation_AFselection	0.00	0.00	0.00	4.00	0.00	0.00	0.00	0.00	0.00	0.00	0.00	0.00	0.00	0.00	0.00	0.00	0.00	0.00	0.00	0.00	0.00	14.00	0.00	0.00	0.00	0.00	0.00	0.00	0.00	0.00	0.00	0.00	0.00	18.00	0.00	0.00	16.00	36.00	0.00
3433563	Transect_8_December2022	P1024672.jpg	2022-12-29T14:00:00+0000	2022	exp2_af_davies_reefvariation_afselection	AF Davies North	6.0	8	50	exp2_AF_Davies_reefvariation_AFselection	0.00	0.00	0.00	0.00	0.00	0.00	0.00	0.00	0.00	0.00	0.00	0.00	0.00	0.00	0.00	0.00	2.00	0.00	0.00	0.00	0.00	0.00	0.00	2.00	0.00	2.00	0.00	0.00	0.00	0.00	0.00	0.00	0.00	8.00	0.00	0.00	10.00	72.00	0.00
3433564	Transect_8_December2022	P1024690.jpg	2022-12-29T14:00:00+0000	2022	exp2_af_davies_reefvariation_afselection	AF Davies North	6.0	8	50	exp2_AF_Davies_reefvariation_AFselection	0.00	0.00	0.00	4.00	0.00	0.00	0.00	0.00	0.00	0.00	0.00	0.00	0.00	0.00	0.00	0.00	0.00	0.00	0.00	0.00	0.00	0.00	0.00	0.00	0.00	0.00	2.00	0.00	0.00	0.00	0.00	0.00	0.00	20.00	0.00	0.00	10.00	58.00	0.00
3433565	Transect_8_December2022	P1024725.jpg	2022-12-29T14:00:00+0000	2022	exp2_af_davies_reefvariation_afselection	AF Davies North	6.0	8	50	exp2_AF_Davies_reefvariation_AFselection	0.00	0.00	0.00	6.00	0.00	0.00	0.00	0.00	0.00	12.00	0.00	0.00	0.00	0.00	0.00	0.00	0.00	0.00	0.00	0.00	0.00	4.00	0.00	2.00	0.00	0.00	0.00	0.00	0.00	0.00	0.00	0.00	0.00	20.00	0.00	0.00	2.00	42.00	0.00
3433566	Transect_8_December2022	P1024710.jpg	2022-12-29T14:00:00+0000	2022	exp2_af_davies_reefvariation_afselection	AF Davies North	6.0	8	50	exp2_AF_Davies_reefvariation_AFselection	0.00	0.00	0.00	6.00	0.00	0.00	0.00	0.00	0.00	0.00	0.00	0.00	0.00	0.00	0.00	0.00	0.00	0.00	0.00	0.00	0.00	2.00	0.00	0.00	0.00	0.00	0.00	0.00	0.00	0.00	0.00	0.00	0.00	8.00	0.00	0.00	4.00	70.00	0.00
3433567	Transect_8_December2022	P1024704.jpg	2022-12-29T14:00:00+0000	2022	exp2_af_davies_reefvariation_afselection	AF Davies North	6.0	8	50	exp2_AF_Davies_reefvariation_AFselection	0.00	0.00	0.00	6.00	0.00	0.00	0.00	0.00	0.00	2.00	0.00	0.00	0.00	0.00	0.00	0.00	4.00	0.00	0.00	0.00	0.00	2.00	0.00	0.00	0.00	0.00	0.00	0.00	0.00	0.00	0.00	0.00	0.00	6.00	0.00	0.00	16.00	42.00	0.00
3433568	Transect_8_December2022	P1024716.jpg	2022-12-29T14:00:00+0000	2022	exp2_af_davies_reefvariation_afselection	AF Davies North	6.0	8	50	exp2_AF_Davies_reefvariation_AFselection	0.00	0.00	0.00	2.00	0.00	0.00	0.00	0.00	0.00	6.00	0.00	0.00	0.00	0.00	0.00	0.00	0.00	0.00	0.00	0.00	0.00	2.00	0.00	0.00	0.00	0.00	0.00	0.00	0.00	0.00	0.00	0.00	0.00	10.00	0.00	0.00	6.00	56.00	0.00
3433569	Transect_8_December2022	P1024739.jpg	2022-12-29T14:00:00+0000	2022	exp2_af_davies_reefvariation_afselection	AF Davies North	6.0	8	50	exp2_AF_Davies_reefvariation_AFselection	0.00	0.00	0.00	14.00	0.00	0.00	0.00	0.00	0.00	8.00	0.00	0.00	0.00	0.00	0.00	0.00	2.00	0.00	2.00	0.00	0.00	0.00	0.00	0.00	0.00	0.00	0.00	0.00	0.00	0.00	0.00	0.00	0.00	2.00	0.00	0.00	4.00	32.00	0.00
3433570	Transect_8_December2022	P1024746.JPG	2022-12-29T14:00:00+0000	2022	exp2_af_davies_reefvariation_afselection	AF Davies North	6.0	8	50	exp2_AF_Davies_reefvariation_AFselection	0.00	0.00	0.00	4.00	0.00	0.00	0.00	0.00	0.00	0.00	0.00	0.00	0.00	0.00	0.00	0.00	8.00	0.00	8.00	0.00	0.00	0.00	0.00	0.00	0.00	0.00	0.00	0.00	0.00	0.00	0.00	0.00	0.00	2.00	0.00	0.00	26.00	48.00	0.00
3688198	Transect_8_July2022	P7222506.JPG	2022-07-09T14:00:00+0000	2022	exp2_af_davies_reefvariation_afselection	AF Davies North	6.0	8	50	exp2_AF_Davies_reefvariation_AFselection	0.00	0.00	0.00	6.00	0.00	0.00	0.00	0.00	0.00	2.00	0.00	0.00	0.00	0.00	0.00	0.00	0.00	0.00	2.00	0.00	0.00	0.00	0.00	0.00	0.00	0.00	0.00	0.00	0.00	0.00	0.00	0.00	0.00	6.00	0.00	0.00	22.00	62.00	0.00
3688199	Transect_8_July2022	P7222487.JPG	2022-07-09T14:00:00+0000	2022	exp2_af_davies_reefvariation_afselection	AF Davies North	6.0	8	50	exp2_AF_Davies_reefvariation_AFselection	0.00	0.00	0.00	2.00	0.00	0.00	0.00	0.00	0.00	12.00	0.00	0.00	0.00	0.00	0.00	0.00	0.00	0.00	0.00	0.00	0.00	0.00	0.00	0.00	0.00	2.00	0.00	0.00	0.00	0.00	0.00	0.00	0.00	18.00	0.00	0.00	12.00	54.00	0.00
3688200	Transect_8_July2022	P7222500.JPG	2022-07-09T14:00:00+0000	2022	exp2_af_davies_reefvariation_afselection	AF Davies North	6.0	8	50	exp2_AF_Davies_reefvariation_AFselection	0.00	0.00	0.00	0.00	0.00	0.00	0.00	0.00	0.00	6.00	0.00	0.00	0.00	0.00	0.00	0.00	0.00	0.00	0.00	0.00	0.00	2.00	0.00	0.00	0.00	0.00	0.00	0.00	0.00	0.00	0.00	0.00	0.00	2.00	0.00	0.00	14.00	74.00	0.00
3688201	Transect_8_July2022	P7222494.JPG	2022-07-09T14:00:00+0000	2022	exp2_af_davies_reefvariation_afselection	AF Davies North	6.0	8	50	exp2_AF_Davies_reefvariation_AFselection	0.00	0.00	0.00	0.00	0.00	0.00	0.00	0.00	0.00	0.00	0.00	0.00	0.00	0.00	0.00	0.00	0.00	0.00	0.00	0.00	0.00	0.00	0.00	0.00	0.00	0.00	0.00	0.00	0.00	0.00	0.00	0.00	0.00	24.00	0.00	0.00	20.00	46.00	0.00
3688202	Transect_8_July2022	P7222512.JPG	2022-07-09T14:00:00+0000	2022	exp2_af_davies_reefvariation_afselection	AF Davies North	6.0	8	50	exp2_AF_Davies_reefvariation_AFselection	0.00	0.00	0.00	2.00	0.00	0.00	0.00	0.00	0.00	0.00	0.00	0.00	0.00	0.00	0.00	0.00	8.00	0.00	0.00	0.00	0.00	2.00	0.00	0.00	0.00	0.00	0.00	0.00	0.00	0.00	0.00	0.00	0.00	4.00	0.00	0.00	32.00	30.00	0.00
3688203	Transect_8_July2022	P7222519.JPG	2022-07-09T14:00:00+0000	2022	exp2_af_davies_reefvariation_afselection	AF Davies North	6.0	8	50	exp2_AF_Davies_reefvariation_AFselection	0.00	2.00	0.00	2.00	0.00	0.00	0.00	0.00	0.00	2.00	0.00	0.00	0.00	0.00	0.00	0.00	0.00	0.00	0.00	0.00	0.00	14.00	0.00	0.00	0.00	16.00	0.00	0.00	0.00	0.00	0.00	0.00	0.00	4.00	0.00	0.00	8.00	38.00	0.00
3688204	Transect_8_July2022	P7222388.JPG	2022-07-09T14:00:00+0000	2022	exp2_af_davies_reefvariation_afselection	AF Davies North	6.0	8	50	exp2_AF_Davies_reefvariation_AFselection	0.00	0.00	0.00	10.00	0.00	0.00	0.00	0.00	0.00	4.00	0.00	0.00	0.00	0.00	0.00	0.00	2.00	0.00	0.00	0.00	0.00	2.00	0.00	0.00	0.00	0.00	4.00	0.00	0.00	0.00	0.00	0.00	0.00	4.00	0.00	0.00	26.00	28.00	0.00
3688205	Transect_8_July2022	P7222382.JPG	2022-07-09T14:00:00+0000	2022	exp2_af_davies_reefvariation_afselection	AF Davies North	6.0	8	50	exp2_AF_Davies_reefvariation_AFselection	0.00	0.00	0.00	0.00	0.00	0.00	0.00	0.00	0.00	0.00	0.00	0.00	0.00	0.00	0.00	0.00	0.00	0.00	0.00	0.00	0.00	2.00	0.00	0.00	0.00	6.00	6.00	0.00	2.00	0.00	0.00	0.00	0.00	16.00	0.00	0.00	4.00	58.00	0.00
3688206	Transect_8_July2022	P7222400.JPG	2022-07-09T14:00:00+0000	2022	exp2_af_davies_reefvariation_afselection	AF Davies North	6.0	8	50	exp2_AF_Davies_reefvariation_AFselection	0.00	0.00	0.00	2.00	0.00	0.00	0.00	0.00	0.00	0.00	0.00	0.00	0.00	0.00	0.00	0.00	0.00	0.00	0.00	0.00	0.00	10.00	0.00	0.00	0.00	4.00	0.00	0.00	0.00	0.00	0.00	0.00	0.00	0.00	0.00	0.00	12.00	64.00	0.00
3688207	Transect_8_July2022	P7222394.JPG	2022-07-09T14:00:00+0000	2022	exp2_af_davies_reefvariation_afselection	AF Davies North	6.0	8	50	exp2_AF_Davies_reefvariation_AFselection	0.00	0.00	0.00	2.00	0.00	0.00	0.00	0.00	0.00	2.00	0.00	0.00	0.00	0.00	0.00	0.00	10.00	0.00	0.00	0.00	0.00	0.00	0.00	0.00	0.00	0.00	0.00	0.00	0.00	0.00	0.00	0.00	0.00	2.00	0.00	0.00	10.00	68.00	0.00
3688208	Transect_8_July2022	P7222412.JPG	2022-07-09T14:00:00+0000	2022	exp2_af_davies_reefvariation_afselection	AF Davies North	6.0	8	50	exp2_AF_Davies_reefvariation_AFselection	0.00	0.00	0.00	2.00	0.00	0.00	0.00	0.00	0.00	0.00	0.00	0.00	0.00	0.00	0.00	0.00	8.00	0.00	2.00	0.00	0.00	2.00	0.00	0.00	0.00	2.00	2.00	0.00	0.00	0.00	0.00	0.00	0.00	6.00	0.00	0.00	12.00	62.00	0.00
3688209	Transect_8_July2022	P7222406.JPG	2022-07-09T14:00:00+0000	2022	exp2_af_davies_reefvariation_afselection	AF Davies North	6.0	8	50	exp2_AF_Davies_reefvariation_AFselection	0.00	0.00	0.00	6.00	0.00	0.00	0.00	0.00	0.00	2.00	0.00	0.00	0.00	0.00	0.00	0.00	2.00	0.00	2.00	0.00	0.00	6.00	4.00	0.00	0.00	0.00	4.00	0.00	0.00	0.00	0.00	0.00	0.00	6.00	0.00	0.00	38.00	28.00	0.00
3688210	Transect_8_July2022	P7222436.JPG	2022-07-09T14:00:00+0000	2022	exp2_af_davies_reefvariation_afselection	AF Davies North	6.0	8	50	exp2_AF_Davies_reefvariation_AFselection	0.00	0.00	0.00	0.00	0.00	0.00	0.00	0.00	0.00	0.00	0.00	0.00	0.00	0.00	0.00	0.00	0.00	0.00	0.00	0.00	0.00	18.00	0.00	0.00	0.00	6.00	0.00	0.00	0.00	0.00	0.00	0.00	0.00	0.00	0.00	0.00	4.00	54.00	0.00
3688211	Transect_8_July2022	P7222430.JPG	2022-07-09T14:00:00+0000	2022	exp2_af_davies_reefvariation_afselection	AF Davies North	6.0	8	50	exp2_AF_Davies_reefvariation_AFselection	0.00	0.00	0.00	0.00	0.00	0.00	0.00	0.00	0.00	10.00	0.00	0.00	0.00	0.00	0.00	0.00	0.00	0.00	0.00	0.00	0.00	10.00	0.00	0.00	0.00	38.00	0.00	0.00	0.00	0.00	0.00	0.00	0.00	2.00	0.00	0.00	10.00	4.00	0.00
3688212	Transect_8_July2022	P7222424.JPG	2022-07-09T14:00:00+0000	2022	exp2_af_davies_reefvariation_afselection	AF Davies North	6.0	8	50	exp2_AF_Davies_reefvariation_AFselection	0.00	0.00	0.00	6.00	0.00	0.00	0.00	0.00	0.00	0.00	0.00	0.00	0.00	0.00	0.00	0.00	4.00	0.00	0.00	0.00	0.00	10.00	0.00	0.00	0.00	10.00	12.00	0.00	0.00	0.00	0.00	0.00	0.00	4.00	0.00	0.00	8.00	30.00	0.00
3688213	Transect_8_July2022	P7222418.JPG	2022-07-09T14:00:00+0000	2022	exp2_af_davies_reefvariation_afselection	AF Davies North	6.0	8	50	exp2_AF_Davies_reefvariation_AFselection	0.00	0.00	0.00	8.00	0.00	0.00	0.00	0.00	0.00	0.00	0.00	0.00	0.00	0.00	0.00	0.00	0.00	0.00	0.00	0.00	0.00	12.00	0.00	0.00	0.00	6.00	0.00	0.00	0.00	0.00	0.00	0.00	0.00	10.00	0.00	0.00	8.00	46.00	0.00
3688214	Transect_8_July2022	P7222448.JPG	2022-07-09T14:00:00+0000	2022	exp2_af_davies_reefvariation_afselection	AF Davies North	6.0	8	50	exp2_AF_Davies_reefvariation_AFselection	0.00	0.00	0.00	0.00	0.00	0.00	0.00	0.00	0.00	6.00	0.00	0.00	0.00	0.00	0.00	0.00	0.00	0.00	0.00	0.00	0.00	0.00	0.00	0.00	0.00	0.00	0.00	0.00	0.00	0.00	0.00	0.00	0.00	4.00	0.00	0.00	28.00	44.00	0.00
3688215	Transect_8_July2022	P7222442.JPG	2022-07-09T14:00:00+0000	2022	exp2_af_davies_reefvariation_afselection	AF Davies North	6.0	8	50	exp2_AF_Davies_reefvariation_AFselection	0.00	0.00	0.00	4.00	0.00	0.00	0.00	0.00	0.00	2.00	0.00	0.00	0.00	0.00	0.00	0.00	0.00	0.00	0.00	0.00	0.00	0.00	0.00	0.00	0.00	6.00	0.00	0.00	0.00	0.00	0.00	0.00	0.00	2.00	0.00	0.00	40.00	40.00	0.00
3688216	Transect_8_July2022	P7222461.JPG	2022-07-09T14:00:00+0000	2022	exp2_af_davies_reefvariation_afselection	AF Davies North	6.0	8	50	exp2_AF_Davies_reefvariation_AFselection	0.00	0.00	0.00	2.00	0.00	0.00	0.00	0.00	0.00	0.00	0.00	0.00	0.00	0.00	0.00	0.00	0.00	0.00	0.00	0.00	0.00	0.00	0.00	0.00	0.00	0.00	2.00	0.00	0.00	0.00	0.00	0.00	0.00	6.00	0.00	0.00	8.00	72.00	0.00
3688217	Transect_8_July2022	P7222454.JPG	2022-07-09T14:00:00+0000	2022	exp2_af_davies_reefvariation_afselection	AF Davies North	6.0	8	50	exp2_AF_Davies_reefvariation_AFselection	0.00	0.00	0.00	2.00	0.00	0.00	0.00	0.00	0.00	0.00	0.00	0.00	0.00	0.00	0.00	0.00	4.00	0.00	0.00	0.00	0.00	0.00	0.00	0.00	0.00	0.00	4.00	0.00	0.00	0.00	0.00	0.00	0.00	8.00	0.00	0.00	14.00	62.00	0.00
3688218	Transect_8_July2022	P7222481.JPG	2022-07-09T14:00:00+0000	2022	exp2_af_davies_reefvariation_afselection	AF Davies North	6.0	8	50	exp2_AF_Davies_reefvariation_AFselection	0.00	0.00	0.00	2.00	0.00	0.00	0.00	0.00	0.00	2.00	0.00	0.00	0.00	0.00	0.00	0.00	0.00	0.00	0.00	0.00	0.00	2.00	0.00	0.00	0.00	0.00	0.00	0.00	0.00	0.00	0.00	0.00	0.00	8.00	0.00	0.00	14.00	48.00	0.00
3688219	Transect_8_July2022	P7222467.JPG	2022-07-09T14:00:00+0000	2022	exp2_af_davies_reefvariation_afselection	AF Davies North	6.0	8	50	exp2_AF_Davies_reefvariation_AFselection	0.00	0.00	2.00	2.00	0.00	0.00	0.00	0.00	0.00	6.00	0.00	0.00	0.00	0.00	0.00	0.00	2.00	0.00	0.00	0.00	0.00	0.00	0.00	0.00	0.00	0.00	0.00	0.00	0.00	0.00	0.00	0.00	0.00	0.00	0.00	0.00	10.00	68.00	0.00
3688220	Transect_8_July2022	P7222474.JPG	2022-07-09T14:00:00+0000	2022	exp2_af_davies_reefvariation_afselection	AF Davies North	6.0	8	50	exp2_AF_Davies_reefvariation_AFselection	0.00	0.00	0.00	2.00	0.00	0.00	0.00	0.00	0.00	0.00	0.00	0.00	0.00	0.00	0.00	0.00	0.00	0.00	0.00	0.00	0.00	4.00	0.00	0.00	0.00	2.00	0.00	0.00	0.00	0.00	0.00	0.00	0.00	0.00	0.00	0.00	0.00	64.00	0.00
3433262	Transect_8_October2022	PA211536.jpg	2022-10-09T14:00:00+0000	2022	exp2_af_davies_reefvariation_afselection	AF Davies North	6.0	8	50	exp2_AF_Davies_reefvariation_AFselection	0.00	0.00	0.00	0.00	0.00	0.00	0.00	0.00	0.00	2.00	0.00	0.00	0.00	0.00	0.00	0.00	2.00	0.00	0.00	0.00	0.00	4.00	0.00	4.00	0.00	0.00	0.00	0.00	0.00	0.00	0.00	0.00	0.00	0.00	0.00	0.00	12.00	46.00	0.00
3433263	Transect_8_October2022	PA211529.jpg	2022-10-09T14:00:00+0000	2022	exp2_af_davies_reefvariation_afselection	AF Davies North	6.0	8	50	exp2_AF_Davies_reefvariation_AFselection	0.00	0.00	0.00	6.00	0.00	0.00	0.00	0.00	0.00	0.00	0.00	0.00	0.00	0.00	0.00	0.00	2.00	0.00	0.00	0.00	0.00	0.00	0.00	0.00	0.00	0.00	6.00	0.00	0.00	0.00	0.00	0.00	0.00	6.00	0.00	0.00	20.00	58.00	0.00
3433264	Transect_8_October2022	PA211523.jpg	2022-10-09T14:00:00+0000	2022	exp2_af_davies_reefvariation_afselection	AF Davies North	6.0	8	50	exp2_AF_Davies_reefvariation_AFselection	0.00	0.00	0.00	4.00	0.00	0.00	0.00	0.00	0.00	0.00	0.00	0.00	0.00	0.00	0.00	0.00	0.00	0.00	0.00	0.00	0.00	0.00	0.00	0.00	0.00	4.00	0.00	0.00	0.00	0.00	0.00	0.00	0.00	8.00	0.00	0.00	4.00	62.00	0.00
3433265	Transect_8_October2022	PA211546.jpg	2022-10-09T14:00:00+0000	2022	exp2_af_davies_reefvariation_afselection	AF Davies North	6.0	8	50	exp2_AF_Davies_reefvariation_AFselection	0.00	0.00	0.00	6.00	0.00	0.00	0.00	0.00	0.00	12.00	0.00	0.00	0.00	0.00	0.00	0.00	2.00	0.00	0.00	0.00	0.00	2.00	0.00	4.00	0.00	0.00	0.00	0.00	0.00	0.00	0.00	0.00	0.00	0.00	0.00	0.00	6.00	62.00	0.00
3433267	Transect_8_October2022	PA211554.jpg	2022-10-09T14:00:00+0000	2022	exp2_af_davies_reefvariation_afselection	AF Davies North	6.0	8	50	exp2_AF_Davies_reefvariation_AFselection	0.00	0.00	0.00	4.00	0.00	0.00	0.00	0.00	0.00	0.00	0.00	0.00	0.00	0.00	0.00	0.00	6.00	0.00	0.00	0.00	0.00	0.00	0.00	0.00	0.00	0.00	4.00	0.00	0.00	0.00	0.00	0.00	0.00	8.00	0.00	0.00	26.00	44.00	0.00
3433268	Transect_8_October2022	PA211562.jpg	2022-10-09T14:00:00+0000	2022	exp2_af_davies_reefvariation_afselection	AF Davies North	6.0	8	50	exp2_AF_Davies_reefvariation_AFselection	0.00	0.00	0.00	8.00	0.00	0.00	0.00	0.00	0.00	12.00	0.00	0.00	0.00	0.00	0.00	0.00	2.00	0.00	0.00	0.00	0.00	0.00	0.00	0.00	0.00	0.00	6.00	0.00	0.00	0.00	0.00	0.00	0.00	10.00	0.00	0.00	16.00	40.00	0.00
3433269	Transect_8_October2022	PA211577.jpg	2022-10-09T14:00:00+0000	2022	exp2_af_davies_reefvariation_afselection	AF Davies North	6.0	8	50	exp2_AF_Davies_reefvariation_AFselection	0.00	0.00	2.00	0.00	0.00	0.00	0.00	0.00	0.00	0.00	0.00	0.00	0.00	0.00	0.00	0.00	2.00	0.00	2.00	0.00	0.00	0.00	0.00	0.00	0.00	0.00	6.00	0.00	0.00	0.00	0.00	0.00	0.00	6.00	0.00	0.00	10.00	56.00	0.00
3433270	Transect_8_October2022	PA211571.jpg	2022-10-09T14:00:00+0000	2022	exp2_af_davies_reefvariation_afselection	AF Davies North	6.0	8	50	exp2_AF_Davies_reefvariation_AFselection	0.00	0.00	0.00	0.00	0.00	0.00	0.00	0.00	0.00	0.00	0.00	0.00	0.00	0.00	0.00	0.00	0.00	0.00	0.00	0.00	0.00	0.00	0.00	0.00	0.00	0.00	0.00	0.00	0.00	0.00	0.00	0.00	0.00	18.00	0.00	0.00	14.00	56.00	0.00
3433271	Transect_8_October2022	PA211598.jpg	2022-10-09T14:00:00+0000	2022	exp2_af_davies_reefvariation_afselection	AF Davies North	6.0	8	50	exp2_AF_Davies_reefvariation_AFselection	0.00	0.00	0.00	0.00	0.00	0.00	0.00	0.00	0.00	0.00	0.00	0.00	0.00	0.00	0.00	0.00	0.00	0.00	0.00	0.00	0.00	0.00	0.00	0.00	0.00	0.00	0.00	0.00	0.00	0.00	0.00	0.00	0.00	10.00	0.00	0.00	8.00	82.00	0.00
3433272	Transect_8_October2022	PA211591.jpg	2022-10-09T14:00:00+0000	2022	exp2_af_davies_reefvariation_afselection	AF Davies North	6.0	8	50	exp2_AF_Davies_reefvariation_AFselection	0.00	0.00	0.00	2.00	0.00	0.00	0.00	0.00	0.00	0.00	0.00	0.00	0.00	0.00	0.00	0.00	12.00	0.00	0.00	0.00	0.00	0.00	0.00	0.00	0.00	0.00	8.00	0.00	0.00	0.00	0.00	0.00	0.00	10.00	0.00	0.00	12.00	50.00	0.00
3433273	Transect_8_October2022	PA211606.jpg	2022-10-09T14:00:00+0000	2022	exp2_af_davies_reefvariation_afselection	AF Davies North	6.0	8	50	exp2_AF_Davies_reefvariation_AFselection	0.00	4.00	0.00	4.00	0.00	0.00	0.00	0.00	0.00	0.00	0.00	0.00	0.00	0.00	0.00	0.00	0.00	0.00	0.00	0.00	0.00	0.00	0.00	0.00	0.00	0.00	2.00	0.00	0.00	0.00	0.00	0.00	0.00	6.00	0.00	0.00	20.00	42.00	0.00
3433274	Transect_8_October2022	PA211584.jpg	2022-10-09T14:00:00+0000	2022	exp2_af_davies_reefvariation_afselection	AF Davies North	6.0	8	50	exp2_AF_Davies_reefvariation_AFselection	0.00	0.00	0.00	4.00	0.00	0.00	0.00	0.00	0.00	0.00	0.00	0.00	0.00	0.00	0.00	0.00	6.00	0.00	0.00	0.00	0.00	0.00	0.00	0.00	0.00	0.00	0.00	0.00	0.00	0.00	0.00	0.00	0.00	6.00	0.00	0.00	30.00	50.00	0.00
3433275	Transect_8_October2022	PA211632.jpg	2022-10-09T14:00:00+0000	2022	exp2_af_davies_reefvariation_afselection	AF Davies North	6.0	8	50	exp2_AF_Davies_reefvariation_AFselection	0.00	0.00	0.00	10.00	0.00	0.00	0.00	0.00	0.00	4.00	0.00	0.00	0.00	0.00	0.00	0.00	4.00	0.00	0.00	0.00	0.00	34.00	0.00	0.00	0.00	2.00	8.00	0.00	0.00	0.00	0.00	0.00	0.00	2.00	0.00	0.00	12.00	18.00	0.00
3433276	Transect_8_October2022	PA211626.jpg	2022-10-09T14:00:00+0000	2022	exp2_af_davies_reefvariation_afselection	AF Davies North	6.0	8	49	exp2_AF_Davies_reefvariation_AFselection	0.00	0.00	0.00	4.08	0.00	0.00	0.00	0.00	0.00	0.00	0.00	0.00	0.00	0.00	0.00	0.00	2.04	0.00	0.00	0.00	0.00	2.04	0.00	0.00	0.00	0.00	10.20	0.00	0.00	0.00	0.00	0.00	0.00	4.08	0.00	0.00	34.69	32.65	0.00
3433277	Transect_8_October2022	PA211619.jpg	2022-10-09T14:00:00+0000	2022	exp2_af_davies_reefvariation_afselection	AF Davies North	6.0	8	50	exp2_AF_Davies_reefvariation_AFselection	0.00	0.00	0.00	10.00	0.00	0.00	0.00	0.00	0.00	2.00	0.00	0.00	0.00	0.00	0.00	0.00	2.00	0.00	0.00	0.00	0.00	12.00	0.00	0.00	0.00	2.00	2.00	0.00	0.00	0.00	0.00	0.00	0.00	4.00	0.00	0.00	14.00	42.00	0.00
3433278	Transect_8_October2022	PA211612.jpg	2022-10-09T14:00:00+0000	2022	exp2_af_davies_reefvariation_afselection	AF Davies North	6.0	8	50	exp2_AF_Davies_reefvariation_AFselection	0.00	0.00	0.00	8.00	0.00	0.00	0.00	0.00	0.00	0.00	0.00	0.00	0.00	0.00	0.00	0.00	0.00	0.00	2.00	0.00	0.00	2.00	0.00	0.00	0.00	0.00	0.00	0.00	0.00	0.00	0.00	0.00	0.00	4.00	0.00	0.00	42.00	28.00	0.00
3433279	Transect_8_October2022	PA211639.jpg	2022-10-09T14:00:00+0000	2022	exp2_af_davies_reefvariation_afselection	AF Davies North	6.0	8	50	exp2_AF_Davies_reefvariation_AFselection	0.00	0.00	0.00	0.00	0.00	0.00	0.00	0.00	0.00	0.00	0.00	0.00	0.00	0.00	0.00	0.00	2.00	0.00	0.00	0.00	0.00	0.00	0.00	0.00	0.00	0.00	0.00	0.00	0.00	0.00	0.00	0.00	0.00	8.00	0.00	0.00	16.00	70.00	0.00
3433280	Transect_8_October2022	PA211654.jpg	2022-10-09T14:00:00+0000	2022	exp2_af_davies_reefvariation_afselection	AF Davies North	6.0	8	50	exp2_AF_Davies_reefvariation_AFselection	0.00	0.00	4.00	0.00	0.00	0.00	0.00	0.00	0.00	2.00	0.00	0.00	0.00	0.00	0.00	0.00	4.00	0.00	0.00	0.00	0.00	6.00	0.00	0.00	0.00	0.00	4.00	0.00	0.00	0.00	0.00	0.00	0.00	4.00	0.00	0.00	28.00	38.00	0.00
3433281	Transect_8_October2022	PA211660.jpg	2022-10-09T14:00:00+0000	2022	exp2_af_davies_reefvariation_afselection	AF Davies North	6.0	8	50	exp2_AF_Davies_reefvariation_AFselection	0.00	0.00	0.00	2.00	0.00	0.00	0.00	0.00	0.00	2.00	0.00	0.00	0.00	0.00	0.00	0.00	8.00	0.00	0.00	0.00	0.00	0.00	0.00	0.00	0.00	0.00	0.00	0.00	0.00	0.00	0.00	0.00	0.00	16.00	0.00	0.00	6.00	58.00	0.00
3433282	Transect_8_October2022	PA211646.jpg	2022-10-09T14:00:00+0000	2022	exp2_af_davies_reefvariation_afselection	AF Davies North	6.0	8	50	exp2_AF_Davies_reefvariation_AFselection	0.00	0.00	0.00	4.00	0.00	0.00	0.00	0.00	0.00	0.00	0.00	0.00	0.00	0.00	0.00	0.00	2.00	0.00	8.00	0.00	0.00	6.00	0.00	0.00	0.00	0.00	0.00	0.00	0.00	0.00	0.00	0.00	0.00	8.00	0.00	0.00	28.00	32.00	0.00
3433283	Transect_8_October2022	PA211674.jpg	2022-10-09T14:00:00+0000	2022	exp2_af_davies_reefvariation_afselection	AF Davies North	6.0	8	50	exp2_AF_Davies_reefvariation_AFselection	0.00	0.00	2.00	6.00	0.00	0.00	0.00	0.00	0.00	2.00	0.00	0.00	0.00	0.00	0.00	0.00	6.00	0.00	0.00	0.00	0.00	4.00	0.00	0.00	0.00	2.00	4.00	0.00	0.00	0.00	0.00	0.00	0.00	30.00	0.00	0.00	4.00	38.00	0.00
3433284	Transect_8_October2022	PA211667.jpg	2022-10-09T14:00:00+0000	2022	exp2_af_davies_reefvariation_afselection	AF Davies North	6.0	8	50	exp2_AF_Davies_reefvariation_AFselection	0.00	0.00	0.00	16.00	0.00	0.00	0.00	0.00	0.00	8.00	0.00	0.00	0.00	0.00	0.00	0.00	14.00	0.00	0.00	0.00	0.00	14.00	0.00	0.00	0.00	0.00	0.00	0.00	0.00	0.00	0.00	0.00	0.00	8.00	0.00	0.00	14.00	20.00	0.00
3433825	Transect_9_April2023	P4117850.jpg	2023-04-29T14:00:00+0000	2023	exp2_af_davies_reefvariation_afselection	AF Davies North	6.0	9	50	exp2_AF_Davies_reefvariation_AFselection	0.00	0.00	0.00	2.00	0.00	0.00	0.00	0.00	0.00	2.00	0.00	0.00	0.00	0.00	0.00	0.00	4.00	0.00	0.00	0.00	0.00	8.00	0.00	0.00	0.00	0.00	0.00	0.00	0.00	0.00	0.00	0.00	0.00	14.00	0.00	0.00	34.00	32.00	0.00
3433826	Transect_9_April2023	P4117863.jpg	2023-04-29T14:00:00+0000	2023	exp2_af_davies_reefvariation_afselection	AF Davies North	6.0	9	50	exp2_AF_Davies_reefvariation_AFselection	0.00	0.00	0.00	2.00	0.00	0.00	0.00	0.00	0.00	0.00	0.00	0.00	0.00	0.00	0.00	0.00	0.00	0.00	2.00	0.00	0.00	4.00	0.00	0.00	0.00	2.00	0.00	0.00	0.00	0.00	0.00	0.00	0.00	2.00	0.00	0.00	38.00	50.00	0.00
3433827	Transect_9_April2023	P4117844.jpg	2023-04-29T14:00:00+0000	2023	exp2_af_davies_reefvariation_afselection	AF Davies North	6.0	9	50	exp2_AF_Davies_reefvariation_AFselection	0.00	0.00	0.00	0.00	0.00	0.00	0.00	0.00	0.00	6.00	0.00	0.00	0.00	0.00	0.00	0.00	0.00	0.00	0.00	0.00	0.00	0.00	0.00	0.00	0.00	0.00	0.00	0.00	0.00	0.00	0.00	0.00	0.00	10.00	0.00	0.00	32.00	48.00	2.00
3433828	Transect_9_April2023	P4117856.jpg	2023-04-29T14:00:00+0000	2023	exp2_af_davies_reefvariation_afselection	AF Davies North	6.0	9	50	exp2_AF_Davies_reefvariation_AFselection	0.00	0.00	0.00	0.00	0.00	0.00	0.00	0.00	0.00	0.00	0.00	0.00	0.00	0.00	0.00	0.00	2.00	0.00	0.00	0.00	0.00	0.00	0.00	0.00	0.00	0.00	0.00	0.00	0.00	0.00	0.00	0.00	0.00	6.00	0.00	0.00	16.00	76.00	0.00
3433829	Transect_9_April2023	P4117869.jpg	2023-04-29T14:00:00+0000	2023	exp2_af_davies_reefvariation_afselection	AF Davies North	6.0	9	50	exp2_AF_Davies_reefvariation_AFselection	0.00	0.00	0.00	0.00	0.00	0.00	0.00	0.00	0.00	10.00	0.00	0.00	0.00	0.00	0.00	0.00	2.00	0.00	0.00	0.00	0.00	10.00	0.00	0.00	0.00	6.00	0.00	0.00	0.00	0.00	0.00	0.00	0.00	4.00	0.00	0.00	16.00	44.00	2.00
3433830	Transect_9_April2023	P4117885.jpg	2023-04-29T14:00:00+0000	2023	exp2_af_davies_reefvariation_afselection	AF Davies North	6.0	9	50	exp2_AF_Davies_reefvariation_AFselection	0.00	0.00	0.00	4.00	0.00	0.00	0.00	0.00	0.00	0.00	0.00	0.00	0.00	0.00	0.00	0.00	2.00	0.00	0.00	0.00	0.00	0.00	0.00	0.00	0.00	2.00	2.00	0.00	0.00	0.00	0.00	0.00	0.00	2.00	0.00	0.00	38.00	48.00	2.00
3433831	Transect_9_April2023	P4117891.jpg	2023-04-29T14:00:00+0000	2023	exp2_af_davies_reefvariation_afselection	AF Davies North	6.0	9	50	exp2_AF_Davies_reefvariation_AFselection	0.00	0.00	0.00	8.00	0.00	0.00	0.00	0.00	0.00	2.00	0.00	0.00	0.00	0.00	0.00	0.00	4.00	0.00	2.00	0.00	0.00	4.00	0.00	0.00	0.00	2.00	4.00	0.00	0.00	0.00	0.00	0.00	0.00	4.00	0.00	0.00	14.00	56.00	0.00
3433832	Transect_9_April2023	P4117875.jpg	2023-04-29T14:00:00+0000	2023	exp2_af_davies_reefvariation_afselection	AF Davies North	6.0	9	50	exp2_AF_Davies_reefvariation_AFselection	0.00	2.00	0.00	6.00	0.00	0.00	0.00	0.00	0.00	0.00	0.00	0.00	0.00	0.00	0.00	0.00	6.00	0.00	0.00	0.00	0.00	10.00	0.00	0.00	0.00	0.00	0.00	0.00	0.00	0.00	0.00	0.00	0.00	4.00	0.00	0.00	16.00	40.00	0.00
3433833	Transect_9_April2023	P4117903.jpg	2023-04-29T14:00:00+0000	2023	exp2_af_davies_reefvariation_afselection	AF Davies North	6.0	9	50	exp2_AF_Davies_reefvariation_AFselection	0.00	0.00	0.00	0.00	0.00	0.00	0.00	0.00	0.00	0.00	0.00	0.00	0.00	0.00	0.00	0.00	0.00	0.00	52.00	0.00	0.00	0.00	0.00	0.00	0.00	0.00	2.00	0.00	0.00	0.00	0.00	0.00	0.00	2.00	0.00	0.00	26.00	0.00	0.00
3433834	Transect_9_April2023	P4117897.jpg	2023-04-29T14:00:00+0000	2023	exp2_af_davies_reefvariation_afselection	AF Davies North	6.0	9	50	exp2_AF_Davies_reefvariation_AFselection	0.00	0.00	0.00	8.00	0.00	0.00	0.00	0.00	0.00	2.00	0.00	0.00	0.00	0.00	0.00	0.00	0.00	0.00	0.00	0.00	0.00	2.00	0.00	0.00	0.00	0.00	0.00	0.00	0.00	0.00	0.00	0.00	0.00	10.00	0.00	0.00	18.00	52.00	0.00
3433835	Transect_9_April2023	P4117910.jpg	2023-04-29T14:00:00+0000	2023	exp2_af_davies_reefvariation_afselection	AF Davies North	6.0	9	50	exp2_AF_Davies_reefvariation_AFselection	0.00	0.00	0.00	6.00	0.00	0.00	0.00	0.00	0.00	0.00	0.00	0.00	0.00	0.00	0.00	0.00	2.00	0.00	0.00	0.00	0.00	0.00	0.00	0.00	0.00	0.00	4.00	0.00	0.00	0.00	0.00	0.00	0.00	4.00	0.00	0.00	18.00	48.00	0.00
3433836	Transect_9_April2023	P4117917.jpg	2023-04-29T14:00:00+0000	2023	exp2_af_davies_reefvariation_afselection	AF Davies North	6.0	9	50	exp2_AF_Davies_reefvariation_AFselection	0.00	0.00	0.00	6.00	0.00	0.00	0.00	0.00	0.00	0.00	0.00	0.00	0.00	0.00	0.00	0.00	4.00	0.00	0.00	0.00	0.00	0.00	0.00	0.00	0.00	0.00	0.00	0.00	0.00	0.00	0.00	0.00	0.00	0.00	0.00	0.00	32.00	56.00	0.00
3433837	Transect_9_April2023	P4117929.jpg	2023-04-29T14:00:00+0000	2023	exp2_af_davies_reefvariation_afselection	AF Davies North	6.0	9	50	exp2_AF_Davies_reefvariation_AFselection	0.00	0.00	0.00	0.00	0.00	0.00	0.00	0.00	0.00	12.00	0.00	0.00	0.00	0.00	0.00	0.00	0.00	0.00	4.00	0.00	0.00	0.00	0.00	0.00	0.00	2.00	0.00	0.00	0.00	0.00	0.00	0.00	0.00	0.00	0.00	0.00	60.00	20.00	0.00
3433838	Transect_9_April2023	P4117923.jpg	2023-04-29T14:00:00+0000	2023	exp2_af_davies_reefvariation_afselection	AF Davies North	6.0	9	50	exp2_AF_Davies_reefvariation_AFselection	0.00	0.00	0.00	2.00	0.00	0.00	0.00	0.00	0.00	0.00	0.00	0.00	0.00	0.00	0.00	0.00	4.00	0.00	2.00	0.00	0.00	2.00	0.00	0.00	0.00	2.00	2.00	0.00	0.00	0.00	0.00	0.00	0.00	0.00	0.00	0.00	54.00	26.00	6.00
3433839	Transect_9_April2023	P4117942.jpg	2023-04-29T14:00:00+0000	2023	exp2_af_davies_reefvariation_afselection	AF Davies North	6.0	9	50	exp2_AF_Davies_reefvariation_AFselection	0.00	0.00	0.00	6.00	0.00	0.00	0.00	0.00	0.00	2.00	0.00	0.00	0.00	0.00	0.00	0.00	0.00	0.00	0.00	0.00	0.00	6.00	0.00	0.00	0.00	2.00	4.00	0.00	0.00	0.00	0.00	0.00	0.00	14.00	0.00	0.00	16.00	46.00	0.00
3433840	Transect_9_April2023	P4117935.jpg	2023-04-29T14:00:00+0000	2023	exp2_af_davies_reefvariation_afselection	AF Davies North	6.0	9	50	exp2_AF_Davies_reefvariation_AFselection	0.00	0.00	0.00	0.00	0.00	0.00	0.00	0.00	0.00	0.00	0.00	0.00	0.00	0.00	0.00	0.00	2.00	0.00	4.00	0.00	0.00	0.00	0.00	0.00	0.00	0.00	6.00	0.00	0.00	0.00	0.00	0.00	0.00	0.00	0.00	0.00	54.00	32.00	0.00
3433841	Transect_9_April2023	P4117952.jpg	2023-04-29T14:00:00+0000	2023	exp2_af_davies_reefvariation_afselection	AF Davies North	6.0	9	50	exp2_AF_Davies_reefvariation_AFselection	0.00	0.00	0.00	10.00	0.00	0.00	0.00	0.00	0.00	16.00	0.00	0.00	0.00	0.00	0.00	0.00	2.00	0.00	0.00	0.00	0.00	16.00	0.00	0.00	0.00	2.00	0.00	0.00	0.00	0.00	0.00	0.00	0.00	4.00	0.00	0.00	10.00	26.00	0.00
3433842	Transect_9_April2023	P4117967.jpg	2023-04-29T14:00:00+0000	2023	exp2_af_davies_reefvariation_afselection	AF Davies North	6.0	9	50	exp2_AF_Davies_reefvariation_AFselection	0.00	0.00	0.00	0.00	0.00	0.00	0.00	0.00	0.00	0.00	0.00	0.00	0.00	0.00	0.00	0.00	2.00	0.00	2.00	0.00	0.00	0.00	0.00	0.00	0.00	2.00	4.00	0.00	0.00	0.00	0.00	0.00	0.00	0.00	0.00	0.00	26.00	58.00	0.00
3433843	Transect_9_April2023	P4117973.jpg	2023-04-29T14:00:00+0000	2023	exp2_af_davies_reefvariation_afselection	AF Davies North	6.0	9	50	exp2_AF_Davies_reefvariation_AFselection	0.00	0.00	0.00	8.00	0.00	0.00	0.00	0.00	0.00	0.00	0.00	0.00	0.00	0.00	0.00	0.00	4.00	0.00	4.00	0.00	0.00	2.00	0.00	0.00	0.00	0.00	0.00	0.00	0.00	0.00	0.00	0.00	0.00	2.00	0.00	0.00	46.00	32.00	2.00
3433844	Transect_9_April2023	P4117961.jpg	2023-04-29T14:00:00+0000	2023	exp2_af_davies_reefvariation_afselection	AF Davies North	6.0	9	50	exp2_AF_Davies_reefvariation_AFselection	0.00	0.00	0.00	0.00	0.00	0.00	0.00	0.00	0.00	8.00	0.00	0.00	0.00	0.00	0.00	0.00	0.00	0.00	0.00	0.00	0.00	2.00	0.00	0.00	0.00	0.00	8.00	0.00	0.00	0.00	0.00	0.00	0.00	4.00	0.00	0.00	2.00	52.00	0.00
3433845	Transect_9_April2023	P4117979.jpg	2023-04-29T14:00:00+0000	2023	exp2_af_davies_reefvariation_afselection	AF Davies North	6.0	9	50	exp2_AF_Davies_reefvariation_AFselection	0.00	0.00	0.00	0.00	0.00	0.00	0.00	0.00	0.00	4.00	0.00	0.00	0.00	0.00	0.00	0.00	0.00	0.00	8.00	0.00	0.00	0.00	0.00	2.00	0.00	0.00	8.00	0.00	2.00	0.00	0.00	0.00	0.00	0.00	0.00	0.00	46.00	24.00	6.00
3433846	Transect_9_April2023	P4117985.jpg	2023-04-29T14:00:00+0000	2023	exp2_af_davies_reefvariation_afselection	AF Davies North	6.0	9	50	exp2_AF_Davies_reefvariation_AFselection	0.00	0.00	0.00	8.00	0.00	0.00	0.00	0.00	0.00	4.00	0.00	0.00	0.00	0.00	0.00	0.00	0.00	0.00	0.00	0.00	0.00	0.00	0.00	0.00	0.00	0.00	2.00	0.00	0.00	0.00	0.00	0.00	0.00	4.00	0.00	0.00	42.00	36.00	0.00
3433847	Transect_9_April2023	P4117992.jpg	2023-04-29T14:00:00+0000	2023	exp2_af_davies_reefvariation_afselection	AF Davies North	6.0	9	50	exp2_AF_Davies_reefvariation_AFselection	0.00	0.00	0.00	4.00	0.00	0.00	0.00	0.00	0.00	18.00	0.00	0.00	0.00	0.00	0.00	0.00	2.00	0.00	0.00	0.00	0.00	0.00	0.00	0.00	0.00	0.00	0.00	0.00	0.00	0.00	0.00	0.00	0.00	0.00	0.00	0.00	40.00	34.00	0.00
3433571	Transect_9_December2022	P1024765.jpg	2022-12-29T14:00:00+0000	2022	exp2_af_davies_reefvariation_afselection	AF Davies North	6.0	9	50	exp2_AF_Davies_reefvariation_AFselection	0.00	0.00	0.00	0.00	0.00	0.00	0.00	0.00	0.00	6.00	0.00	0.00	0.00	0.00	0.00	0.00	6.00	0.00	0.00	0.00	0.00	10.00	0.00	0.00	0.00	0.00	4.00	0.00	0.00	0.00	0.00	0.00	0.00	10.00	0.00	0.00	28.00	32.00	0.00
3433572	Transect_9_December2022	P1024771.jpg	2022-12-29T14:00:00+0000	2022	exp2_af_davies_reefvariation_afselection	AF Davies North	6.0	9	50	exp2_AF_Davies_reefvariation_AFselection	0.00	0.00	0.00	0.00	0.00	0.00	0.00	0.00	0.00	0.00	0.00	0.00	0.00	0.00	0.00	0.00	0.00	0.00	0.00	0.00	0.00	0.00	0.00	0.00	0.00	0.00	0.00	0.00	0.00	0.00	0.00	0.00	0.00	8.00	0.00	0.00	16.00	74.00	0.00
3433573	Transect_9_December2022	P1024759.jpg	2022-12-29T14:00:00+0000	2022	exp2_af_davies_reefvariation_afselection	AF Davies North	6.0	9	50	exp2_AF_Davies_reefvariation_AFselection	0.00	0.00	0.00	6.00	0.00	0.00	0.00	0.00	0.00	0.00	0.00	0.00	0.00	0.00	0.00	0.00	2.00	0.00	4.00	0.00	0.00	2.00	0.00	0.00	0.00	2.00	0.00	0.00	0.00	0.00	0.00	0.00	0.00	2.00	0.00	0.00	24.00	58.00	0.00
3433574	Transect_9_December2022	P1024777.jpg	2022-12-29T14:00:00+0000	2022	exp2_af_davies_reefvariation_afselection	AF Davies North	6.0	9	50	exp2_AF_Davies_reefvariation_AFselection	0.00	0.00	0.00	0.00	0.00	0.00	0.00	0.00	0.00	0.00	0.00	0.00	0.00	0.00	0.00	0.00	2.00	0.00	2.00	0.00	0.00	4.00	0.00	0.00	0.00	2.00	0.00	0.00	0.00	0.00	0.00	0.00	0.00	4.00	0.00	0.00	30.00	56.00	0.00
3433575	Transect_9_December2022	P1024803.jpg	2022-12-29T14:00:00+0000	2022	exp2_af_davies_reefvariation_afselection	AF Davies North	6.0	9	50	exp2_AF_Davies_reefvariation_AFselection	0.00	0.00	0.00	4.00	0.00	0.00	0.00	0.00	0.00	0.00	0.00	0.00	0.00	0.00	0.00	0.00	4.00	0.00	0.00	0.00	0.00	0.00	0.00	0.00	0.00	0.00	12.00	0.00	0.00	0.00	0.00	0.00	0.00	6.00	0.00	0.00	34.00	38.00	0.00
3433576	Transect_9_December2022	P1024784.jpg	2022-12-29T14:00:00+0000	2022	exp2_af_davies_reefvariation_afselection	AF Davies North	6.0	9	50	exp2_AF_Davies_reefvariation_AFselection	0.00	0.00	0.00	4.00	0.00	0.00	0.00	0.00	0.00	8.00	0.00	0.00	0.00	0.00	0.00	0.00	0.00	0.00	2.00	0.00	0.00	32.00	0.00	0.00	0.00	0.00	4.00	0.00	0.00	0.00	0.00	0.00	0.00	8.00	0.00	0.00	10.00	26.00	0.00
3433577	Transect_9_December2022	P1024797.jpg	2022-12-29T14:00:00+0000	2022	exp2_af_davies_reefvariation_afselection	AF Davies North	6.0	9	50	exp2_AF_Davies_reefvariation_AFselection	0.00	0.00	0.00	6.00	0.00	0.00	0.00	0.00	0.00	0.00	0.00	0.00	0.00	0.00	0.00	0.00	2.00	0.00	2.00	0.00	0.00	0.00	0.00	0.00	0.00	0.00	0.00	0.00	0.00	0.00	0.00	0.00	0.00	12.00	0.00	0.00	14.00	62.00	0.00
3433578	Transect_9_December2022	P1024809.jpg	2022-12-29T14:00:00+0000	2022	exp2_af_davies_reefvariation_afselection	AF Davies North	6.0	9	50	exp2_AF_Davies_reefvariation_AFselection	0.00	0.00	8.00	6.00	0.00	0.00	0.00	0.00	0.00	6.00	0.00	0.00	0.00	0.00	0.00	0.00	2.00	0.00	0.00	0.00	0.00	12.00	0.00	0.00	0.00	0.00	2.00	0.00	0.00	0.00	0.00	0.00	0.00	4.00	0.00	0.00	16.00	40.00	0.00
3433579	Transect_9_December2022	P1024840.jpg	2022-12-29T14:00:00+0000	2022	exp2_af_davies_reefvariation_afselection	AF Davies North	6.0	9	50	exp2_AF_Davies_reefvariation_AFselection	0.00	0.00	0.00	2.00	0.00	0.00	0.00	0.00	0.00	0.00	0.00	0.00	0.00	0.00	0.00	0.00	0.00	0.00	0.00	0.00	0.00	4.00	0.00	0.00	0.00	0.00	0.00	0.00	0.00	0.00	0.00	0.00	0.00	6.00	0.00	0.00	38.00	40.00	0.00
3433580	Transect_9_December2022	P1024833.jpg	2022-12-29T14:00:00+0000	2022	exp2_af_davies_reefvariation_afselection	AF Davies North	6.0	9	50	exp2_AF_Davies_reefvariation_AFselection	0.00	0.00	0.00	6.00	0.00	0.00	0.00	0.00	0.00	0.00	0.00	0.00	0.00	0.00	0.00	0.00	0.00	0.00	0.00	0.00	0.00	2.00	0.00	0.00	0.00	0.00	0.00	0.00	0.00	0.00	0.00	0.00	0.00	6.00	0.00	0.00	28.00	50.00	0.00
3433581	Transect_9_December2022	P1024816.jpg	2022-12-29T14:00:00+0000	2022	exp2_af_davies_reefvariation_afselection	AF Davies North	6.0	9	50	exp2_AF_Davies_reefvariation_AFselection	0.00	0.00	2.00	12.00	0.00	0.00	0.00	0.00	0.00	2.00	0.00	0.00	0.00	0.00	0.00	0.00	4.00	0.00	4.00	0.00	0.00	0.00	0.00	0.00	0.00	0.00	2.00	0.00	0.00	0.00	0.00	0.00	0.00	6.00	0.00	0.00	42.00	24.00	0.00
3433582	Transect_9_December2022	P1024827.jpg	2022-12-29T14:00:00+0000	2022	exp2_af_davies_reefvariation_afselection	AF Davies North	6.0	9	50	exp2_AF_Davies_reefvariation_AFselection	0.00	0.00	0.00	18.00	0.00	0.00	0.00	0.00	0.00	0.00	0.00	0.00	0.00	0.00	0.00	0.00	2.00	0.00	2.00	0.00	0.00	2.00	0.00	0.00	0.00	0.00	0.00	0.00	0.00	0.00	0.00	0.00	0.00	6.00	0.00	0.00	20.00	44.00	0.00
3433583	Transect_9_December2022	P1024847.jpg	2022-12-29T14:00:00+0000	2022	exp2_af_davies_reefvariation_afselection	AF Davies North	6.0	9	50	exp2_AF_Davies_reefvariation_AFselection	0.00	0.00	0.00	0.00	0.00	0.00	0.00	0.00	0.00	6.00	0.00	0.00	0.00	0.00	0.00	0.00	0.00	0.00	10.00	0.00	0.00	2.00	0.00	0.00	0.00	0.00	2.00	0.00	0.00	0.00	0.00	0.00	0.00	4.00	0.00	0.00	40.00	34.00	2.00
3433584	Transect_9_December2022	P1024883.jpg	2022-12-29T14:00:00+0000	2022	exp2_af_davies_reefvariation_afselection	AF Davies North	6.0	9	50	exp2_AF_Davies_reefvariation_AFselection	0.00	0.00	0.00	2.00	0.00	0.00	0.00	0.00	0.00	20.00	0.00	0.00	0.00	0.00	0.00	0.00	2.00	0.00	2.00	0.00	0.00	28.00	0.00	0.00	0.00	0.00	0.00	0.00	0.00	0.00	0.00	0.00	0.00	12.00	0.00	0.00	6.00	26.00	0.00
3433585	Transect_9_December2022	P1024863.jpg	2022-12-29T14:00:00+0000	2022	exp2_af_davies_reefvariation_afselection	AF Davies North	6.0	9	50	exp2_AF_Davies_reefvariation_AFselection	0.00	0.00	0.00	2.00	0.00	0.00	0.00	0.00	0.00	0.00	0.00	0.00	0.00	0.00	0.00	0.00	0.00	0.00	2.00	0.00	0.00	2.00	0.00	0.00	0.00	0.00	0.00	0.00	0.00	0.00	0.00	0.00	0.00	6.00	0.00	0.00	38.00	48.00	0.00
3433586	Transect_9_December2022	P1024876.jpg	2022-12-29T14:00:00+0000	2022	exp2_af_davies_reefvariation_afselection	AF Davies North	6.0	9	50	exp2_AF_Davies_reefvariation_AFselection	0.00	0.00	0.00	2.00	0.00	0.00	0.00	0.00	0.00	32.00	0.00	0.00	0.00	0.00	0.00	0.00	2.00	0.00	2.00	0.00	0.00	8.00	0.00	0.00	0.00	0.00	0.00	0.00	0.00	0.00	0.00	0.00	0.00	2.00	0.00	0.00	34.00	18.00	0.00
3433587	Transect_9_December2022	P1024889.jpg	2022-12-29T14:00:00+0000	2022	exp2_af_davies_reefvariation_afselection	AF Davies North	6.0	9	50	exp2_AF_Davies_reefvariation_AFselection	0.00	0.00	0.00	2.00	0.00	0.00	0.00	0.00	0.00	6.00	0.00	0.00	2.00	0.00	0.00	0.00	2.00	0.00	18.00	0.00	0.00	2.00	0.00	0.00	0.00	0.00	0.00	0.00	0.00	0.00	0.00	0.00	0.00	2.00	0.00	0.00	50.00	12.00	2.00
3433588	Transect_9_December2022	P1024912.jpg	2022-12-29T14:00:00+0000	2022	exp2_af_davies_reefvariation_afselection	AF Davies North	6.0	9	50	exp2_AF_Davies_reefvariation_AFselection	0.00	0.00	2.00	2.00	0.00	0.00	0.00	0.00	0.00	0.00	0.00	0.00	0.00	0.00	0.00	0.00	0.00	0.00	0.00	0.00	0.00	0.00	0.00	0.00	0.00	0.00	2.00	0.00	0.00	0.00	0.00	0.00	0.00	2.00	0.00	0.00	38.00	48.00	0.00
3433589	Transect_9_December2022	P1024903.jpg	2022-12-29T14:00:00+0000	2022	exp2_af_davies_reefvariation_afselection	AF Davies North	6.0	9	50	exp2_AF_Davies_reefvariation_AFselection	0.00	0.00	0.00	0.00	0.00	0.00	0.00	0.00	0.00	4.00	0.00	0.00	0.00	0.00	0.00	0.00	0.00	0.00	0.00	0.00	0.00	0.00	0.00	0.00	0.00	2.00	4.00	0.00	0.00	0.00	0.00	0.00	0.00	2.00	0.00	0.00	44.00	44.00	0.00
3433590	Transect_9_December2022	P1024895.jpg	2022-12-29T14:00:00+0000	2022	exp2_af_davies_reefvariation_afselection	AF Davies North	6.0	9	50	exp2_AF_Davies_reefvariation_AFselection	0.00	0.00	0.00	2.00	0.00	0.00	0.00	0.00	0.00	2.00	0.00	0.00	0.00	0.00	0.00	0.00	4.00	0.00	0.00	0.00	0.00	8.00	0.00	0.00	0.00	2.00	8.00	0.00	0.00	0.00	0.00	0.00	0.00	22.00	0.00	0.00	12.00	28.00	0.00
3433591	Transect_9_December2022	P1024946.jpg	2022-12-29T14:00:00+0000	2022	exp2_af_davies_reefvariation_afselection	AF Davies North	6.0	9	50	exp2_AF_Davies_reefvariation_AFselection	0.00	0.00	0.00	0.00	0.00	0.00	0.00	0.00	0.00	0.00	0.00	0.00	0.00	0.00	0.00	0.00	2.00	0.00	16.00	0.00	0.00	2.00	0.00	0.00	0.00	0.00	0.00	0.00	0.00	0.00	0.00	0.00	0.00	0.00	0.00	0.00	56.00	18.00	6.00
3433592	Transect_9_December2022	P1024930.jpg	2022-12-29T14:00:00+0000	2022	exp2_af_davies_reefvariation_afselection	AF Davies North	6.0	9	50	exp2_AF_Davies_reefvariation_AFselection	0.00	0.00	0.00	6.00	0.00	0.00	0.00	0.00	0.00	0.00	0.00	0.00	0.00	0.00	0.00	0.00	2.00	0.00	18.00	0.00	0.00	8.00	0.00	0.00	0.00	0.00	2.00	0.00	0.00	0.00	0.00	0.00	0.00	4.00	0.00	0.00	32.00	26.00	0.00
3433593	Transect_9_December2022	P1024940.jpg	2022-12-29T14:00:00+0000	2022	exp2_af_davies_reefvariation_afselection	AF Davies North	6.0	9	50	exp2_AF_Davies_reefvariation_AFselection	0.00	0.00	0.00	0.00	0.00	0.00	0.00	0.00	0.00	4.00	0.00	0.00	0.00	0.00	0.00	0.00	0.00	0.00	2.00	0.00	0.00	0.00	0.00	4.00	0.00	0.00	6.00	0.00	0.00	0.00	0.00	0.00	0.00	6.00	0.00	0.00	30.00	46.00	0.00
3433594	Transect_9_December2022	P1024918.jpg	2022-12-29T14:00:00+0000	2022	exp2_af_davies_reefvariation_afselection	AF Davies North	6.0	9	50	exp2_AF_Davies_reefvariation_AFselection	0.00	0.00	0.00	4.00	0.00	0.00	0.00	0.00	0.00	0.00	0.00	0.00	0.00	0.00	0.00	0.00	2.00	0.00	0.00	0.00	0.00	0.00	0.00	0.00	0.00	0.00	0.00	0.00	0.00	0.00	0.00	0.00	0.00	6.00	0.00	0.00	44.00	40.00	0.00
3688221	Transect_9_July2022	P7212357.JPG	2022-07-09T14:00:00+0000	2022	exp2_af_davies_reefvariation_afselection	AF Davies North	6.0	9	50	exp2_AF_Davies_reefvariation_AFselection	0.00	0.00	0.00	0.00	0.00	0.00	0.00	0.00	0.00	0.00	0.00	0.00	0.00	0.00	0.00	0.00	4.00	0.00	0.00	0.00	0.00	16.00	0.00	0.00	0.00	0.00	0.00	0.00	0.00	0.00	0.00	0.00	0.00	8.00	0.00	0.00	4.00	66.00	0.00
3688222	Transect_9_July2022	P7212204.JPG	2022-07-09T14:00:00+0000	2022	exp2_af_davies_reefvariation_afselection	AF Davies North	6.0	9	50	exp2_AF_Davies_reefvariation_AFselection	0.00	0.00	0.00	0.00	0.00	0.00	0.00	0.00	0.00	2.00	0.00	0.00	0.00	0.00	0.00	0.00	2.00	0.00	6.00	0.00	0.00	0.00	0.00	0.00	0.00	2.00	6.00	0.00	0.00	0.00	0.00	0.00	0.00	0.00	0.00	0.00	24.00	56.00	0.00
3688223	Transect_9_July2022	P7212211.JPG	2022-07-09T14:00:00+0000	2022	exp2_af_davies_reefvariation_afselection	AF Davies North	6.0	9	50	exp2_AF_Davies_reefvariation_AFselection	0.00	0.00	0.00	2.00	0.00	0.00	0.00	0.00	0.00	6.00	0.00	0.00	0.00	0.00	0.00	0.00	18.00	0.00	0.00	0.00	0.00	2.00	0.00	0.00	0.00	4.00	4.00	0.00	0.00	0.00	0.00	0.00	0.00	0.00	0.00	0.00	52.00	8.00	0.00
3688224	Transect_9_July2022	P7212351.JPG	2022-07-09T14:00:00+0000	2022	exp2_af_davies_reefvariation_afselection	AF Davies North	6.0	9	50	exp2_AF_Davies_reefvariation_AFselection	0.00	0.00	0.00	0.00	0.00	0.00	0.00	0.00	0.00	4.00	0.00	0.00	0.00	0.00	0.00	0.00	2.00	0.00	0.00	0.00	0.00	2.00	0.00	0.00	0.00	0.00	0.00	0.00	0.00	0.00	0.00	0.00	0.00	4.00	0.00	0.00	16.00	68.00	0.00
3688225	Transect_9_July2022	P7212217.JPG	2022-07-09T14:00:00+0000	2022	exp2_af_davies_reefvariation_afselection	AF Davies North	6.0	9	50	exp2_AF_Davies_reefvariation_AFselection	0.00	2.00	0.00	0.00	0.00	0.00	0.00	0.00	0.00	0.00	0.00	0.00	0.00	0.00	0.00	0.00	2.00	0.00	0.00	0.00	0.00	16.00	0.00	0.00	0.00	0.00	0.00	0.00	0.00	0.00	0.00	0.00	0.00	0.00	0.00	0.00	28.00	48.00	0.00
3688226	Transect_9_July2022	P7212223.JPG	2022-07-09T14:00:00+0000	2022	exp2_af_davies_reefvariation_afselection	AF Davies North	6.0	9	50	exp2_AF_Davies_reefvariation_AFselection	0.00	0.00	0.00	0.00	0.00	0.00	0.00	0.00	0.00	0.00	0.00	0.00	0.00	0.00	0.00	0.00	14.00	0.00	0.00	0.00	0.00	4.00	0.00	0.00	0.00	0.00	2.00	0.00	0.00	0.00	0.00	0.00	0.00	2.00	0.00	0.00	48.00	24.00	0.00
3688227	Transect_9_July2022	P7212231.JPG	2022-07-09T14:00:00+0000	2022	exp2_af_davies_reefvariation_afselection	AF Davies North	6.0	9	50	exp2_AF_Davies_reefvariation_AFselection	0.00	0.00	0.00	2.00	0.00	0.00	0.00	0.00	0.00	0.00	0.00	0.00	0.00	0.00	0.00	0.00	10.00	0.00	4.00	0.00	0.00	0.00	0.00	0.00	0.00	0.00	2.00	0.00	0.00	0.00	0.00	0.00	0.00	2.00	0.00	0.00	60.00	18.00	0.00
3688228	Transect_9_July2022	P7212237.JPG	2022-07-09T14:00:00+0000	2022	exp2_af_davies_reefvariation_afselection	AF Davies North	6.0	9	50	exp2_AF_Davies_reefvariation_AFselection	0.00	0.00	0.00	0.00	0.00	0.00	0.00	0.00	0.00	10.00	0.00	0.00	0.00	0.00	0.00	0.00	6.00	0.00	2.00	0.00	0.00	0.00	0.00	0.00	0.00	0.00	0.00	0.00	0.00	0.00	0.00	0.00	0.00	0.00	0.00	0.00	36.00	44.00	0.00
3688229	Transect_9_July2022	P7212266.JPG	2022-07-09T14:00:00+0000	2022	exp2_af_davies_reefvariation_afselection	AF Davies North	6.0	9	50	exp2_AF_Davies_reefvariation_AFselection	0.00	0.00	0.00	0.00	0.00	0.00	0.00	0.00	0.00	0.00	0.00	0.00	0.00	0.00	0.00	0.00	8.00	0.00	6.00	0.00	0.00	2.00	0.00	0.00	0.00	0.00	0.00	0.00	0.00	0.00	0.00	0.00	0.00	6.00	0.00	0.00	30.00	44.00	0.00
3688230	Transect_9_July2022	P7212252.JPG	2022-07-09T14:00:00+0000	2022	exp2_af_davies_reefvariation_afselection	AF Davies North	6.0	9	50	exp2_AF_Davies_reefvariation_AFselection	0.00	0.00	0.00	2.00	0.00	0.00	0.00	0.00	0.00	10.00	0.00	0.00	0.00	0.00	0.00	0.00	4.00	0.00	0.00	0.00	0.00	28.00	0.00	0.00	0.00	2.00	2.00	0.00	0.00	0.00	0.00	0.00	0.00	6.00	0.00	0.00	6.00	30.00	0.00
3688231	Transect_9_July2022	P7212245.JPG	2022-07-09T14:00:00+0000	2022	exp2_af_davies_reefvariation_afselection	AF Davies North	6.0	9	50	exp2_AF_Davies_reefvariation_AFselection	0.00	0.00	2.00	4.00	0.00	0.00	0.00	0.00	0.00	0.00	0.00	0.00	0.00	0.00	0.00	0.00	0.00	0.00	20.00	0.00	0.00	10.00	0.00	0.00	0.00	0.00	0.00	0.00	0.00	0.00	0.00	0.00	0.00	2.00	0.00	0.00	36.00	26.00	0.00
3688232	Transect_9_July2022	P7212259.JPG	2022-07-09T14:00:00+0000	2022	exp2_af_davies_reefvariation_afselection	AF Davies North	6.0	9	50	exp2_AF_Davies_reefvariation_AFselection	0.00	0.00	0.00	0.00	0.00	0.00	0.00	0.00	0.00	2.00	0.00	0.00	0.00	0.00	0.00	0.00	8.00	0.00	0.00	0.00	0.00	6.00	0.00	0.00	0.00	0.00	0.00	0.00	0.00	0.00	0.00	0.00	0.00	2.00	0.00	0.00	26.00	54.00	0.00
3688233	Transect_9_July2022	P7212286.JPG	2022-07-09T14:00:00+0000	2022	exp2_af_davies_reefvariation_afselection	AF Davies North	6.0	9	50	exp2_AF_Davies_reefvariation_AFselection	0.00	0.00	0.00	0.00	0.00	0.00	0.00	0.00	0.00	0.00	0.00	0.00	0.00	0.00	0.00	0.00	2.00	0.00	10.00	0.00	0.00	0.00	0.00	0.00	0.00	2.00	0.00	0.00	0.00	0.00	0.00	0.00	0.00	0.00	0.00	0.00	50.00	34.00	0.00
3688234	Transect_9_July2022	P7212274.JPG	2022-07-09T14:00:00+0000	2022	exp2_af_davies_reefvariation_afselection	AF Davies North	6.0	9	50	exp2_AF_Davies_reefvariation_AFselection	0.00	0.00	0.00	0.00	0.00	0.00	0.00	0.00	0.00	0.00	0.00	0.00	0.00	0.00	0.00	0.00	2.00	0.00	0.00	0.00	0.00	2.00	0.00	0.00	0.00	0.00	0.00	0.00	0.00	0.00	0.00	0.00	0.00	2.00	0.00	0.00	50.00	34.00	2.00
3688235	Transect_9_July2022	P7212280.JPG	2022-07-09T14:00:00+0000	2022	exp2_af_davies_reefvariation_afselection	AF Davies North	6.0	9	50	exp2_AF_Davies_reefvariation_AFselection	0.00	0.00	0.00	0.00	0.00	0.00	0.00	0.00	0.00	4.00	0.00	0.00	0.00	0.00	0.00	0.00	2.00	0.00	4.00	0.00	0.00	0.00	0.00	0.00	0.00	0.00	4.00	0.00	0.00	0.00	0.00	0.00	0.00	4.00	0.00	0.00	50.00	32.00	0.00
3688236	Transect_9_July2022	P7212293.JPG	2022-07-09T14:00:00+0000	2022	exp2_af_davies_reefvariation_afselection	AF Davies North	6.0	9	50	exp2_AF_Davies_reefvariation_AFselection	0.00	0.00	0.00	0.00	0.00	0.00	0.00	0.00	0.00	0.00	0.00	0.00	0.00	0.00	0.00	0.00	2.00	0.00	2.00	0.00	0.00	0.00	0.00	0.00	0.00	0.00	0.00	0.00	0.00	0.00	0.00	0.00	0.00	4.00	0.00	0.00	50.00	38.00	0.00
3688237	Transect_9_July2022	P7212300.JPG	2022-07-09T14:00:00+0000	2022	exp2_af_davies_reefvariation_afselection	AF Davies North	6.0	9	50	exp2_AF_Davies_reefvariation_AFselection	0.00	0.00	2.00	4.00	0.00	0.00	0.00	0.00	0.00	0.00	0.00	0.00	0.00	0.00	0.00	0.00	8.00	0.00	6.00	0.00	0.00	0.00	0.00	0.00	0.00	2.00	0.00	0.00	0.00	0.00	0.00	0.00	0.00	2.00	0.00	0.00	52.00	18.00	0.00
3688238	Transect_9_July2022	P7212306.JPG	2022-07-09T14:00:00+0000	2022	exp2_af_davies_reefvariation_afselection	AF Davies North	6.0	9	50	exp2_AF_Davies_reefvariation_AFselection	0.00	0.00	0.00	2.00	0.00	0.00	0.00	0.00	0.00	0.00	0.00	0.00	0.00	0.00	0.00	0.00	4.00	0.00	2.00	0.00	0.00	16.00	0.00	0.00	0.00	0.00	0.00	0.00	0.00	0.00	0.00	0.00	0.00	6.00	0.00	0.00	12.00	42.00	0.00
3688239	Transect_9_July2022	P7212312.JPG	2022-07-09T14:00:00+0000	2022	exp2_af_davies_reefvariation_afselection	AF Davies North	6.0	9	50	exp2_AF_Davies_reefvariation_AFselection	0.00	0.00	0.00	0.00	0.00	0.00	0.00	0.00	0.00	0.00	0.00	0.00	0.00	0.00	0.00	0.00	0.00	0.00	0.00	0.00	0.00	4.00	0.00	0.00	0.00	0.00	4.00	0.00	0.00	0.00	0.00	0.00	0.00	6.00	0.00	0.00	4.00	74.00	0.00
3688240	Transect_9_July2022	P7212318.JPG	2022-07-09T14:00:00+0000	2022	exp2_af_davies_reefvariation_afselection	AF Davies North	6.0	9	50	exp2_AF_Davies_reefvariation_AFselection	0.00	0.00	6.00	0.00	0.00	0.00	0.00	0.00	0.00	0.00	0.00	0.00	0.00	0.00	0.00	0.00	6.00	0.00	4.00	0.00	0.00	2.00	0.00	0.00	0.00	0.00	2.00	0.00	0.00	0.00	0.00	0.00	0.00	8.00	0.00	0.00	24.00	34.00	2.00
3688241	Transect_9_July2022	P7212344.JPG	2022-07-09T14:00:00+0000	2022	exp2_af_davies_reefvariation_afselection	AF Davies North	6.0	9	50	exp2_AF_Davies_reefvariation_AFselection	0.00	0.00	0.00	2.00	0.00	0.00	0.00	0.00	0.00	0.00	0.00	0.00	0.00	0.00	0.00	0.00	0.00	0.00	2.00	0.00	0.00	0.00	0.00	0.00	0.00	0.00	0.00	0.00	0.00	0.00	0.00	0.00	0.00	14.00	0.00	0.00	18.00	62.00	0.00
3688242	Transect_9_July2022	P7212338.JPG	2022-07-09T14:00:00+0000	2022	exp2_af_davies_reefvariation_afselection	AF Davies North	6.0	9	50	exp2_AF_Davies_reefvariation_AFselection	0.00	0.00	0.00	2.00	0.00	0.00	0.00	0.00	0.00	0.00	0.00	0.00	0.00	0.00	0.00	0.00	0.00	0.00	2.00	0.00	0.00	12.00	0.00	0.00	0.00	4.00	0.00	0.00	0.00	0.00	0.00	0.00	0.00	0.00	0.00	0.00	12.00	62.00	0.00
3688243	Transect_9_July2022	P7212330.JPG	2022-07-09T14:00:00+0000	2022	exp2_af_davies_reefvariation_afselection	AF Davies North	6.0	9	50	exp2_AF_Davies_reefvariation_AFselection	0.00	0.00	0.00	0.00	0.00	0.00	0.00	0.00	0.00	6.00	0.00	0.00	0.00	0.00	0.00	0.00	8.00	0.00	2.00	0.00	0.00	12.00	0.00	0.00	0.00	10.00	2.00	0.00	0.00	0.00	0.00	0.00	0.00	14.00	0.00	0.00	10.00	36.00	0.00
3688244	Transect_9_July2022	P7212324.JPG	2022-07-09T14:00:00+0000	2022	exp2_af_davies_reefvariation_afselection	AF Davies North	6.0	9	50	exp2_AF_Davies_reefvariation_AFselection	0.00	0.00	0.00	2.00	0.00	0.00	0.00	0.00	0.00	0.00	0.00	0.00	0.00	0.00	0.00	0.00	6.00	0.00	0.00	0.00	0.00	0.00	0.00	0.00	0.00	0.00	0.00	0.00	0.00	0.00	0.00	0.00	0.00	14.00	0.00	0.00	6.00	70.00	0.00
3433291	Transect_9_October2022	PA211902.jpg	2022-10-09T14:00:00+0000	2022	exp2_af_davies_reefvariation_afselection	AF Davies North	6.0	9	50	exp2_AF_Davies_reefvariation_AFselection	0.00	0.00	0.00	4.00	0.00	0.00	0.00	0.00	0.00	0.00	0.00	0.00	0.00	0.00	0.00	0.00	0.00	0.00	2.00	0.00	0.00	0.00	0.00	0.00	0.00	0.00	12.00	0.00	0.00	0.00	0.00	0.00	0.00	2.00	0.00	0.00	26.00	48.00	0.00
3433292	Transect_9_October2022	PA211914.jpg	2022-10-09T14:00:00+0000	2022	exp2_af_davies_reefvariation_afselection	AF Davies North	6.0	9	50	exp2_AF_Davies_reefvariation_AFselection	0.00	0.00	0.00	14.00	0.00	0.00	0.00	0.00	0.00	0.00	0.00	0.00	0.00	0.00	0.00	0.00	2.00	0.00	2.00	0.00	0.00	14.00	0.00	0.00	0.00	0.00	0.00	0.00	0.00	0.00	0.00	0.00	0.00	0.00	0.00	0.00	52.00	16.00	0.00
3433293	Transect_9_October2022	PA211890.jpg	2022-10-09T14:00:00+0000	2022	exp2_af_davies_reefvariation_afselection	AF Davies North	6.0	9	50	exp2_AF_Davies_reefvariation_AFselection	0.00	0.00	0.00	4.00	0.00	0.00	0.00	0.00	0.00	0.00	0.00	0.00	0.00	0.00	0.00	0.00	0.00	0.00	4.00	0.00	0.00	24.00	0.00	0.00	0.00	4.00	0.00	0.00	0.00	0.00	0.00	0.00	0.00	2.00	0.00	0.00	38.00	22.00	0.00
3433294	Transect_9_October2022	PA211896.jpg	2022-10-09T14:00:00+0000	2022	exp2_af_davies_reefvariation_afselection	AF Davies North	6.0	9	50	exp2_AF_Davies_reefvariation_AFselection	0.00	0.00	0.00	10.00	0.00	0.00	0.00	0.00	0.00	0.00	0.00	0.00	0.00	0.00	0.00	0.00	2.00	0.00	0.00	0.00	0.00	12.00	0.00	0.00	0.00	0.00	2.00	0.00	0.00	0.00	0.00	0.00	0.00	2.00	0.00	0.00	52.00	20.00	0.00
3433295	Transect_9_October2022	PA211920.jpg	2022-10-09T14:00:00+0000	2022	exp2_af_davies_reefvariation_afselection	AF Davies North	6.0	9	50	exp2_AF_Davies_reefvariation_AFselection	0.00	0.00	0.00	12.00	0.00	0.00	0.00	0.00	0.00	2.00	0.00	0.00	0.00	0.00	0.00	0.00	0.00	0.00	14.00	0.00	0.00	8.00	0.00	0.00	0.00	2.00	2.00	0.00	0.00	0.00	0.00	0.00	0.00	8.00	0.00	0.00	16.00	30.00	0.00
3433296	Transect_9_October2022	PA211931.jpg	2022-10-09T14:00:00+0000	2022	exp2_af_davies_reefvariation_afselection	AF Davies North	6.0	9	50	exp2_AF_Davies_reefvariation_AFselection	0.00	0.00	0.00	8.00	0.00	0.00	0.00	0.00	0.00	0.00	0.00	0.00	0.00	0.00	0.00	0.00	4.00	0.00	6.00	0.00	0.00	0.00	0.00	0.00	0.00	0.00	2.00	0.00	0.00	0.00	0.00	0.00	0.00	0.00	0.00	0.00	44.00	30.00	0.00
3433297	Transect_9_October2022	PA211946.jpg	2022-10-09T14:00:00+0000	2022	exp2_af_davies_reefvariation_afselection	AF Davies North	6.0	9	50	exp2_AF_Davies_reefvariation_AFselection	0.00	0.00	0.00	10.00	0.00	0.00	0.00	0.00	0.00	2.00	0.00	0.00	0.00	0.00	0.00	0.00	0.00	0.00	6.00	0.00	0.00	12.00	0.00	0.00	0.00	2.00	0.00	0.00	0.00	0.00	0.00	0.00	0.00	0.00	0.00	0.00	50.00	18.00	0.00
3433298	Transect_9_October2022	PA211940.jpg	2022-10-09T14:00:00+0000	2022	exp2_af_davies_reefvariation_afselection	AF Davies North	6.0	9	50	exp2_AF_Davies_reefvariation_AFselection	0.00	0.00	0.00	6.00	0.00	0.00	0.00	0.00	0.00	0.00	0.00	0.00	0.00	0.00	0.00	0.00	4.00	0.00	14.00	0.00	0.00	0.00	0.00	0.00	0.00	0.00	0.00	0.00	0.00	0.00	0.00	0.00	0.00	0.00	0.00	0.00	48.00	24.00	0.00
3433299	Transect_9_October2022	PA211962.jpg	2022-10-09T14:00:00+0000	2022	exp2_af_davies_reefvariation_afselection	AF Davies North	6.0	9	50	exp2_AF_Davies_reefvariation_AFselection	0.00	0.00	0.00	0.00	0.00	0.00	0.00	0.00	0.00	2.00	0.00	0.00	0.00	0.00	0.00	0.00	0.00	0.00	2.00	0.00	0.00	0.00	0.00	0.00	0.00	0.00	2.00	0.00	0.00	0.00	0.00	0.00	0.00	0.00	0.00	0.00	86.00	6.00	0.00
3433300	Transect_9_October2022	PA211984.jpg	2022-10-09T14:00:00+0000	2022	exp2_af_davies_reefvariation_afselection	AF Davies North	6.0	9	50	exp2_AF_Davies_reefvariation_AFselection	0.00	0.00	0.00	6.00	0.00	0.00	0.00	0.00	0.00	0.00	0.00	0.00	0.00	0.00	0.00	0.00	2.00	0.00	4.00	0.00	0.00	2.00	0.00	0.00	0.00	4.00	0.00	0.00	0.00	0.00	0.00	0.00	0.00	0.00	0.00	0.00	66.00	16.00	0.00
3433301	Transect_9_October2022	PA211972.jpg	2022-10-09T14:00:00+0000	2022	exp2_af_davies_reefvariation_afselection	AF Davies North	6.0	9	50	exp2_AF_Davies_reefvariation_AFselection	0.00	0.00	0.00	2.00	0.00	0.00	0.00	0.00	0.00	0.00	0.00	0.00	0.00	0.00	0.00	0.00	4.00	0.00	0.00	0.00	0.00	0.00	0.00	0.00	0.00	2.00	6.00	0.00	0.00	0.00	0.00	0.00	0.00	2.00	0.00	0.00	48.00	24.00	0.00
3433302	Transect_9_October2022	PA211952.jpg	2022-10-09T14:00:00+0000	2022	exp2_af_davies_reefvariation_afselection	AF Davies North	6.0	9	50	exp2_AF_Davies_reefvariation_AFselection	0.00	0.00	2.00	8.00	0.00	0.00	0.00	0.00	0.00	2.00	0.00	0.00	0.00	0.00	0.00	0.00	0.00	0.00	8.00	0.00	0.00	0.00	0.00	0.00	0.00	0.00	6.00	0.00	0.00	0.00	0.00	0.00	0.00	0.00	0.00	0.00	64.00	8.00	0.00
3433303	Transect_9_October2022	PA212004.jpg	2022-10-09T14:00:00+0000	2022	exp2_af_davies_reefvariation_afselection	AF Davies North	6.0	9	50	exp2_AF_Davies_reefvariation_AFselection	0.00	0.00	2.00	2.00	0.00	0.00	0.00	0.00	0.00	0.00	0.00	0.00	0.00	0.00	0.00	0.00	0.00	0.00	14.00	0.00	0.00	0.00	0.00	0.00	0.00	0.00	0.00	0.00	0.00	0.00	0.00	0.00	0.00	0.00	0.00	0.00	72.00	10.00	0.00
3433304	Transect_9_October2022	PA211995.jpg	2022-10-09T14:00:00+0000	2022	exp2_af_davies_reefvariation_afselection	AF Davies North	6.0	9	50	exp2_AF_Davies_reefvariation_AFselection	0.00	0.00	0.00	4.00	0.00	0.00	0.00	0.00	0.00	8.00	0.00	0.00	0.00	0.00	0.00	0.00	2.00	0.00	16.00	0.00	0.00	0.00	0.00	0.00	0.00	2.00	4.00	0.00	0.00	0.00	0.00	0.00	0.00	2.00	0.00	0.00	56.00	4.00	0.00
3433305	Transect_9_October2022	PA212019.jpg	2022-10-09T14:00:00+0000	2022	exp2_af_davies_reefvariation_afselection	AF Davies North	6.0	9	50	exp2_AF_Davies_reefvariation_AFselection	0.00	0.00	0.00	6.00	0.00	0.00	0.00	0.00	0.00	2.00	0.00	0.00	0.00	0.00	0.00	0.00	6.00	0.00	8.00	0.00	0.00	4.00	0.00	0.00	0.00	0.00	8.00	0.00	0.00	0.00	0.00	0.00	0.00	4.00	0.00	0.00	46.00	16.00	0.00
3433306	Transect_9_October2022	PA212010.jpg	2022-10-09T14:00:00+0000	2022	exp2_af_davies_reefvariation_afselection	AF Davies North	6.0	9	50	exp2_AF_Davies_reefvariation_AFselection	0.00	0.00	0.00	2.00	0.00	0.00	0.00	0.00	0.00	0.00	0.00	0.00	0.00	0.00	0.00	0.00	0.00	0.00	10.00	0.00	0.00	4.00	0.00	0.00	0.00	0.00	0.00	0.00	0.00	0.00	0.00	0.00	0.00	0.00	0.00	0.00	76.00	8.00	0.00
3433307	Transect_9_October2022	PA212026.jpg	2022-10-09T14:00:00+0000	2022	exp2_af_davies_reefvariation_afselection	AF Davies North	6.0	9	50	exp2_AF_Davies_reefvariation_AFselection	0.00	0.00	0.00	4.00	0.00	0.00	0.00	0.00	0.00	38.00	0.00	0.00	0.00	0.00	0.00	0.00	0.00	0.00	0.00	0.00	0.00	0.00	0.00	2.00	0.00	0.00	8.00	0.00	0.00	0.00	0.00	0.00	0.00	2.00	0.00	0.00	22.00	22.00	0.00
3433308	Transect_9_October2022	PA212047.jpg	2022-10-09T14:00:00+0000	2022	exp2_af_davies_reefvariation_afselection	AF Davies North	6.0	9	50	exp2_AF_Davies_reefvariation_AFselection	0.00	0.00	0.00	8.00	0.00	0.00	0.00	0.00	0.00	0.00	0.00	0.00	0.00	0.00	0.00	0.00	0.00	0.00	14.00	0.00	0.00	0.00	0.00	0.00	0.00	0.00	2.00	0.00	0.00	0.00	0.00	0.00	0.00	8.00	0.00	0.00	42.00	22.00	0.00
3433309	Transect_9_October2022	PA212041.jpg	2022-10-09T14:00:00+0000	2022	exp2_af_davies_reefvariation_afselection	AF Davies North	6.0	9	50	exp2_AF_Davies_reefvariation_AFselection	0.00	0.00	2.00	16.00	0.00	0.00	0.00	0.00	0.00	8.00	0.00	0.00	0.00	0.00	0.00	0.00	0.00	0.00	10.00	0.00	0.00	6.00	0.00	0.00	0.00	4.00	6.00	0.00	0.00	0.00	0.00	0.00	0.00	0.00	0.00	0.00	36.00	12.00	0.00
3433310	Transect_9_October2022	PA212055.jpg	2022-10-09T14:00:00+0000	2022	exp2_af_davies_reefvariation_afselection	AF Davies North	6.0	9	50	exp2_AF_Davies_reefvariation_AFselection	0.00	0.00	0.00	18.00	0.00	0.00	0.00	0.00	0.00	2.00	0.00	0.00	0.00	0.00	0.00	0.00	0.00	0.00	0.00	0.00	0.00	0.00	0.00	0.00	0.00	0.00	8.00	0.00	0.00	0.00	0.00	0.00	0.00	0.00	0.00	0.00	20.00	50.00	0.00
3433311	Transect_9_October2022	PA212067.jpg	2022-10-09T14:00:00+0000	2022	exp2_af_davies_reefvariation_afselection	AF Davies North	6.0	9	50	exp2_AF_Davies_reefvariation_AFselection	0.00	0.00	0.00	8.00	0.00	0.00	0.00	0.00	0.00	0.00	0.00	0.00	0.00	0.00	0.00	0.00	0.00	0.00	6.00	0.00	0.00	10.00	0.00	0.00	0.00	0.00	4.00	0.00	0.00	0.00	0.00	0.00	0.00	0.00	0.00	0.00	64.00	4.00	0.00
3433312	Transect_9_October2022	PA212061.jpg	2022-10-09T14:00:00+0000	2022	exp2_af_davies_reefvariation_afselection	AF Davies North	6.0	9	50	exp2_AF_Davies_reefvariation_AFselection	0.00	0.00	0.00	4.00	0.00	0.00	0.00	0.00	0.00	6.00	0.00	0.00	0.00	0.00	0.00	0.00	2.00	0.00	8.00	0.00	0.00	0.00	0.00	0.00	0.00	0.00	0.00	0.00	0.00	0.00	0.00	0.00	0.00	8.00	0.00	0.00	56.00	16.00	0.00
3433313	Transect_9_October2022	PA212074.jpg	2022-10-09T14:00:00+0000	2022	exp2_af_davies_reefvariation_afselection	AF Davies North	6.0	9	50	exp2_AF_Davies_reefvariation_AFselection	0.00	0.00	2.00	10.00	0.00	0.00	0.00	0.00	0.00	0.00	0.00	0.00	0.00	0.00	0.00	0.00	0.00	0.00	16.00	0.00	0.00	0.00	0.00	0.00	0.00	0.00	2.00	0.00	0.00	0.00	0.00	0.00	0.00	0.00	0.00	0.00	44.00	16.00	0.00
[truncated: 7 more columns]
